# Supplementary material for: Dynamically expressed microRNA-15b modulates the activities of CD8+ T lymphocytes in mice with Lewis lung carcinoma
Source: J Transl Med. 2013 Mar 21;11:71. doi: 10.1186/1479-5876-11-71 (PMC3608092; doi:10.1186/1479-5876-11-71)
Supplement: Additional file 1: Table S1 — Raw data of miRNA microarray of CD8+ Te and Tm cells from mice with Lewis lung carcinoma. Complete information of differential expression of miRNA in CD8+ Te and Tm cells from tumor-burdened mice was listed in this table. [file 1479-5876-11-71-S1.csv]

ProbeSet Name	CD8-memory_(miRNA-2_0).CEL	p-value (CD8_(miRNA-2_0).CEL)	Detection (CD8_(miRNA-2_0).CEL)	CD8-effector_(miRNA-2_0).CEL	p-value (T linbaxibao 1_(miRNA-2_0).CEL)	Detection (T linbaxibao 1_(miRNA-2_0).CEL)	ProbeSet Type	Species Scientific Name	Sequence	GeneChip Array	Annotation Date	Sequence Source	Transcript ID(Array Design)	Alignments	Sequence Length
AFFX-BkGr-GC03_st	3.930294	0.9239829	FALSE	3.983763	0.7065848	FALSE	Affymetrix Control Sequence			miRNA-2_0	8-Oct-10	Affymetrix Control Sequence			0
AFFX-BkGr-GC04_st	4.010586	0.2356415	FALSE	4.075291	0.817096	FALSE	Affymetrix Control Sequence			miRNA-2_0	8-Oct-10	Affymetrix Control Sequence			0
AFFX-BkGr-GC05_st	3.974732	0.7914953	FALSE	4.028201	0.6887833	FALSE	Affymetrix Control Sequence			miRNA-2_0	8-Oct-10	Affymetrix Control Sequence			0
AFFX-BkGr-GC06_st	4.00881	0.5877921	FALSE	3.994124	0.9993917	FALSE	Affymetrix Control Sequence			miRNA-2_0	8-Oct-10	Affymetrix Control Sequence			0
AFFX-BkGr-GC07_st	3.964372	0.499233	FALSE	3.949686	0.5993367	FALSE	Affymetrix Control Sequence			miRNA-2_0	8-Oct-10	Affymetrix Control Sequence			0
AFFX-BkGr-GC08_st	4.048572	0.09458929	FALSE	3.941323	0.5734305	FALSE	Affymetrix Control Sequence			miRNA-2_0	8-Oct-10	Affymetrix Control Sequence			0
AFFX-BkGr-GC09_st	3.962961	0.3576472	FALSE	4.040704	0.5080282	FALSE	Affymetrix Control Sequence			miRNA-2_0	8-Oct-10	Affymetrix Control Sequence			0
AFFX-BkGr-GC10_st	4.027103	0.3619759	FALSE	4.008864	0.9828658	FALSE	Affymetrix Control Sequence			miRNA-2_0	8-Oct-10	Affymetrix Control Sequence			0
AFFX-BkGr-GC11_st	4.023524	0.9547886	FALSE	4.012443	0.4576351	FALSE	Affymetrix Control Sequence			miRNA-2_0	8-Oct-10	Affymetrix Control Sequence			0
AFFX-BkGr-GC12_st	4.049983	0.5545315	FALSE	4.025079	0.7876229	FALSE	Affymetrix Control Sequence			miRNA-2_0	8-Oct-10	Affymetrix Control Sequence			0
AFFX-BkGr-GC13_st	3.966148	0.8115271	FALSE	3.947909	0.8437265	FALSE	Affymetrix Control Sequence			miRNA-2_0	8-Oct-10	Affymetrix Control Sequence			0
AFFX-BkGr-GC14_st	4.008117	0.860405	FALSE	3.989878	0.9864133	FALSE	Affymetrix Control Sequence			miRNA-2_0	8-Oct-10	Affymetrix Control Sequence			0
AFFX-BkGr-GC15_st	3.959336	0.732535	FALSE	4.030559	0.8945831	FALSE	Affymetrix Control Sequence			miRNA-2_0	8-Oct-10	Affymetrix Control Sequence			0
AFFX-BkGr-GC16_st	3.990688	0.8340259	FALSE	3.923369	0.9991214	FALSE	Affymetrix Control Sequence			miRNA-2_0	8-Oct-10	Affymetrix Control Sequence			0
AFFX-BkGr-GC17_st	3.983306	0.9293707	FALSE	3.913729	0.9400171	FALSE	Affymetrix Control Sequence			miRNA-2_0	8-Oct-10	Affymetrix Control Sequence			0
AFFX-BkGr-GC18_st	4.012909	0.909798	FALSE	3.905793	0.9138168	FALSE	Affymetrix Control Sequence			miRNA-2_0	8-Oct-10	Affymetrix Control Sequence			0
AFFX-BkGr-GC19_st	4.012619	0.7722918	FALSE	3.991047	0.803916	FALSE	Affymetrix Control Sequence			miRNA-2_0	8-Oct-10	Affymetrix Control Sequence			0
AFFX-BkGr-GC20_st	4.014285	0.9248353	FALSE	3.989381	0.9908158	FALSE	Affymetrix Control Sequence			miRNA-2_0	8-Oct-10	Affymetrix Control Sequence			0
AFFX-BkGr-GC21_st	3.982219	0.8959264	FALSE	3.95728	0.8796812	FALSE	Affymetrix Control Sequence			miRNA-2_0	8-Oct-10	Affymetrix Control Sequence			0
AFFX-BkGr-GC22_st	4.010004	0.9773874	FALSE	3.979891	0.8060948	FALSE	Affymetrix Control Sequence			miRNA-2_0	8-Oct-10	Affymetrix Control Sequence			0
AFFX-BkGr-GC23_st	4.051764	0.880889	FALSE	3.944649	0.8594095	FALSE	Affymetrix Control Sequence			miRNA-2_0	8-Oct-10	Affymetrix Control Sequence			0
AFFX-BkGr-GC24_st	3.908911	0.8422679	FALSE	4.027335	0.7973682	FALSE	Affymetrix Control Sequence			miRNA-2_0	8-Oct-10	Affymetrix Control Sequence			0
AFFX-BkGr-GC25_st	4.109991	0.7540926	FALSE	3.892943	0.6708933	FALSE	Affymetrix Control Sequence			miRNA-2_0	8-Oct-10	Affymetrix Control Sequence			0
AFFX-BkGr23-GC9_st	3.95693	0.7872954	FALSE	4.034672	0.7421768	FALSE	Affymetrix Control Sequence			miRNA-2_0	8-Oct-10	Affymetrix Control Sequence			0
AFFX-BkGr23-GC8_st	3.95899	0.9653847	FALSE	3.955067	0.4216861	FALSE	Affymetrix Control Sequence			miRNA-2_0	8-Oct-10	Affymetrix Control Sequence			0
AFFX-BkGr23-GC7_st	4.0074	0.9146635	FALSE	3.982496	0.9733318	FALSE	Affymetrix Control Sequence			miRNA-2_0	8-Oct-10	Affymetrix Control Sequence			0
AFFX-BkGr23-GC6_st	3.963022	0.8555511	FALSE	4.027726	0.4839607	FALSE	Affymetrix Control Sequence			miRNA-2_0	8-Oct-10	Affymetrix Control Sequence			0
AFFX-BkGr23-GC5_st	3.971923	0.9851782	FALSE	4.03101	0.9990942	FALSE	Affymetrix Control Sequence			miRNA-2_0	8-Oct-10	Affymetrix Control Sequence			0
AFFX-BkGr23-GC4_st	3.969297	0.9983297	FALSE	4.034001	0.9501681	FALSE	Affymetrix Control Sequence			miRNA-2_0	8-Oct-10	Affymetrix Control Sequence			0
AFFX-BkGr23-GC3_st	3.964262	0.7872003	FALSE	3.946243	0.837064	FALSE	Affymetrix Control Sequence			miRNA-2_0	8-Oct-10	Affymetrix Control Sequence			0
AFFX-BkGr23-GC23_st	4.067118	0.2943016	FALSE	4.025424	0.2510314	FALSE	Affymetrix Control Sequence			miRNA-2_0	8-Oct-10	Affymetrix Control Sequence			0
AFFX-BkGr23-GC22_st	4.06633	0.462237	FALSE	3.992177	0.7940475	FALSE	Affymetrix Control Sequence			miRNA-2_0	8-Oct-10	Affymetrix Control Sequence			0
AFFX-BkGr23-GC21_st	3.962485	0.8258519	FALSE	3.944467	0.8115325	FALSE	Affymetrix Control Sequence			miRNA-2_0	8-Oct-10	Affymetrix Control Sequence			0
AFFX-BkGr23-GC20_st	4.001971	0.8638679	FALSE	3.994443	0.7843111	FALSE	Affymetrix Control Sequence			miRNA-2_0	8-Oct-10	Affymetrix Control Sequence			0
AFFX-BkGr23-GC19_st	3.989083	0.9259968	FALSE	3.97795	0.8455003	FALSE	Affymetrix Control Sequence			miRNA-2_0	8-Oct-10	Affymetrix Control Sequence			0
AFFX-BkGr23-GC18_st	4.012976	0.7598525	FALSE	3.905726	0.7496273	FALSE	Affymetrix Control Sequence			miRNA-2_0	8-Oct-10	Affymetrix Control Sequence			0
AFFX-BkGr23-GC17_st	3.953459	0.9951089	FALSE	3.953791	0.8677059	FALSE	Affymetrix Control Sequence			miRNA-2_0	8-Oct-10	Affymetrix Control Sequence			0
AFFX-BkGr23-GC16_st	4.000514	0.9519384	FALSE	3.989381	0.9762625	FALSE	Affymetrix Control Sequence			miRNA-2_0	8-Oct-10	Affymetrix Control Sequence			0
AFFX-BkGr23-GC15_st	3.963812	0.9804723	FALSE	4.028517	0.8905004	FALSE	Affymetrix Control Sequence			miRNA-2_0	8-Oct-10	Affymetrix Control Sequence			0
AFFX-BkGr23-GC14_st	3.956867	0.9047405	FALSE	4.034609	0.954313	FALSE	Affymetrix Control Sequence			miRNA-2_0	8-Oct-10	Affymetrix Control Sequence			0
AFFX-BkGr23-GC13_st	4.007332	0.8521352	FALSE	3.900217	0.8827458	FALSE	Affymetrix Control Sequence			miRNA-2_0	8-Oct-10	Affymetrix Control Sequence			0
AFFX-BkGr23-GC12_st	4.010742	0.9889229	FALSE	3.992192	0.9791638	FALSE	Affymetrix Control Sequence			miRNA-2_0	8-Oct-10	Affymetrix Control Sequence			0
AFFX-BkGr23-GC11_st	4.014285	0.9919381	FALSE	3.989381	0.9990118	FALSE	Affymetrix Control Sequence			miRNA-2_0	8-Oct-10	Affymetrix Control Sequence			0
AFFX-BkGr23-GC10_st	3.950883	0.8868023	FALSE	4.028626	0.6892611	FALSE	Affymetrix Control Sequence			miRNA-2_0	8-Oct-10	Affymetrix Control Sequence			0
AFFX-BkGr21-GC9_st	3.964372	0.9590433	FALSE	3.949686	0.9940382	FALSE	Affymetrix Control Sequence			miRNA-2_0	8-Oct-10	Affymetrix Control Sequence			0
AFFX-BkGr21-GC8_st	3.955861	0.9954348	FALSE	3.941175	0.9956132	FALSE	Affymetrix Control Sequence			miRNA-2_0	8-Oct-10	Affymetrix Control Sequence			0
AFFX-BkGr21-GC7_st	4.029613	0.8745162	FALSE	3.922363	0.9671299	FALSE	Affymetrix Control Sequence			miRNA-2_0	8-Oct-10	Affymetrix Control Sequence			0
AFFX-BkGr21-GC6_st	4.007033	0.9625816	FALSE	3.9959	0.9652126	FALSE	Affymetrix Control Sequence			miRNA-2_0	8-Oct-10	Affymetrix Control Sequence			0
AFFX-BkGr21-GC5_st	4.001301	0.8968024	FALSE	4.001633	0.9970565	FALSE	Affymetrix Control Sequence			miRNA-2_0	8-Oct-10	Affymetrix Control Sequence			0
AFFX-BkGr21-GC4_st	4.005231	0.9949473	FALSE	3.997703	0.9957137	FALSE	Affymetrix Control Sequence			miRNA-2_0	8-Oct-10	Affymetrix Control Sequence			0
AFFX-BkGr21-GC3_st	4.014102	0.5040617	FALSE	3.989198	0.7089162	FALSE	Affymetrix Control Sequence			miRNA-2_0	8-Oct-10	Affymetrix Control Sequence			0
AFFX-BkGr21-GC21_st	4.185701	0.2307734	FALSE	4.226517	0.07153071	FALSE	Affymetrix Control Sequence			miRNA-2_0	8-Oct-10	Affymetrix Control Sequence			0
AFFX-BkGr21-GC20_st	4.019485	0.794775	FALSE	4.001246	0.4315225	FALSE	Affymetrix Control Sequence			miRNA-2_0	8-Oct-10	Affymetrix Control Sequence			0
AFFX-BkGr21-GC19_st	3.962595	0.9062067	FALSE	3.944356	0.8780869	FALSE	Affymetrix Control Sequence			miRNA-2_0	8-Oct-10	Affymetrix Control Sequence			0
AFFX-BkGr21-GC18_st	4.005538	0.9439352	FALSE	3.987519	0.971701	FALSE	Affymetrix Control Sequence			miRNA-2_0	8-Oct-10	Affymetrix Control Sequence			0
AFFX-BkGr21-GC17_st	4.007698	0.5733373	FALSE	3.899851	0.9168638	FALSE	Affymetrix Control Sequence			miRNA-2_0	8-Oct-10	Affymetrix Control Sequence			0
AFFX-BkGr21-GC16_st	3.988038	0.6196598	FALSE	3.976904	0.8619789	FALSE	Affymetrix Control Sequence			miRNA-2_0	8-Oct-10	Affymetrix Control Sequence			0
AFFX-BkGr21-GC15_st	3.93742	0.994729	FALSE	4.029613	0.989953	FALSE	Affymetrix Control Sequence			miRNA-2_0	8-Oct-10	Affymetrix Control Sequence			0
AFFX-BkGr21-GC14_st	3.936375	0.9946739	FALSE	4.028567	0.830523	FALSE	Affymetrix Control Sequence			miRNA-2_0	8-Oct-10	Affymetrix Control Sequence			0
AFFX-BkGr21-GC13_st	3.960819	0.9342653	FALSE	3.946133	0.8962031	FALSE	Affymetrix Control Sequence			miRNA-2_0	8-Oct-10	Affymetrix Control Sequence			0
AFFX-BkGr21-GC12_st	4.006341	0.9212995	FALSE	3.991654	0.9084732	FALSE	Affymetrix Control Sequence			miRNA-2_0	8-Oct-10	Affymetrix Control Sequence			0
AFFX-BkGr21-GC11_st	4.07942	0.7808614	FALSE	4.011438	0.5787325	FALSE	Affymetrix Control Sequence			miRNA-2_0	8-Oct-10	Affymetrix Control Sequence			0
AFFX-BkGr21-GC10_st	4.000514	0.9062084	FALSE	3.989381	0.9904088	FALSE	Affymetrix Control Sequence			miRNA-2_0	8-Oct-10	Affymetrix Control Sequence			0
AFFX-BkGr19-GC9_st	3.933201	0.9950622	FALSE	4.010943	0.8321245	FALSE	Affymetrix Control Sequence			miRNA-2_0	8-Oct-10	Affymetrix Control Sequence			0
AFFX-BkGr19-GC8_st	3.956011	0.9750189	FALSE	3.931108	0.9997874	FALSE	Affymetrix Control Sequence			miRNA-2_0	8-Oct-10	Affymetrix Control Sequence			0
AFFX-BkGr19-GC7_st	3.959192	0.9974112	FALSE	3.948059	0.9421828	FALSE	Affymetrix Control Sequence			miRNA-2_0	8-Oct-10	Affymetrix Control Sequence			0
AFFX-BkGr19-GC6_st	3.955736	0.9995151	FALSE	3.951813	0.9960425	FALSE	Affymetrix Control Sequence			miRNA-2_0	8-Oct-10	Affymetrix Control Sequence			0
AFFX-BkGr19-GC5_st	3.931357	0.9679961	FALSE	4.0091	0.7894312	FALSE	Affymetrix Control Sequence			miRNA-2_0	8-Oct-10	Affymetrix Control Sequence			0
AFFX-BkGr19-GC4_st	3.959762	0.994638	FALSE	4.030986	0.9287306	FALSE	Affymetrix Control Sequence			miRNA-2_0	8-Oct-10	Affymetrix Control Sequence			0
AFFX-BkGr19-GC3_st	3.951874	0.9972324	FALSE	3.955077	0.9883896	FALSE	Affymetrix Control Sequence			miRNA-2_0	8-Oct-10	Affymetrix Control Sequence			0
AFFX-BkGr19-GC19_st	4.042552	0.1285033	FALSE	4.132934	0.08637879	FALSE	Affymetrix Control Sequence			miRNA-2_0	8-Oct-10	Affymetrix Control Sequence			0
AFFX-BkGr19-GC18_st	4.003103	0.8003967	FALSE	3.99983	0.4907456	FALSE	Affymetrix Control Sequence			miRNA-2_0	8-Oct-10	Affymetrix Control Sequence			0
AFFX-BkGr19-GC17_st	4.002095	0.794822	FALSE	3.990962	0.711386	FALSE	Affymetrix Control Sequence			miRNA-2_0	8-Oct-10	Affymetrix Control Sequence			0
AFFX-BkGr19-GC16_st	3.95899	0.8763492	FALSE	3.955067	0.5987019	FALSE	Affymetrix Control Sequence			miRNA-2_0	8-Oct-10	Affymetrix Control Sequence			0
AFFX-BkGr19-GC15_st	3.977507	0.4308434	FALSE	4.043223	0.3694458	FALSE	Affymetrix Control Sequence			miRNA-2_0	8-Oct-10	Affymetrix Control Sequence			0
AFFX-BkGr19-GC14_st	3.959336	0.9962316	FALSE	4.030559	0.9413248	FALSE	Affymetrix Control Sequence			miRNA-2_0	8-Oct-10	Affymetrix Control Sequence			0
AFFX-BkGr19-GC13_st	3.964261	0.9533531	FALSE	3.94269	0.9944189	FALSE	Affymetrix Control Sequence			miRNA-2_0	8-Oct-10	Affymetrix Control Sequence			0
AFFX-BkGr19-GC12_st	4.02014	0.9360859	FALSE	3.983525	0.9193307	FALSE	Affymetrix Control Sequence			miRNA-2_0	8-Oct-10	Affymetrix Control Sequence			0
AFFX-BkGr19-GC11_st	4.007216	0.9825553	FALSE	3.996083	0.8287824	FALSE	Affymetrix Control Sequence			miRNA-2_0	8-Oct-10	Affymetrix Control Sequence			0
AFFX-BkGr19-GC10_st	3.965854	0.9996364	FALSE	4.037078	0.6321878	FALSE	Affymetrix Control Sequence			miRNA-2_0	8-Oct-10	Affymetrix Control Sequence			0
AFFX-BkGr17-GC9_st	3.962595	0.9994937	FALSE	4.0273	0.9961426	FALSE	Affymetrix Control Sequence			miRNA-2_0	8-Oct-10	Affymetrix Control Sequence			0
AFFX-BkGr17-GC8_st	3.918268	0.9941119	FALSE	3.968576	0.7482534	FALSE	Affymetrix Control Sequence			miRNA-2_0	8-Oct-10	Affymetrix Control Sequence			0
AFFX-BkGr17-GC7_st	3.959341	0.9978068	FALSE	3.948208	0.9208416	FALSE	Affymetrix Control Sequence			miRNA-2_0	8-Oct-10	Affymetrix Control Sequence			0
AFFX-BkGr17-GC6_st	3.948851	0.99891	FALSE	4.041044	0.6434598	FALSE	Affymetrix Control Sequence			miRNA-2_0	8-Oct-10	Affymetrix Control Sequence			0
AFFX-BkGr17-GC5_st	3.955554	0.9950697	FALSE	4.047746	0.5689093	FALSE	Affymetrix Control Sequence			miRNA-2_0	8-Oct-10	Affymetrix Control Sequence			0
AFFX-BkGr17-GC4_st	3.981699	0.9854925	FALSE	4.021966	0.907795	FALSE	Affymetrix Control Sequence			miRNA-2_0	8-Oct-10	Affymetrix Control Sequence			0
AFFX-BkGr17-GC3_st	4.000941	0.9401298	FALSE	3.989808	0.7745568	FALSE	Affymetrix Control Sequence			miRNA-2_0	8-Oct-10	Affymetrix Control Sequence			0
AFFX-BkGr17-GC17_st	4.053706	0.3022152	FALSE	4.035467	0.2558232	FALSE	Affymetrix Control Sequence			miRNA-2_0	8-Oct-10	Affymetrix Control Sequence			0
AFFX-BkGr17-GC16_st	3.963386	0.9788444	FALSE	4.02809	0.2633066	FALSE	Affymetrix Control Sequence			miRNA-2_0	8-Oct-10	Affymetrix Control Sequence			0
AFFX-BkGr17-GC15_st	3.987645	0.9252353	FALSE	4.065387	0.8639992	FALSE	Affymetrix Control Sequence			miRNA-2_0	8-Oct-10	Affymetrix Control Sequence			0
AFFX-BkGr17-GC14_st	4.006107	0.3635864	FALSE	4.046924	0.3777967	FALSE	Affymetrix Control Sequence			miRNA-2_0	8-Oct-10	Affymetrix Control Sequence			0
AFFX-BkGr17-GC13_st	3.941298	0.9500692	FALSE	3.955462	0.4893205	FALSE	Affymetrix Control Sequence			miRNA-2_0	8-Oct-10	Affymetrix Control Sequence			0
AFFX-BkGr17-GC12_st	3.994824	0.9800635	FALSE	4.008109	0.8138023	FALSE	Affymetrix Control Sequence			miRNA-2_0	8-Oct-10	Affymetrix Control Sequence			0
AFFX-BkGr17-GC11_st	4.050119	0.8973667	FALSE	3.942937	0.9977871	FALSE	Affymetrix Control Sequence			miRNA-2_0	8-Oct-10	Affymetrix Control Sequence			0
AFFX-BkGr17-GC10_st	3.923049	0.9980534	FALSE	3.987754	0.9865581	FALSE	Affymetrix Control Sequence			miRNA-2_0	8-Oct-10	Affymetrix Control Sequence			0
cel-let-7_st	9.472198	8.72E-16	TRUE	9.798317	8.72E-16	TRUE	miRNA	Caenorhabditis elegans	UGAGGUAGUAGGUUGUAUAGUU	miRNA-2_0	8-Oct-10	Affymetrix Proprietary Database	cel-let-7	X:14744094-14744192 (-)	22
cel-let-7-star_st	4.101476	0.1850357	FALSE	3.991066	0.8354478	FALSE	miRNA	Caenorhabditis elegans	UGAACUAUGCAAUUUUCUACCUUAC	miRNA-2_0	8-Oct-10	Affymetrix Proprietary Database	cel-let-7	X:14744094-14744192 (-)	25
cel-lin-4_st	3.99849	0.7939764	FALSE	3.994566	0.8079906	FALSE	miRNA	Caenorhabditis elegans	UCCCUGAGACCUCAAGUGUGA	miRNA-2_0	8-Oct-10	Affymetrix Proprietary Database	cel-lin-4	II:5902220-5902313 (+)	21
cel-lin-4-star_st	3.821469	0.9991721	FALSE	3.982156	0.8192267	FALSE	miRNA	Caenorhabditis elegans	ACACCUGGGCUCUCCGGGUAC	miRNA-2_0	8-Oct-10	Affymetrix Proprietary Database	cel-lin-4	II:5902220-5902313 (+)	21
cel-miR-1_st	4.061717	0.04680266	TRUE	4.102532	0.1436157	FALSE	miRNA	Caenorhabditis elegans	UGGAAUGUAAAGAAGUAUGUA	miRNA-2_0	8-Oct-10	Affymetrix Proprietary Database	cel-mir-1	I:6172664-6172759 (-)	21
cel-miR-2_st	4.010586	0.890785	FALSE	3.992347	0.7394463	FALSE	miRNA	Caenorhabditis elegans	UAUCACAGCCAGCUUUGAUGUGC	miRNA-2_0	8-Oct-10	Affymetrix Proprietary Database	cel-mir-2	I:9372759-9372856 (-)	23
cel-miR-34_st	4.206603	0.04120442	TRUE	4.098756	0.06504472	FALSE	miRNA	Caenorhabditis elegans	AGGCAGUGUGGUUAGCUGGUUG	miRNA-2_0	8-Oct-10	Affymetrix Proprietary Database	cel-mir-34	X:2969744-2969840 (-)	22
cel-miR-34-star_st	3.951031	0.8808904	FALSE	4.19009	0.1996635	FALSE	miRNA	Caenorhabditis elegans	ACGGCUACCUUCACUGCCACCC	miRNA-2_0	8-Oct-10	Affymetrix Proprietary Database	cel-mir-34	X:2969744-2969840 (-)	22
cel-miR-35_st	4.141263	0.1212365	FALSE	3.947909	0.8186522	FALSE	miRNA	Caenorhabditis elegans	UCACCGGGUGGAAACUAGCAGU	miRNA-2_0	8-Oct-10	Affymetrix Proprietary Database	cel-mir-35	II:11537525-11537621 (+)	22
cel-miR-36_st	3.956076	0.3673842	FALSE	4.033819	0.1866246	FALSE	miRNA	Caenorhabditis elegans	UCACCGGGUGAAAAUUCGCAUG	miRNA-2_0	8-Oct-10	Affymetrix Proprietary Database	cel-mir-36	II:11537630-11537726 (+)	22
cel-miR-37-star_st	3.910932	0.7920133	FALSE	4.003125	0.856599	FALSE	miRNA	Caenorhabditis elegans	UGUGGGUGUCCGUUGCGGUGC	miRNA-2_0	8-Oct-10	Affymetrix Proprietary Database	cel-mir-37	II:11537750-11537847 (+)	21
cel-miR-37_st	4.098144	0.2958461	FALSE	3.904789	0.9382553	FALSE	miRNA	Caenorhabditis elegans	UCACCGGGUGAACACUUGCAGU	miRNA-2_0	8-Oct-10	Affymetrix Proprietary Database	cel-mir-37	II:11537750-11537847 (+)	22
cel-miR-38_st	3.962595	0.770202	FALSE	4.0273	0.6996774	FALSE	miRNA	Caenorhabditis elegans	UCACCGGGAGAAAAACUGGAGU	miRNA-2_0	8-Oct-10	Affymetrix Proprietary Database	cel-mir-38	II:11537847-11537944 (+)	22
cel-miR-39_st	3.997208	0.8533543	FALSE	4.178277	0.05838047	TRUE	miRNA	Caenorhabditis elegans	UCACCGGGUGUAAAUCAGCUUG	miRNA-2_0	8-Oct-10	Affymetrix Proprietary Database	cel-mir-39	II:11538006-11538092 (+)	22
cel-miR-40_st	4.055024	0.8099604	FALSE	3.947909	0.8706317	FALSE	miRNA	Caenorhabditis elegans	UCACCGGGUGUACAUCAGCUAA	miRNA-2_0	8-Oct-10	Affymetrix Proprietary Database	cel-mir-40	II:11538101-11538192 (+)	22
cel-miR-41_st	3.908456	0.5686969	FALSE	4.083146	0.1306797	FALSE	miRNA	Caenorhabditis elegans	UCACCGGGUGAAAAAUCACCUA	miRNA-2_0	8-Oct-10	Affymetrix Proprietary Database	cel-mir-41	II:11538225-11538321 (+)	22
cel-miR-42-star_st	3.972802	0.8354213	FALSE	4.064994	0.8300925	FALSE	miRNA	Caenorhabditis elegans	GUGGGUGUUUGCUUUUUCGGUGAAG	miRNA-2_0	8-Oct-10	Affymetrix Proprietary Database	cel-mir-42	II:11889728-11889822 (+)	25
cel-miR-42_st	4.010586	0.2518917	FALSE	3.992347	0.8878909	FALSE	miRNA	Caenorhabditis elegans	UCACCGGGUUAACAUCUACAGA	miRNA-2_0	8-Oct-10	Affymetrix Proprietary Database	cel-mir-42	II:11889728-11889822 (+)	22
cel-miR-43_st	4.066866	0.4213297	FALSE	4.193189	0.474121	FALSE	miRNA	Caenorhabditis elegans	UAUCACAGUUUACUUGCUGUCGC	miRNA-2_0	8-Oct-10	Affymetrix Proprietary Database	cel-mir-43	II:11889827-11889924 (+)	23
cel-miR-44_st	3.948851	0.7902945	FALSE	4.041044	0.8746895	FALSE	miRNA	Caenorhabditis elegans	UGACUAGAGACACAUUCAGCU	miRNA-2_0	8-Oct-10	Affymetrix Proprietary Database	cel-mir-44	II:11889940-11890035 (+)	21
cel-miR-45_st	3.862874	0.8895054	FALSE	3.955067	0.7426338	FALSE	miRNA	Caenorhabditis elegans	UGACUAGAGACACAUUCAGCU	miRNA-2_0	8-Oct-10	Affymetrix Proprietary Database	cel-mir-45	II:11880861-11880956 (-)	21
cel-miR-46-star_st	3.892895	0.9615792	FALSE	3.957599	0.8350207	FALSE	miRNA	Caenorhabditis elegans	AAGAGAGCCGUCUAUUGACAG	miRNA-2_0	8-Oct-10	Affymetrix Proprietary Database	cel-mir-46	III:13660396-13660492 (+)	21
cel-miR-46_st	4.099829	0.473741	FALSE	3.903105	0.9945797	FALSE	miRNA	Caenorhabditis elegans	UGUCAUGGAGUCGCUCUCUUCA	miRNA-2_0	8-Oct-10	Affymetrix Proprietary Database	cel-mir-46	III:13660396-13660492 (+)	22
cel-miR-47-star_st	3.973047	0.5343906	FALSE	4.116125	0.1739056	FALSE	miRNA	Caenorhabditis elegans	AAGAGAGCAGUCUAUUGACAGU	miRNA-2_0	8-Oct-10	Affymetrix Proprietary Database	cel-mir-47	X:13921173-13921269 (+)	22
cel-miR-47_st	4.091455	0.4663908	FALSE	3.983608	0.9473797	FALSE	miRNA	Caenorhabditis elegans	UGUCAUGGAGGCGCUCUCUUCA	miRNA-2_0	8-Oct-10	Affymetrix Proprietary Database	cel-mir-47	X:13921173-13921269 (+)	22
cel-miR-48_st	4.060605	0.4426515	FALSE	4.028567	0.4441752	FALSE	miRNA	Caenorhabditis elegans	UGAGGUAGGCUCAGUAGAUGCGA	miRNA-2_0	8-Oct-10	Affymetrix Proprietary Database	cel-mir-48	V:14364391-14364488 (-)	23
cel-miR-48-star_st	4.056764	0.4311129	FALSE	3.946903	0.7217824	FALSE	miRNA	Caenorhabditis elegans	ACAUCCACCAGCCUAGCUCGCA	miRNA-2_0	8-Oct-10	Affymetrix Proprietary Database	cel-mir-48	V:14364391-14364488 (-)	22
cel-miR-49_st	4.092937	0.3680539	FALSE	4.15764	0.2830952	FALSE	miRNA	Caenorhabditis elegans	AAGCACCACGAGAAGCUGCAGA	miRNA-2_0	8-Oct-10	Affymetrix Proprietary Database	cel-mir-49	X:9989216-9989312 (+)	22
cel-miR-50_st	3.955736	0.9115191	FALSE	3.930833	0.9881284	FALSE	miRNA	Caenorhabditis elegans	UGAUAUGUCUGGUAUUCUUGGG	miRNA-2_0	8-Oct-10	Affymetrix Proprietary Database	cel-mir-50	I:1738636-1738734 (+)	22
cel-miR-51_st	4.041921	0.8154376	FALSE	3.845198	0.8817811	FALSE	miRNA	Caenorhabditis elegans	UACCCGUAGCUCCUAUCCAUGUU	miRNA-2_0	8-Oct-10	Affymetrix Proprietary Database	cel-mir-51	IV:11025983-11026082 (-)	23
cel-miR-51-star_st	4.081141	0.3562583	FALSE	4.224218	0.02650231	TRUE	miRNA	Caenorhabditis elegans	CAUGGAAGCAGGUACAGGUGCA	miRNA-2_0	8-Oct-10	Affymetrix Proprietary Database	cel-mir-51	IV:11025983-11026082 (-)	22
cel-miR-52_st	4.010952	0.6808391	FALSE	3.992713	0.6708531	FALSE	miRNA	Caenorhabditis elegans	CACCCGUACAUAUGUUUCCGUGCU	miRNA-2_0	8-Oct-10	Affymetrix Proprietary Database	cel-mir-52	IV:14033975-14034074 (+)	24
cel-miR-53_st	4.048572	0.6361945	FALSE	3.941323	0.8570576	FALSE	miRNA	Caenorhabditis elegans	CACCCGUACAUUUGUUUCCGUGCU	miRNA-2_0	8-Oct-10	Affymetrix Proprietary Database	cel-mir-53	IV:11027563-11027661 (-)	24
cel-miR-54_st	4.185701	0.003165193	TRUE	3.992347	0.01751612	TRUE	miRNA	Caenorhabditis elegans	UACCCGUAAUCUUCAUAAUCCGAG	miRNA-2_0	8-Oct-10	Affymetrix Proprietary Database	cel-mir-54	X:13144917-13145015 (-)	24
cel-miR-55_st	3.97459	0.6573772	FALSE	4.234787	0.01432076	TRUE	miRNA	Caenorhabditis elegans	UACCCGUAUAAGUUUCUGCUGAG	miRNA-2_0	8-Oct-10	Affymetrix Proprietary Database	cel-mir-55	X:13144748-13144845 (-)	23
cel-miR-56-star_st	4.228521	0.0174056	TRUE	4.114477	0.0854457	FALSE	miRNA	Caenorhabditis elegans	UGGCGGAUCCAUUUUGGGUUGUA	miRNA-2_0	8-Oct-10	Affymetrix Proprietary Database	cel-mir-56	X:13144612-13144708 (-)	23
cel-miR-56_st	4.05539	0.4892479	FALSE	3.948275	0.7097225	FALSE	miRNA	Caenorhabditis elegans	UACCCGUAAUGUUUCCGCUGAG	miRNA-2_0	8-Oct-10	Affymetrix Proprietary Database	cel-mir-56	X:13144612-13144708 (-)	22
cel-miR-57_st	4.225423	0.01407864	TRUE	4.117576	0.3688379	FALSE	miRNA	Caenorhabditis elegans	UACCCUGUAGAUCGAGCUGUGUGU	miRNA-2_0	8-Oct-10	Affymetrix Proprietary Database	cel-mir-57	II:7850429-7850527 (-)	24
cel-miR-58-star_st	4.033762	0.4209957	FALSE	4.144287	0.1410447	FALSE	miRNA	Caenorhabditis elegans	UGCCCUACUCUUCGCAUCUCA	miRNA-2_0	8-Oct-10	Affymetrix Proprietary Database	cel-mir-58	IV:3233250-3233346 (+)	21
cel-miR-58_st	3.974732	0.6926538	FALSE	4.028201	0.4291072	FALSE	miRNA	Caenorhabditis elegans	UGAGAUCGUUCAGUACGGCAAU	miRNA-2_0	8-Oct-10	Affymetrix Proprietary Database	cel-mir-58	IV:3233250-3233346 (+)	22
cel-miR-59-star_st	3.921422	0.5279005	FALSE	3.986127	0.8077468	FALSE	miRNA	Caenorhabditis elegans	UCGUCCUGAAAACGAAACGGAA	miRNA-2_0	8-Oct-10	Affymetrix Proprietary Database	cel-mir-59	IV:11309124-11309223 (-)	22
cel-miR-59_st	3.91655	0.7246586	FALSE	3.970019	0.7474847	FALSE	miRNA	Caenorhabditis elegans	UCGAAUCGUUUAUCAGGAUGAUG	miRNA-2_0	8-Oct-10	Affymetrix Proprietary Database	cel-mir-59	IV:11309124-11309223 (-)	23
cel-miR-60-star_st	3.855716	0.8949736	FALSE	3.947909	0.809905	FALSE	miRNA	Caenorhabditis elegans	AACUGGAAGAGUGCCAUAAAAU	miRNA-2_0	8-Oct-10	Affymetrix Proprietary Database	cel-mir-60	II:6328653-6328750 (-)	22
cel-miR-60_st	4.100194	0.03305979	TRUE	3.992347	0.4998826	FALSE	miRNA	Caenorhabditis elegans	UAUUAUGCACAUUUUCUAGUUCA	miRNA-2_0	8-Oct-10	Affymetrix Proprietary Database	cel-mir-60	II:6328653-6328750 (-)	23
cel-miR-61-star_st	4.052058	0.4249451	FALSE	4.033819	0.5656348	FALSE	miRNA	Caenorhabditis elegans	UGGGUUACGGGGCUUAGUCC	miRNA-2_0	8-Oct-10	Affymetrix Proprietary Database	cel-mir-61	V:11770039-11770135 (-)	20
cel-miR-61_st	4.005648	0.5193212	FALSE	3.987409	0.836602	FALSE	miRNA	Caenorhabditis elegans	UGACUAGAACCGUUACUCAUC	miRNA-2_0	8-Oct-10	Affymetrix Proprietary Database	cel-mir-61	V:11770039-11770135 (-)	21
cel-miR-62_st	4.0074	0.5925363	FALSE	4.060868	0.3853827	FALSE	miRNA	Caenorhabditis elegans	UGAUAUGUAAUCUAGCUUACAG	miRNA-2_0	8-Oct-10	Affymetrix Proprietary Database	cel-mir-62	X:12692527-12692584 (+)	22
cel-miR-63-star_st	4.028018	0.4031491	FALSE	4.009778	0.2006358	FALSE	miRNA	Caenorhabditis elegans	UCUAACUCGUCGGUAGUCA	miRNA-2_0	8-Oct-10	Affymetrix Proprietary Database	cel-mir-63	X:17598678-17598781 (-)	19
cel-miR-63_st	4.010952	0.1394008	FALSE	3.992713	0.2539282	FALSE	miRNA	Caenorhabditis elegans	UAUGACACUGAAGCGAGUUGGAAA	miRNA-2_0	8-Oct-10	Affymetrix Proprietary Database	cel-mir-63	X:17598678-17598781 (-)	24
cel-miR-64_st	4.156663	0.06361645	FALSE	4.104329	0.3130753	FALSE	miRNA	Caenorhabditis elegans	UAUGACACUGAAGCGUUACCGAA	miRNA-2_0	8-Oct-10	Affymetrix Proprietary Database	cel-mir-64	III:2172836-2172945 (+)	23
cel-miR-64-star_st	4.02086	0.8704706	FALSE	4.016936	0.4180636	FALSE	miRNA	Caenorhabditis elegans	GUGCAACGAUCAGUGGCAUGC	miRNA-2_0	8-Oct-10	Affymetrix Proprietary Database	cel-mir-64	III:2172836-2172945 (+)	21
cel-miR-65_st	3.914604	0.3188657	FALSE	3.992347	0.7594294	FALSE	miRNA	Caenorhabditis elegans	UAUGACACUGAAGCGUAACCGAA	miRNA-2_0	8-Oct-10	Affymetrix Proprietary Database	cel-mir-65	III:2172990-2173089 (+)	23
cel-miR-65-star_st	3.85275	0.9944143	FALSE	4.033819	0.6594328	FALSE	miRNA	Caenorhabditis elegans	CUGCUACGCGCAGUGCCAUGC	miRNA-2_0	8-Oct-10	Affymetrix Proprietary Database	cel-mir-65	III:2172990-2173089 (+)	21
cel-miR-66_st	4.05539	0.0572798	TRUE	3.948275	0.05697162	TRUE	miRNA	Caenorhabditis elegans	CAUGACACUGAUUAGGGAUGUGA	miRNA-2_0	8-Oct-10	Affymetrix Proprietary Database	cel-mir-66	III:2173096-2173194 (+)	23
cel-miR-67_st	4.05539	0.750309	FALSE	3.948275	0.94836	FALSE	miRNA	Caenorhabditis elegans	UCACAACCUCCUAGAAAGAGUAGA	miRNA-2_0	8-Oct-10	Affymetrix Proprietary Database	cel-mir-67	III:5931300-5931398 (-)	24
cel-miR-70_st	3.78274	0.8607512	FALSE	3.989381	0.6443333	FALSE	miRNA	Caenorhabditis elegans	UAAUACGUCGUUGGUGUUUCCAU	miRNA-2_0	8-Oct-10	Affymetrix Proprietary Database	cel-mir-70	V:6665519-6665618 (-)	23
cel-miR-71_st	3.801466	0.7004006	FALSE	3.910537	0.5614971	FALSE	miRNA	Caenorhabditis elegans	UGAAAGACAUGGGUAGUGA	miRNA-2_0	8-Oct-10	Affymetrix Proprietary Database	cel-mir-71	I:9379918-9380011 (-)	19
cel-miR-71-star_st	3.895505	0.9590418	FALSE	3.92257	0.4843714	FALSE	miRNA	Caenorhabditis elegans	UAUCACUAUUCUGUUUUUCGC	miRNA-2_0	8-Oct-10	Affymetrix Proprietary Database	cel-mir-71	I:9379918-9380011 (-)	21
cel-miR-72_st	4.720712	1.01E-08	TRUE	4.060006	0.4713894	FALSE	miRNA	Caenorhabditis elegans	AGGCAAGAUGUUGGCAUAGCUGA	miRNA-2_0	8-Oct-10	Affymetrix Proprietary Database	cel-mir-72	II:2452839-2452937 (+)	23
cel-miR-73_st	4.050496	0.8647098	FALSE	4.103966	0.2902258	FALSE	miRNA	Caenorhabditis elegans	UGGCAAGAUGUAGGCAGUUCAGU	miRNA-2_0	8-Oct-10	Affymetrix Proprietary Database	cel-mir-73	X:2368759-2368857 (+)	23
cel-miR-74_st	3.914604	0.8584457	FALSE	3.992347	0.9230088	FALSE	miRNA	Caenorhabditis elegans	UGGCAAGAAAUGGCAGUCUACA	miRNA-2_0	8-Oct-10	Affymetrix Proprietary Database	cel-mir-74	X:2369037-2369133 (+)	22
cel-miR-75-star_st	3.83969	0.9959264	FALSE	4.034268	0.5377265	FALSE	miRNA	Caenorhabditis elegans	CAGUCGGUUGCAAGCUUAAA	miRNA-2_0	8-Oct-10	Affymetrix Proprietary Database	cel-mir-75	X:2372448-2372544 (+)	20
cel-miR-75_st	3.9436	0.7233349	FALSE	4.021342	0.7693493	FALSE	miRNA	Caenorhabditis elegans	UUAAAGCUACCAACCGGCUUCA	miRNA-2_0	8-Oct-10	Affymetrix Proprietary Database	cel-mir-75	X:2372448-2372544 (+)	22
cel-miR-76_st	4.010586	0.215692	FALSE	4.226517	0.05147018	TRUE	miRNA	Caenorhabditis elegans	UUCGUUGUUGAUGAAGCCUUGA	miRNA-2_0	8-Oct-10	Affymetrix Proprietary Database	cel-mir-76	III:3142035-3142131 (+)	22
cel-miR-77_st	4.056764	0.5587882	FALSE	3.946903	0.8580839	FALSE	miRNA	Caenorhabditis elegans	UUCAUCAGGCCAUAGCUGUCCA	miRNA-2_0	8-Oct-10	Affymetrix Proprietary Database	cel-mir-77	II:12519184-12519283 (+)	22
cel-miR-78_st	4.134509	0.04382651	TRUE	4.125546	0.06653858	FALSE	miRNA	Caenorhabditis elegans	UGGAGGCCUGGUUGUUUGUGC	miRNA-2_0	8-Oct-10	Affymetrix Proprietary Database	cel-mir-78	IV:15165607-15165702 (+)	21
cel-miR-79_st	3.996909	0.6730421	FALSE	3.88966	0.750119	FALSE	miRNA	Caenorhabditis elegans	AUAAAGCUAGGUUACCAAAGCU	miRNA-2_0	8-Oct-10	Affymetrix Proprietary Database	cel-mir-79	I:9332937-9333034 (+)	22
cel-miR-227_st	4.010586	0.3281284	FALSE	4.075291	0.1370256	FALSE	miRNA	Caenorhabditis elegans	AGCUUUCGACAUGAUUCUGAAC	miRNA-2_0	8-Oct-10	Affymetrix Proprietary Database	cel-miR-227		22
cel-miR-80_st	3.9714	0.986695	FALSE	4.114477	0.3961045	FALSE	miRNA	Caenorhabditis elegans	UGAGAUCAUUAGUUGAAAGCCGA	miRNA-2_0	8-Oct-10	Affymetrix Proprietary Database	cel-mir-80	III:8865177-8865274 (-)	23
cel-miR-81-star_st	3.996909	0.9598451	FALSE	3.992986	0.8805842	FALSE	miRNA	Caenorhabditis elegans	CGGUUUUCACCGUGAUCUGAGA	miRNA-2_0	8-Oct-10	Affymetrix Proprietary Database	cel-mir-81	X:2431067-2431174 (+)	22
cel-miR-81_st	3.921123	0.6938576	FALSE	3.985828	0.9613434	FALSE	miRNA	Caenorhabditis elegans	UGAGAUCAUCGUGAAAGCUAGU	miRNA-2_0	8-Oct-10	Affymetrix Proprietary Database	cel-mir-81	X:2431067-2431174 (+)	22
cel-miR-82_st	4.132496	0.04823778	TRUE	4.121363	0.3034178	FALSE	miRNA	Caenorhabditis elegans	UGAGAUCAUCGUGAAAGCCAGU	miRNA-2_0	8-Oct-10	Affymetrix Proprietary Database	cel-mir-82	X:2435253-2435349 (-)	22
cel-miR-83_st	4.451523	1.54E-07	TRUE	4.399189	1.32E-06	TRUE	miRNA	Caenorhabditis elegans	UAGCACCAUAUAAAUUCAGUAA	miRNA-2_0	8-Oct-10	Affymetrix Proprietary Database	cel-mir-83	IV:7841614-7841711 (+)	22
cel-miR-84_st	4.267708	0.006939823	TRUE	4.153664	0.06797212	FALSE	miRNA	Caenorhabditis elegans	UGAGGUAGUAUGUAAUAUUGUA	miRNA-2_0	8-Oct-10	Affymetrix Proprietary Database	cel-mir-84	X:16022323-16022397 (-)	22
cel-miR-84-star_st	3.929928	0.2556632	FALSE	4.073005	0.1087619	FALSE	miRNA	Caenorhabditis elegans	CACAAUGUUUCAACUAACUCGGC	miRNA-2_0	8-Oct-10	Affymetrix Proprietary Database	cel-mir-84	X:16022323-16022397 (-)	23
cel-miR-85_st	4.051837	0.0849684	FALSE	3.855114	0.2035353	FALSE	miRNA	Caenorhabditis elegans	UACAAAGUAUUUGAAAAGUCGUGC	miRNA-2_0	8-Oct-10	Affymetrix Proprietary Database	cel-mir-85	II:8393484-8393589 (+)	24
cel-miR-86_st	4.043253	0.5849307	FALSE	4.120996	0.3548713	FALSE	miRNA	Caenorhabditis elegans	UAAGUGAAUGCUUUGCCACAGUC	miRNA-2_0	8-Oct-10	Affymetrix Proprietary Database	cel-mir-86	III:11936519-11936616 (-)	23
cel-miR-87_st	4.043253	0.5169603	FALSE	4.025014	0.4899905	FALSE	miRNA	Caenorhabditis elegans	GUGAGCAAAGUUUCAGGUGUGC	miRNA-2_0	8-Oct-10	Affymetrix Proprietary Database	cel-mir-87	V:12038666-12038759 (-)	22
cel-miR-90_st	4.036096	0.5419614	FALSE	4.032172	0.8343326	FALSE	miRNA	Caenorhabditis elegans	UGAUAUGUUGUUUGAAUGCCCCU	miRNA-2_0	8-Oct-10	Affymetrix Proprietary Database	cel-mir-90	III:8873894-8873991 (-)	23
hsa-let-7a_st	9.559446	8.72E-16	TRUE	9.760677	8.72E-16	TRUE	miRNA	Homo sapiens	UGAGGUAGUAGGUUGUAUAGUU	miRNA-2_0	8-Oct-10	Affymetrix Proprietary Database	hsa-let-7a		22
hsa-let-7a-star_st	3.910932	0.6259969	FALSE	4.003125	0.7823784	FALSE	miRNA	Homo sapiens	CUAUACAAUCUACUGUCUUUC	miRNA-2_0	8-Oct-10	Affymetrix Proprietary Database	hsa-let-7a-star		21
hsa-let-7a-2-star_st	4.178333	0.5450093	FALSE	3.985916	0.8949786	FALSE	miRNA	Homo sapiens	CUGUACAGCCUCCUAGCUUUCC	miRNA-2_0	8-Oct-10	Affymetrix Proprietary Database	hsa-let-7a-2-star		22
hsa-let-7b_st	9.276904	8.72E-16	TRUE	10.01314	8.72E-16	TRUE	miRNA	Homo sapiens	UGAGGUAGUAGGUUGUGUGGUU	miRNA-2_0	8-Oct-10	Affymetrix Proprietary Database	hsa-let-7b	22:46509566-46509648 (+)	22
hsa-let-7b-star_st	4.21479	0.08594951	FALSE	4.430721	0.000137003	TRUE	miRNA	Homo sapiens	CUAUACAACCUACUGCCUUCCC	miRNA-2_0	8-Oct-10	Affymetrix Proprietary Database	hsa-let-7b	22:46509566-46509648 (+)	22
hsa-let-7c_st	9.480093	8.72E-16	TRUE	10.38021	8.72E-16	TRUE	miRNA	Homo sapiens	UGAGGUAGUAGGUUGUAUGGUU	miRNA-2_0	8-Oct-10	Affymetrix Proprietary Database	hsa-let-7c	21:17912148-17912231 (+)	22
hsa-let-7c-star_st	3.830274	0.9382585	FALSE	3.973351	0.8728213	FALSE	miRNA	Homo sapiens	UAGAGUUACACCCUGGGAGUUA	miRNA-2_0	8-Oct-10	Affymetrix Proprietary Database	hsa-let-7c	21:17912148-17912231 (+)	22
hsa-let-7d_st	10.41228	8.72E-16	TRUE	10.38631	8.72E-16	TRUE	miRNA	Homo sapiens	AGAGGUAGUAGGUUGCAUAGUU	miRNA-2_0	8-Oct-10	Affymetrix Proprietary Database	hsa-let-7d	9:96941116-96941202 (+)	22
hsa-let-7d-star_st	4.334512	0.001206637	TRUE	4.438859	4.90E-05	TRUE	miRNA	Homo sapiens	CUAUACGACCUGCUGCCUUUCU	miRNA-2_0	8-Oct-10	Affymetrix Proprietary Database	hsa-let-7d	9:96941116-96941202 (+)	22
hsa-let-7e_st	5.132595	1.32E-12	TRUE	4.998528	3.25E-12	TRUE	miRNA	Homo sapiens	UGAGGUAGGAGGUUGUAUAGUU	miRNA-2_0	8-Oct-10	Affymetrix Proprietary Database	hsa-let-7e	19:52196039-52196117 (+)	22
hsa-let-7e-star_st	4.05539	0.7798315	FALSE	4.10886	0.4952701	FALSE	miRNA	Homo sapiens	CUAUACGGCCUCCUAGCUUUCC	miRNA-2_0	8-Oct-10	Affymetrix Proprietary Database	hsa-let-7e	19:52196039-52196117 (+)	22
hsa-let-7f_st	6.569856	9.48E-16	TRUE	7.173791	9.48E-16	TRUE	miRNA	Homo sapiens	UGAGGUAGUAGAUUGUAUAGUU	miRNA-2_0	8-Oct-10	Affymetrix Proprietary Database	hsa-let-7f		22
hsa-let-7f-1-star_st	3.955517	0.5760772	FALSE	4.281588	0.001057762	TRUE	miRNA	Homo sapiens	CUAUACAAUCUAUUGCCUUCCC	miRNA-2_0	8-Oct-10	Affymetrix Proprietary Database	hsa-let-7f-1-star		22
hsa-let-7f-2-star_st	3.965928	0.7939869	FALSE	4.126614	0.3915098	FALSE	miRNA	Homo sapiens	CUAUACAGUCUACUGUCUUUCC	miRNA-2_0	8-Oct-10	Affymetrix Proprietary Database	hsa-let-7f-2-star		22
hsa-miR-15a_st	5.511425	1.74E-14	TRUE	6.695421	8.72E-16	TRUE	miRNA	Homo sapiens	UAGCAGCACAUAAUGGUUUGUG	miRNA-2_0	8-Oct-10	Affymetrix Proprietary Database	hsa-mir-15a	13:50623255-50623337 (-)	22
hsa-miR-15a-star_st	4.180494	0.1646906	FALSE	4.070084	0.4328817	FALSE	miRNA	Homo sapiens	CAGGCCAUAUUGUGCUGCCUCA	miRNA-2_0	8-Oct-10	Affymetrix Proprietary Database	hsa-mir-15a	13:50623255-50623337 (-)	22
hsa-miR-16_st	10.56072	8.72E-16	TRUE	10.96557	8.72E-16	TRUE	miRNA	Homo sapiens	UAGCAGCACGUAAAUAUUGGCG	miRNA-2_0	8-Oct-10	Affymetrix Proprietary Database	hsa-miR-16		22
hsa-miR-16-1-star_st	7.650188	8.72E-16	TRUE	5.149347	4.11E-15	TRUE	miRNA	Homo sapiens	CCAGUAUUAACUGUGCUGCUGA	miRNA-2_0	8-Oct-10	Affymetrix Proprietary Database	hsa-miR-16-1-star		22
hsa-miR-17_st	10.34818	8.72E-16	TRUE	9.61471	8.72E-16	TRUE	miRNA	Homo sapiens	CAAAGUGCUUACAGUGCAGGUAG	miRNA-2_0	8-Oct-10	Affymetrix Proprietary Database	hsa-mir-17	13:92002859-92002942 (+)	23
hsa-miR-17-star_st	5.973258	8.72E-16	TRUE	5.333495	2.26E-15	TRUE	miRNA	Homo sapiens	ACUGCAGUGAAGGCACUUGUAG	miRNA-2_0	8-Oct-10	Affymetrix Proprietary Database	hsa-mir-17	13:92002859-92002942 (+)	22
hsa-miR-18a_st	7.789998	8.72E-16	TRUE	7.12713	8.72E-16	TRUE	miRNA	Homo sapiens	UAAGGUGCAUCUAGUGCAGAUAG	miRNA-2_0	8-Oct-10	Affymetrix Proprietary Database	hsa-mir-18a	13:92003005-92003075 (+)	23
hsa-miR-18a-star_st	5.11837	5.14E-10	TRUE	4.370335	0.000245962	TRUE	miRNA	Homo sapiens	ACUGCCCUAAGUGCUCCUUCUGG	miRNA-2_0	8-Oct-10	Affymetrix Proprietary Database	hsa-mir-18a	13:92003005-92003075 (+)	23
hsa-miR-19a-star_st	3.959341	0.2182233	FALSE	3.948208	0.5777113	FALSE	miRNA	Homo sapiens	AGUUUUGCAUAGUUGCACUACA	miRNA-2_0	8-Oct-10	Affymetrix Proprietary Database	hsa-mir-19a	13:92003145-92003226 (+)	22
hsa-miR-19a_st	4.319167	0.000696774	TRUE	4.411851	3.80E-06	TRUE	miRNA	Homo sapiens	UGUGCAAAUCUAUGCAAAACUGA	miRNA-2_0	8-Oct-10	Affymetrix Proprietary Database	hsa-mir-19a	13:92003145-92003226 (+)	23
hsa-miR-19b-1-star_st	4.187049	0.3044515	FALSE	4.073005	0.7292946	FALSE	miRNA	Homo sapiens	AGUUUUGCAGGUUUGCAUCCAGC	miRNA-2_0	8-Oct-10	Affymetrix Proprietary Database	hsa-miR-19b-1-star		23
hsa-miR-19b_st	8.91667	8.72E-16	TRUE	8.858023	8.72E-16	TRUE	miRNA	Homo sapiens	UGUGCAAAUCCAUGCAAAACUGA	miRNA-2_0	8-Oct-10	Affymetrix Proprietary Database	hsa-miR-19b		23
hsa-miR-19b-2-star_st	3.9436	0.9646332	FALSE	4.021342	0.7168092	FALSE	miRNA	Homo sapiens	AGUUUUGCAGGUUUGCAUUUCA	miRNA-2_0	8-Oct-10	Affymetrix Proprietary Database	hsa-miR-19b-2-star		22
hsa-miR-20a_st	9.954967	8.72E-16	TRUE	9.380224	8.72E-16	TRUE	miRNA	Homo sapiens	UAAAGUGCUUAUAGUGCAGGUAG	miRNA-2_0	8-Oct-10	Affymetrix Proprietary Database	hsa-mir-20a	13:92003319-92003389 (+)	23
hsa-miR-20a-star_st	3.914604	0.9626391	FALSE	3.807355	0.4926485	FALSE	miRNA	Homo sapiens	ACUGCAUUAUGAGCACUUAAAG	miRNA-2_0	8-Oct-10	Affymetrix Proprietary Database	hsa-mir-20a	13:92003319-92003389 (+)	22
hsa-miR-21_st	5.50126	6.38E-15	TRUE	6.05707	8.72E-16	TRUE	miRNA	Homo sapiens	UAGCUUAUCAGACUGAUGUUGA	miRNA-2_0	8-Oct-10	Affymetrix Proprietary Database	hsa-mir-21	17:57918627-57918698 (+)	22
hsa-miR-21-star_st	4.139147	0.139718	FALSE	4.203852	0.04025843	TRUE	miRNA	Homo sapiens	CAACACCAGUCGAUGGGCUGU	miRNA-2_0	8-Oct-10	Affymetrix Proprietary Database	hsa-mir-21	17:57918627-57918698 (+)	21
hsa-miR-22-star_st	4.072309	0.1436752	FALSE	4.137068	0.2493531	FALSE	miRNA	Homo sapiens	AGUUCUUCAGUGGCAAGCUUUA	miRNA-2_0	8-Oct-10	Affymetrix Proprietary Database	hsa-mir-22	17:1617197-1617281 (-)	22
hsa-miR-22_st	7.872472	8.72E-16	TRUE	7.033423	8.72E-16	TRUE	miRNA	Homo sapiens	AAGCUGCCAGUUGAAGAACUGU	miRNA-2_0	8-Oct-10	Affymetrix Proprietary Database	hsa-mir-22	17:1617197-1617281 (-)	22
hsa-miR-23a-star_st	4.498171	0.00015373	TRUE	4.863525	3.95E-09	TRUE	miRNA	Homo sapiens	GGGGUUCCUGGGGAUGGGAUUU	miRNA-2_0	8-Oct-10	Affymetrix Proprietary Database	hsa-mir-23a	19:13947401-13947473 (-)	22
hsa-miR-23a_st	9.227509	8.72E-16	TRUE	9.908401	8.72E-16	TRUE	miRNA	Homo sapiens	AUCACAUUGCCAGGGAUUUCC	miRNA-2_0	8-Oct-10	Affymetrix Proprietary Database	hsa-mir-23a	19:13947401-13947473 (-)	21
hsa-miR-24-1-star_st	3.965643	0.01463792	TRUE	4.160222	0.01422911	TRUE	miRNA	Homo sapiens	UGCCUACUGAGCUGAUAUCAGU	miRNA-2_0	8-Oct-10	Affymetrix Proprietary Database	hsa-miR-24-1-star		22
hsa-miR-24_st	10.02245	8.72E-16	TRUE	9.971502	8.72E-16	TRUE	miRNA	Homo sapiens	UGGCUCAGUUCAGCAGGAACAG	miRNA-2_0	8-Oct-10	Affymetrix Proprietary Database	hsa-miR-24		22
hsa-miR-24-2-star_st	3.990051	0.4772141	FALSE	4.099122	0.2932934	FALSE	miRNA	Homo sapiens	UGCCUACUGAGCUGAAACACAG	miRNA-2_0	8-Oct-10	Affymetrix Proprietary Database	hsa-miR-24-2-star		22
hsa-miR-25-star_st	5.099895	8.69E-14	TRUE	5.138889	7.47E-15	TRUE	miRNA	Homo sapiens	AGGCGGAGACUUGGGCAAUUG	miRNA-2_0	8-Oct-10	Affymetrix Proprietary Database	hsa-mir-25	7:99691183-99691266 (-)	21
hsa-miR-25_st	7.934323	8.72E-16	TRUE	7.917926	8.72E-16	TRUE	miRNA	Homo sapiens	CAUUGCACUUGUCUCGGUCUGA	miRNA-2_0	8-Oct-10	Affymetrix Proprietary Database	hsa-mir-25	7:99691183-99691266 (-)	22
hsa-miR-26a_st	10.02272	8.72E-16	TRUE	10.64612	8.72E-16	TRUE	miRNA	Homo sapiens	UUCAAGUAAUCCAGGAUAGGCU	miRNA-2_0	8-Oct-10	Affymetrix Proprietary Database	hsa-miR-26a		22
hsa-miR-26a-1-star_st	4.036395	0.8209325	FALSE	3.928547	0.9712553	FALSE	miRNA	Homo sapiens	CCUAUUCUUGGUUACUUGCACG	miRNA-2_0	8-Oct-10	Affymetrix Proprietary Database	hsa-miR-26a-1-star		22
hsa-miR-26b_st	4.54884	3.39E-07	TRUE	5.108472	1.63E-14	TRUE	miRNA	Homo sapiens	UUCAAGUAAUUCAGGAUAGGU	miRNA-2_0	8-Oct-10	Affymetrix Proprietary Database	hsa-mir-26b	2:219267369-219267445 (+)	21
hsa-miR-26b-star_st	3.973271	0.9319943	FALSE	4.16785	0.1772425	FALSE	miRNA	Homo sapiens	CCUGUUCUCCAUUACUUGGCUC	miRNA-2_0	8-Oct-10	Affymetrix Proprietary Database	hsa-mir-26b	2:219267369-219267445 (+)	22
hsa-miR-27a-star_st	4.359002	0.000227032	TRUE	5.411663	8.72E-16	TRUE	miRNA	Homo sapiens	AGGGCUUAGCUGCUUGUGAGCA	miRNA-2_0	8-Oct-10	Affymetrix Proprietary Database	hsa-mir-27a	19:13947254-13947331 (-)	22
hsa-miR-27a_st	6.860809	8.72E-16	TRUE	8.010609	8.72E-16	TRUE	miRNA	Homo sapiens	UUCACAGUGGCUAAGUUCCGC	miRNA-2_0	8-Oct-10	Affymetrix Proprietary Database	hsa-mir-27a	19:13947254-13947331 (-)	21
hsa-miR-28-5p_st	5.321266	8.72E-16	TRUE	5.28595	2.26E-15	TRUE	miRNA	Homo sapiens	AAGGAGCUCACAGUCUAUUGAG	miRNA-2_0	8-Oct-10	Affymetrix Proprietary Database	hsa-mir-28	3:188406569-188406654 (+)	22
hsa-miR-28-3p_st	4.141666	0.2128381	FALSE	4.033819	0.9630742	FALSE	miRNA	Homo sapiens	CACUAGAUUGUGAGCUCCUGGA	miRNA-2_0	8-Oct-10	Affymetrix Proprietary Database	hsa-mir-28	3:188406569-188406654 (+)	22
hsa-miR-29a-star_st	3.914604	0.9813034	FALSE	3.903471	0.692292	FALSE	miRNA	Homo sapiens	ACUGAUUUCUUUUGGUGUUCAG	miRNA-2_0	8-Oct-10	Affymetrix Proprietary Database	hsa-mir-29a	7:130561506-130561569 (-)	22
hsa-miR-29a_st	9.080471	8.72E-16	TRUE	9.638596	8.72E-16	TRUE	miRNA	Homo sapiens	UAGCACCAUCUGAAAUCGGUUA	miRNA-2_0	8-Oct-10	Affymetrix Proprietary Database	hsa-mir-29a	7:130561506-130561569 (-)	22
hsa-miR-30a_st	4.665892	2.75E-11	TRUE	5.52702	8.72E-16	TRUE	miRNA	Homo sapiens	UGUAAACAUCCUCGACUGGAAG	miRNA-2_0	8-Oct-10	Affymetrix Proprietary Database	hsa-mir-30a	6:72113254-72113324 (-)	22
hsa-miR-30a-star_st	4.010586	0.8838321	FALSE	4.153664	0.1058163	FALSE	miRNA	Homo sapiens	CUUUCAGUCGGAUGUUUGCAGC	miRNA-2_0	8-Oct-10	Affymetrix Proprietary Database	hsa-mir-30a	6:72113254-72113324 (-)	22
hsa-miR-31_st	6.388006	8.72E-16	TRUE	4.560323	1.04E-07	TRUE	miRNA	Homo sapiens	AGGCAAGAUGCUGGCAUAGCU	miRNA-2_0	8-Oct-10	Affymetrix Proprietary Database	hsa-mir-31	9:21512114-21512184 (-)	21
hsa-miR-31-star_st	3.989045	0.1055629	FALSE	3.980081	0.70353	FALSE	miRNA	Homo sapiens	UGCUAUGCCAACAUAUUGCCAU	miRNA-2_0	8-Oct-10	Affymetrix Proprietary Database	hsa-mir-31	9:21512114-21512184 (-)	22
hsa-miR-32_st	3.955736	0.9434232	FALSE	4.150314	0.02945614	TRUE	miRNA	Homo sapiens	UAUUGCACAUUACUAAGUUGCA	miRNA-2_0	8-Oct-10	Affymetrix Proprietary Database	hsa-mir-32	9:111808509-111808578 (-)	22
hsa-miR-32-star_st	4.182311	0.02096539	TRUE	4.068267	0.2904033	FALSE	miRNA	Homo sapiens	CAAUUUAGUGUGUGUGAUAUUU	miRNA-2_0	8-Oct-10	Affymetrix Proprietary Database	hsa-mir-32	9:111808509-111808578 (-)	22
hsa-miR-33a_st	4.029407	0.5004726	FALSE	4.056471	0.8092862	FALSE	miRNA	Homo sapiens	GUGCAUUGUAGUUGCAUUGCA	miRNA-2_0	8-Oct-10	Affymetrix Proprietary Database	hsa-mir-33a	22:42296948-42297016 (+)	21
hsa-miR-33a-star_st	3.936375	0.9694473	FALSE	4.028567	0.4439411	FALSE	miRNA	Homo sapiens	CAAUGUUUCCACAGUGCAUCAC	miRNA-2_0	8-Oct-10	Affymetrix Proprietary Database	hsa-mir-33a	22:42296948-42297016 (+)	22
hsa-miR-92a-1-star_st	4.103083	0.2145872	FALSE	3.899851	0.9704604	FALSE	miRNA	Homo sapiens	AGGUUGGGAUCGGUUGCAAUGCU	miRNA-2_0	8-Oct-10	Affymetrix Proprietary Database	hsa-miR-92a-1-star		23
hsa-miR-92a_st	10.97716	8.72E-16	TRUE	10.2994	8.72E-16	TRUE	miRNA	Homo sapiens	UAUUGCACUUGUCCCGGCCUGU	miRNA-2_0	8-Oct-10	Affymetrix Proprietary Database	hsa-miR-92a		22
hsa-miR-92a-2-star_st	4.012449	0.5570065	FALSE	3.874669	0.7645478	FALSE	miRNA	Homo sapiens	GGGUGGGGAUUUGUUGCAUUAC	miRNA-2_0	8-Oct-10	Affymetrix Proprietary Database	hsa-miR-92a-2-star		22
hsa-miR-93_st	9.01749	8.72E-16	TRUE	9.447264	8.72E-16	TRUE	miRNA	Homo sapiens	CAAAGUGCUGUUCGUGCAGGUAG	miRNA-2_0	8-Oct-10	Affymetrix Proprietary Database	hsa-mir-93	7:99691391-99691470 (-)	23
hsa-miR-93-star_st	4.962849	1.37E-08	TRUE	5.017465	2.76E-10	TRUE	miRNA	Homo sapiens	ACUGCUGAGCUAGCACUUCCCG	miRNA-2_0	8-Oct-10	Affymetrix Proprietary Database	hsa-mir-93	7:99691391-99691470 (-)	22
hsa-miR-95_st	3.914604	0.8943882	FALSE	3.807355	0.9738975	FALSE	miRNA	Homo sapiens	UUCAACGGGUAUUUAUUGAGCA	miRNA-2_0	8-Oct-10	Affymetrix Proprietary Database	hsa-mir-95	4:8007028-8007108 (-)	22
hsa-miR-96_st	3.955736	0.1977986	FALSE	3.951813	0.5556586	FALSE	miRNA	Homo sapiens	UUUGGCACUAGCACAUUUUUGCU	miRNA-2_0	8-Oct-10	Affymetrix Proprietary Database	hsa-mir-96	7:129414532-129414609 (-)	23
hsa-miR-96-star_st	3.866495	0.977526	FALSE	4.047563	0.7790287	FALSE	miRNA	Homo sapiens	AAUCAUGUGCAGUGCCAAUAUG	miRNA-2_0	8-Oct-10	Affymetrix Proprietary Database	hsa-mir-96	7:129414532-129414609 (-)	22
hsa-miR-98_st	4.178119	0.003773564	TRUE	4.282466	0.000125176	TRUE	miRNA	Homo sapiens	UGAGGUAGUAAGUUGUAUUGUU	miRNA-2_0	8-Oct-10	Affymetrix Proprietary Database	hsa-mir-98	X:53583184-53583302 (-)	22
hsa-miR-99a_st	4.330502	0.008447837	TRUE	4.137147	0.467218	FALSE	miRNA	Homo sapiens	AACCCGUAGAUCCGAUCUUGUG	miRNA-2_0	8-Oct-10	Affymetrix Proprietary Database	hsa-mir-99a	21:17911409-17911489 (+)	22
hsa-miR-99a-star_st	3.927208	0.5243553	FALSE	4.037734	0.3604033	FALSE	miRNA	Homo sapiens	CAAGCUCGCUUCUAUGGGUCUG	miRNA-2_0	8-Oct-10	Affymetrix Proprietary Database	hsa-mir-99a	21:17911409-17911489 (+)	22
hsa-miR-100_st	4.142479	0.2493148	FALSE	4.117576	0.4983909	FALSE	miRNA	Homo sapiens	AACCCGUAGAUCCGAACUUGUG	miRNA-2_0	8-Oct-10	Affymetrix Proprietary Database	hsa-mir-100	11:122022937-122023016 (-)	22
hsa-miR-100-star_st	4.010653	0.07355338	FALSE	3.903404	0.5763426	FALSE	miRNA	Homo sapiens	CAAGCUUGUAUCUAUAGGUAUG	miRNA-2_0	8-Oct-10	Affymetrix Proprietary Database	hsa-mir-100	11:122022937-122023016 (-)	22
hsa-miR-101-star_st	4.098144	0.2402953	FALSE	3.987733	0.9400007	FALSE	miRNA	Homo sapiens	CAGUUAUCACAGUGCUGAUGCU	miRNA-2_0	8-Oct-10	Affymetrix Proprietary Database	hsa-miR-101-star		22
hsa-miR-101_st	3.876685	0.9865798	FALSE	3.94139	0.8006619	FALSE	miRNA	Homo sapiens	UACAGUACUGUGAUAACUGAA	miRNA-2_0	8-Oct-10	Affymetrix Proprietary Database	hsa-miR-101		21
hsa-miR-29b-1-star_st	5.92816	8.72E-16	TRUE	5.2283	2.90E-15	TRUE	miRNA	Homo sapiens	GCUGGUUUCAUAUGGUGGUUUAGA	miRNA-2_0	8-Oct-10	Affymetrix Proprietary Database	hsa-miR-29b-1-star		24
hsa-miR-29b_st	4.330944	0.001318136	TRUE	4.847362	1.24E-09	TRUE	miRNA	Homo sapiens	UAGCACCAUUUGAAAUCAGUGUU	miRNA-2_0	8-Oct-10	Affymetrix Proprietary Database	hsa-miR-29b		23
hsa-miR-29b-2-star_st	4.28787	0.000343161	TRUE	4.2129	0.009545606	TRUE	miRNA	Homo sapiens	CUGGUUUCACAUGGUGGCUUAG	miRNA-2_0	8-Oct-10	Affymetrix Proprietary Database	hsa-miR-29b-2-star		22
hsa-miR-103-2-star_st	4.226705	0.2622989	FALSE	4.185513	0.3815446	FALSE	miRNA	Homo sapiens	AGCUUCUUUACAGUGCUGCCUUG	miRNA-2_0	8-Oct-10	Affymetrix Proprietary Database	hsa-miR-103-2-star		23
hsa-miR-103_st	9.508699	8.72E-16	TRUE	9.196444	8.72E-16	TRUE	miRNA	Homo sapiens	AGCAGCAUUGUACAGGGCUAUGA	miRNA-2_0	8-Oct-10	Affymetrix Proprietary Database	hsa-miR-103		23
hsa-miR-105_st	3.855716	0.9939122	FALSE	3.947909	0.7011597	FALSE	miRNA	Homo sapiens	UCAAAUGCUCAGACUCCUGUGGU	miRNA-2_0	8-Oct-10	Affymetrix Proprietary Database	hsa-miR-105		23
hsa-miR-105-star_st	3.897188	0.9519951	FALSE	3.989381	0.9636895	FALSE	miRNA	Homo sapiens	ACGGAUGUUUGAGCAUGUGCUA	miRNA-2_0	8-Oct-10	Affymetrix Proprietary Database	hsa-miR-105-star		22
hsa-miR-106a_st	10.20875	8.72E-16	TRUE	9.403629	8.72E-16	TRUE	miRNA	Homo sapiens	AAAAGUGCUUACAGUGCAGGUAG	miRNA-2_0	8-Oct-10	Affymetrix Proprietary Database	hsa-mir-106a	X:133304228-133304308 (-)	23
hsa-miR-106a-star_st	4.051837	0.649456	FALSE	4.040704	0.6189359	FALSE	miRNA	Homo sapiens	CUGCAAUGUAAGCACUUCUUAC	miRNA-2_0	8-Oct-10	Affymetrix Proprietary Database	hsa-mir-106a	X:133304228-133304308 (-)	22
hsa-miR-107_st	9.057363	8.72E-16	TRUE	8.749274	8.72E-16	TRUE	miRNA	Homo sapiens	AGCAGCAUUGUACAGGGCUAUCA	miRNA-2_0	8-Oct-10	Affymetrix Proprietary Database	hsa-mir-107	10:91352504-91352584 (-)	23
hsa-miR-16-2-star_st	6.727423	8.72E-16	TRUE	4.765161	6.85E-10	TRUE	miRNA	Homo sapiens	CCAAUAUUACUGUGCUGCUUUA	miRNA-2_0	8-Oct-10	Affymetrix Proprietary Database	hsa-miR-16-2-star		22
dme-miR-1_st	3.914604	0.7814394	FALSE	3.807355	0.881136	FALSE	miRNA	Drosophila melanogaster	UGGAAUGUAAAGAAGUAUGGAG	miRNA-2_0	8-Oct-10	Affymetrix Proprietary Database	dme-mir-1	2L:20487441-20487531 (+)	22
dme-miR-2a_st	3.959042	0.8939592	FALSE	3.947909	0.9291719	FALSE	miRNA	Drosophila melanogaster	UAUCACAGCCAGCUUUGAUGAGC	miRNA-2_0	8-Oct-10	Affymetrix Proprietary Database	dme-miR-2a		23
dme-miR-2b_st	4.142948	0.06802025	FALSE	4.035101	0.2585466	FALSE	miRNA	Drosophila melanogaster	UAUCACAGCCAGCUUUGAGGAGC	miRNA-2_0	8-Oct-10	Affymetrix Proprietary Database	dme-miR-2b		23
dme-miR-3_st	4.187049	0.05878098	TRUE	4.073005	0.4437176	FALSE	miRNA	Drosophila melanogaster	UCACUGGGCAAAGUGUGUCUCA	miRNA-2_0	8-Oct-10	Affymetrix Proprietary Database	dme-mir-3	2R:15549100-15549168 (-)	22
dme-miR-4_st	4.007698	0.1244348	FALSE	3.899851	0.3361893	FALSE	miRNA	Drosophila melanogaster	AUAAAGCUAGACAACCAUUGA	miRNA-2_0	8-Oct-10	Affymetrix Proprietary Database	dme-mir-4	2R:15548794-15548874 (-)	21
dme-miR-5_st	4.049772	0.6279027	FALSE	4.114477	0.3388728	FALSE	miRNA	Drosophila melanogaster	AAAGGAACGAUCGUUGUGAUAUG	miRNA-2_0	8-Oct-10	Affymetrix Proprietary Database	dme-mir-5	2R:15548663-15548731 (-)	23
dme-miR-6_st	3.864247	0.8429052	FALSE	3.754386	0.9995129	FALSE	miRNA	Drosophila melanogaster	UAUCACAGUGGCUGUUCUUUUU	miRNA-2_0	8-Oct-10	Affymetrix Proprietary Database	dme-miR-6		22
dme-miR-7_st	4.226705	0.0156656	TRUE	4.335776	0.001713691	TRUE	miRNA	Drosophila melanogaster	UGGAAGACUAGUGAUUUUGUUGU	miRNA-2_0	8-Oct-10	Affymetrix Proprietary Database	dme-mir-7	2R:16493572-16493659 (+)	23
dme-miR-8_st	4.091455	0.2186357	FALSE	3.816094	0.9637392	FALSE	miRNA	Drosophila melanogaster	UAAUACUGUCAGGUAAAGAUGUC	miRNA-2_0	8-Oct-10	Affymetrix Proprietary Database	dme-mir-8	2R:12718937-12719023 (+)	23
dme-miR-9a_st	3.914604	0.9664536	FALSE	3.903471	0.8449314	FALSE	miRNA	Drosophila melanogaster	UCUUUGGUUAUCUAGCUGUAUGA	miRNA-2_0	8-Oct-10	Affymetrix Proprietary Database	dme-mir-9a	3L:19558231-19558308 (+)	23
dme-miR-10-5p_st	4.007399	0.1931181	FALSE	4.085142	0.03200173	TRUE	miRNA	Drosophila melanogaster	ACCCUGUAGAUCCGAAUUUGUU	miRNA-2_0	8-Oct-10	Affymetrix Proprietary Database	dme-mir-10	3R:2635228-2635304 (-)	22
dme-miR-10-3p_st	3.9436	0.9612472	FALSE	4.021342	0.9113022	FALSE	miRNA	Drosophila melanogaster	CAAAUUCGGUUCUAGAGAGGUUU	miRNA-2_0	8-Oct-10	Affymetrix Proprietary Database	dme-mir-10	3R:2635228-2635304 (-)	23
dme-miR-11_st	3.862696	0.865652	FALSE	3.955379	0.8033841	FALSE	miRNA	Drosophila melanogaster	CAUCACAGUCUGAGUUCUUGC	miRNA-2_0	8-Oct-10	Affymetrix Proprietary Database	dme-mir-11	3R:17448219-17448293 (-)	21
dme-miR-12_st	3.999022	0.7593185	FALSE	4.142099	0.4722406	FALSE	miRNA	Drosophila melanogaster	UGAGUAUUACAUCAGGUACUGGU	miRNA-2_0	8-Oct-10	Affymetrix Proprietary Database	dme-mir-12	X:15403506-15403579 (+)	23
dme-miR-13a_st	3.950119	0.8877307	FALSE	4.014823	0.3387495	FALSE	miRNA	Drosophila melanogaster	UAUCACAGCCAUUUUGAUGAGU	miRNA-2_0	8-Oct-10	Affymetrix Proprietary Database	dme-mir-13a	3R:11243264-11243338 (-)	22
dme-miR-13b_st	3.811278	0.9736633	FALSE	3.992347	0.8418031	FALSE	miRNA	Drosophila melanogaster	UAUCACAGCCAUUUUGACGAGU	miRNA-2_0	8-Oct-10	Affymetrix Proprietary Database	dme-miR-13b		22
dme-miR-14_st	3.9612	0.4249883	FALSE	3.889293	0.7476065	FALSE	miRNA	Drosophila melanogaster	UCAGUCUUUUUCUCUCUCCUA	miRNA-2_0	8-Oct-10	Affymetrix Proprietary Database	dme-mir-14	2R:5441267-5441329 (+)	21
mmu-let-7g_st	7.409835	8.72E-16	TRUE	8.45255	8.72E-16	TRUE	miRNA	Mus musculus	UGAGGUAGUAGUUUGUACAGUU	miRNA-2_0	8-Oct-10	Affymetrix Proprietary Database	mmu-let-7g	9:106081171-106081258 (+)	22
mmu-let-7g-star_st	4.185701	0.04212108	TRUE	4.153664	0.0840413	FALSE	miRNA	Mus musculus	ACUGUACAGGCCACUGCCUUGC	miRNA-2_0	8-Oct-10	Affymetrix Proprietary Database	mmu-let-7g	9:106081171-106081258 (+)	22
mmu-let-7i_st	9.065556	8.72E-16	TRUE	9.019775	8.72E-16	TRUE	miRNA	Mus musculus	UGAGGUAGUAGUUUGUGCUGUU	miRNA-2_0	8-Oct-10	Affymetrix Proprietary Database	mmu-let-7i	10:122422696-122422780 (-)	22
mmu-let-7i-star_st	4.034917	0.4131679	FALSE	4.002879	0.6775283	FALSE	miRNA	Mus musculus	CUGCGCAAGCUACUGCCUUGCU	miRNA-2_0	8-Oct-10	Affymetrix Proprietary Database	mmu-let-7i	10:122422696-122422780 (-)	22
mmu-miR-1_st	4.050153	0.5361556	FALSE	3.939742	0.7645989	FALSE	miRNA	Mus musculus	UGGAAUGUAAAGAAGUAUGUAU	miRNA-2_0	8-Oct-10	Affymetrix Proprietary Database	mmu-miR-1		22
mmu-miR-15b_st	9.358693	8.72E-16	TRUE	6.722844745	8.72E-16	TRUE	miRNA	Mus musculus	UAGCAGCACAUCAUGGUUUACA	miRNA-2_0	8-Oct-10	Affymetrix Proprietary Database	mmu-mir-15b	3:68813694-68813757 (+)	22
mmu-miR-15b-star_st	3.996909	0.8445851	FALSE	3.992986	0.8003194	FALSE	miRNA	Mus musculus	CGAAUCAUUAUUUGCUGCUCUA	miRNA-2_0	8-Oct-10	Affymetrix Proprietary Database	mmu-mir-15b	3:68813694-68813757 (+)	22
mmu-miR-23b_st	9.72649	8.72E-16	TRUE	9.632378	8.72E-16	TRUE	miRNA	Mus musculus	AUCACAUUGCCAGGGAUUACC	miRNA-2_0	8-Oct-10	Affymetrix Proprietary Database	mmu-mir-23b	13:63401792-63401865 (+)	21
mmu-miR-27b-star_st	4.955348	2.26E-15	TRUE	4.540332	3.27E-06	TRUE	miRNA	Mus musculus	AGAGCUUAGCUGAUUGGUGAAC	miRNA-2_0	8-Oct-10	Affymetrix Proprietary Database	mmu-mir-27b	13:63402020-63402092 (+)	22
mmu-miR-27b_st	7.478336	8.72E-16	TRUE	7.698443	8.72E-16	TRUE	miRNA	Mus musculus	UUCACAGUGGCUAAGUUCUGC	miRNA-2_0	8-Oct-10	Affymetrix Proprietary Database	mmu-mir-27b	13:63402020-63402092 (+)	21
mmu-miR-29b-star_st	4.199467	0.001907981	TRUE	4.374157	0.001364862	TRUE	miRNA	Mus musculus	GCUGGUUUCAUAUGGUGGUUUA	miRNA-2_0	8-Oct-10	Affymetrix Proprietary Database	mmu-miR-29b-star		22
mmu-miR-29b_st	4.290688	0.001823219	TRUE	4.736278	6.26E-10	TRUE	miRNA	Mus musculus	UAGCACCAUUUGAAAUCAGUGUU	miRNA-2_0	8-Oct-10	Affymetrix Proprietary Database	mmu-miR-29b		23
mmu-miR-30a_st	4.675618	5.75E-10	TRUE	5.562161	8.72E-16	TRUE	miRNA	Mus musculus	UGUAAACAUCCUCGACUGGAAG	miRNA-2_0	8-Oct-10	Affymetrix Proprietary Database	mmu-mir-30a	1:23279108-23279178 (+)	22
mmu-miR-30a-star_st	3.955736	0.6645234	FALSE	4.215933	0.02841227	TRUE	miRNA	Mus musculus	CUUUCAGUCGGAUGUUUGCAGC	miRNA-2_0	8-Oct-10	Affymetrix Proprietary Database	mmu-mir-30a	1:23279108-23279178 (+)	22
mmu-miR-30b_st	6.001204	1.59E-15	TRUE	7.390241	8.72E-16	TRUE	miRNA	Mus musculus	UGUAAACAUCCUACACUCAGCU	miRNA-2_0	8-Oct-10	Affymetrix Proprietary Database	mmu-mir-30b	15:68168977-68169072 (-)	22
mmu-miR-30b-star_st	4.374846	0.000256981	TRUE	4.630259	3.64E-08	TRUE	miRNA	Mus musculus	CUGGGAUGUGGAUGUUUACGUC	miRNA-2_0	8-Oct-10	Affymetrix Proprietary Database	mmu-mir-30b	15:68168977-68169072 (-)	22
mmu-miR-99a_st	4.100195	0.570551	FALSE	4.075291	0.5707452	FALSE	miRNA	Mus musculus	AACCCGUAGAUCCGAUCUUGUG	miRNA-2_0	8-Oct-10	Affymetrix Proprietary Database	mmu-mir-99a	16:77599181-77599245 (+)	22
mmu-miR-99b_st	4.597152	2.43E-07	TRUE	4.625024	4.60E-06	TRUE	miRNA	Mus musculus	CACCCGUAGAACCGACCUUGCG	miRNA-2_0	8-Oct-10	Affymetrix Proprietary Database	mmu-mir-99b	17:17967152-17967221 (+)	22
mmu-miR-99b-star_st	4.075482	0.3208338	FALSE	4.088767	0.6022229	FALSE	miRNA	Mus musculus	CAAGCUCGUGUCUGUGGGUCCG	miRNA-2_0	8-Oct-10	Affymetrix Proprietary Database	mmu-mir-99b	17:17967152-17967221 (+)	22
mmu-miR-101a-star_st	4.028018	0.2678825	FALSE	4.009778	0.5438768	FALSE	miRNA	Mus musculus	UCAGUUAUCACAGUGCUGAUGC	miRNA-2_0	8-Oct-10	Affymetrix Proprietary Database	mmu-mir-101a	4:101019550-101019632 (-)	22
mmu-miR-101a_st	3.818436	0.6081254	FALSE	3.800197	0.9986677	FALSE	miRNA	Mus musculus	UACAGUACUGUGAUAACUGAA	miRNA-2_0	8-Oct-10	Affymetrix Proprietary Database	mmu-mir-101a	4:101019550-101019632 (-)	21
mmu-miR-124-star_st	4.008406	0.8157649	FALSE	3.898545	0.9010778	FALSE	miRNA	Mus musculus	CGUGUUCACAGCGGACCUUGAU	miRNA-2_0	8-Oct-10	Affymetrix Proprietary Database	mmu-miR-124-star		22
mmu-miR-124_st	4.142695	0.1017204	FALSE	3.946477	0.5704584	FALSE	miRNA	Mus musculus	UAAGGCACGCGGUGAAUGCC	miRNA-2_0	8-Oct-10	Affymetrix Proprietary Database	mmu-miR-124		20
mmu-miR-125a-5p_st	4.751199	6.19E-08	TRUE	4.479545	5.53E-06	TRUE	miRNA	Mus musculus	UCCCUGAGACCCUUUAACCUGUGA	miRNA-2_0	8-Oct-10	Affymetrix Proprietary Database	mmu-mir-125a	17:17967776-17967843 (+)	24
mmu-miR-125a-3p_st	4.11391	0.3792642	FALSE	4.061576	0.5801745	FALSE	miRNA	Mus musculus	ACAGGUGAGGUUCUUGGGAGCC	miRNA-2_0	8-Oct-10	Affymetrix Proprietary Database	mmu-mir-125a	17:17967776-17967843 (+)	22
mmu-miR-125b-5p_st	4.450816	0.001060981	TRUE	4.168585	0.3027921	FALSE	miRNA	Mus musculus	UCCCUGAGACCCUAACUUGUGA	miRNA-2_0	8-Oct-10	Affymetrix Proprietary Database	mmu-miR-125b-5p		22
mmu-miR-125b-star_st	4.000514	0.9890703	FALSE	3.989381	0.6945083	FALSE	miRNA	Mus musculus	ACAAGUCAGGUUCUUGGGACCU	miRNA-2_0	8-Oct-10	Affymetrix Proprietary Database	mmu-miR-125b-star		22
mmu-miR-126-5p_st	4.036096	0.539164	FALSE	3.928846	0.9187815	FALSE	miRNA	Mus musculus	CAUUAUUACUUUUGGUACGCG	miRNA-2_0	8-Oct-10	Affymetrix Proprietary Database	mmu-mir-126	2:26446877-26446949 (+)	21
mmu-miR-126-3p_st	4.051968	0.1023594	FALSE	4.442258	4.31E-07	TRUE	miRNA	Mus musculus	UCGUACCGUGAGUAAUAAUGCG	miRNA-2_0	8-Oct-10	Affymetrix Proprietary Database	mmu-mir-126	2:26446877-26446949 (+)	22
mmu-miR-127-star_st	4.120471	0.2211072	FALSE	3.928053	0.9273579	FALSE	miRNA	Mus musculus	CUGAAGCUCAGAGGGCUCUGAU	miRNA-2_0	8-Oct-10	Affymetrix Proprietary Database	mmu-mir-127	12:110831056-110831125 (+)	22
mmu-miR-127_st	4.144554	0.2210508	FALSE	3.941323	0.5200043	FALSE	miRNA	Mus musculus	UCGGAUCCGUCUGAGCUUGGCU	miRNA-2_0	8-Oct-10	Affymetrix Proprietary Database	mmu-mir-127	12:110831056-110831125 (+)	22
mmu-miR-128_st	4.795627	1.37E-12	TRUE	4.766734	1.90E-11	TRUE	miRNA	Mus musculus	UCACAGUGAACCGGUCUCUUU	miRNA-2_0	8-Oct-10	Affymetrix Proprietary Database	mmu-miR-128		21
mmu-miR-130a_st	4.0862	0.1472517	FALSE	4.150905	0.1930515	FALSE	miRNA	Mus musculus	CAGUGCAAUGUUAAAAGGGCAU	miRNA-2_0	8-Oct-10	Affymetrix Proprietary Database	mmu-mir-130a	2:84581272-84581335 (-)	22
mmu-miR-9_st	3.914604	0.5917554	FALSE	3.903471	0.901658	FALSE	miRNA	Mus musculus	UCUUUGGUUAUCUAGCUGUAUGA	miRNA-2_0	8-Oct-10	Affymetrix Proprietary Database	mmu-miR-9		23
mmu-miR-9-star_st	4.100195	0.1118676	FALSE	3.903471	0.4181711	FALSE	miRNA	Mus musculus	AUAAAGCUAGAUAACCGAAAGU	miRNA-2_0	8-Oct-10	Affymetrix Proprietary Database	mmu-miR-9-star		22
mmu-miR-132_st	6.673903	8.72E-16	TRUE	5.455552	4.11E-15	TRUE	miRNA	Mus musculus	UAACAGUCUACAGCCAUGGUCG	miRNA-2_0	8-Oct-10	Affymetrix Proprietary Database	mmu-mir-132	11:74987184-74987249 (+)	22
mmu-miR-133a-star_st	3.968213	0.970603	FALSE	4.021682	0.4574962	FALSE	miRNA	Mus musculus	GCUGGUAAAAUGGAACCAAAU	miRNA-2_0	8-Oct-10	Affymetrix Proprietary Database	mmu-miR-133a-star		21
mmu-miR-133a_st	4.052058	0.5096937	FALSE	4.033819	0.6828678	FALSE	miRNA	Mus musculus	UUUGGUCCCCUUCAACCAGCUG	miRNA-2_0	8-Oct-10	Affymetrix Proprietary Database	mmu-miR-133a		22
mmu-miR-134_st	4.182311	0.1797305	FALSE	3.988868	0.7063141	FALSE	miRNA	Mus musculus	UGUGACUGGUUGACCAGAGGGG	miRNA-2_0	8-Oct-10	Affymetrix Proprietary Database	mmu-mir-134	12:110972349-110972419 (+)	22
mmu-miR-135a_st	4.08124	0.4154782	FALSE	3.887886	0.9045354	FALSE	miRNA	Mus musculus	UAUGGCUUUUUAUUCCUAUGUGA	miRNA-2_0	8-Oct-10	Affymetrix Proprietary Database	mmu-miR-135a		23
mmu-miR-135a-star_st	4.068189	0.2189537	FALSE	4.096061	0.1288226	FALSE	miRNA	Mus musculus	UAUAGGGAUUGGAGCCGUGGCG	miRNA-2_0	8-Oct-10	Affymetrix Proprietary Database	mmu-miR-135a-star		22
mmu-miR-136_st	3.924676	0.5813203	FALSE	3.989381	0.2555194	FALSE	miRNA	Mus musculus	ACUCCAUUUGUUUUGAUGAUGG	miRNA-2_0	8-Oct-10	Affymetrix Proprietary Database	mmu-mir-136	12:110833537-110833598 (+)	22
mmu-miR-136-star_st	4.178647	0.3003112	FALSE	3.81441	0.932157	FALSE	miRNA	Mus musculus	AUCAUCGUCUCAAAUGAGUCUU	miRNA-2_0	8-Oct-10	Affymetrix Proprietary Database	mmu-mir-136	12:110833537-110833598 (+)	22
mmu-miR-137_st	4.048572	0.4701658	FALSE	3.941323	0.7851959	FALSE	miRNA	Mus musculus	UUAUUGCUUAAGAAUACGCGUAG	miRNA-2_0	8-Oct-10	Affymetrix Proprietary Database	mmu-mir-137	3:118136775-118136847 (+)	23
mmu-miR-138_st	4.45299	4.68E-05	TRUE	4.93914	8.76E-09	TRUE	miRNA	Mus musculus	AGCUGGUGUUGUGAAUCAGGCCG	miRNA-2_0	8-Oct-10	Affymetrix Proprietary Database	mmu-miR-138		23
mmu-miR-140_st	4.415124	1.99E-05	TRUE	4.825618	4.37E-12	TRUE	miRNA	Mus musculus	CAGUGGUUUUACCCUAUGGUAG	miRNA-2_0	8-Oct-10	Affymetrix Proprietary Database	mmu-mir-140	8:110075144-110075213 (+)	22
mmu-miR-140-star_st	8.172552	8.72E-16	TRUE	8.361944	8.72E-16	TRUE	miRNA	Mus musculus	UACCACAGGGUAGAACCACGG	miRNA-2_0	8-Oct-10	Affymetrix Proprietary Database	mmu-mir-140	8:110075144-110075213 (+)	21
mmu-miR-141-star_st	4.531474	1.41E-06	TRUE	4.249244	0.04302702	TRUE	miRNA	Mus musculus	CAUCUUCCAGUGCAGUGUUGGA	miRNA-2_0	8-Oct-10	Affymetrix Proprietary Database	mmu-mir-141	6:124667932-124668003 (-)	22
mmu-miR-141_st	3.96724	0.6311352	FALSE	4.173882	0.08221958	FALSE	miRNA	Mus musculus	UAACACUGUCUGGUAAAGAUGG	miRNA-2_0	8-Oct-10	Affymetrix Proprietary Database	mmu-mir-141	6:124667932-124668003 (-)	22
mmu-miR-142-5p_st	4.001781	0.5220315	FALSE	4.162468	0.01035333	TRUE	miRNA	Mus musculus	CAUAAAGUAGAAAGCACUACU	miRNA-2_0	8-Oct-10	Affymetrix Proprietary Database	mmu-mir-142	11:87570366-87570429 (+)	21
mmu-miR-142-3p_st	4.086178	0.2891928	FALSE	3.882947	0.849726	FALSE	miRNA	Mus musculus	UGUAGUGUUUCCUACUUUAUGGA	miRNA-2_0	8-Oct-10	Affymetrix Proprietary Database	mmu-mir-142	11:87570366-87570429 (+)	23
mmu-miR-144_st	4.031689	0.4716869	FALSE	4.109432	0.121118	FALSE	miRNA	Mus musculus	UACAGUAUAGAUGAUGUACU	miRNA-2_0	8-Oct-10	Affymetrix Proprietary Database	mmu-mir-144	11:77886507-77886572 (+)	20
mmu-miR-145_st	4.273325	0.09186246	FALSE	4.001671	0.6222525	FALSE	miRNA	Mus musculus	GUCCAGUUUUCCCAGGAAUCCCU	miRNA-2_0	8-Oct-10	Affymetrix Proprietary Database	mmu-mir-145	18:61807479-61807548 (-)	23
mmu-miR-145-star_st	3.949839	0.6081355	FALSE	3.868103	0.5932834	FALSE	miRNA	Mus musculus	AUUCCUGGAAAUACUGUUCUUG	miRNA-2_0	8-Oct-10	Affymetrix Proprietary Database	mmu-mir-145	18:61807479-61807548 (-)	22
mmu-miR-146a_st	8.710236	8.72E-16	TRUE	7.805367	8.72E-16	TRUE	miRNA	Mus musculus	UGAGAACUGAAUUCCAUGGGUU	miRNA-2_0	8-Oct-10	Affymetrix Proprietary Database	mmu-mir-146a	11:43187899-43187963 (-)	22
mmu-miR-149_st	4.76724	6.56E-08	TRUE	5.271437	6.57E-12	TRUE	miRNA	Mus musculus	UCUGGCUCCGUGUCUUCACUCCC	miRNA-2_0	8-Oct-10	Affymetrix Proprietary Database	mmu-mir-149	1:94746955-94747020 (+)	23
mmu-miR-150_st	10.36045	8.72E-16	TRUE	11.05876	8.72E-16	TRUE	miRNA	Mus musculus	UCUCCCAACCCUUGUACCAGUG	miRNA-2_0	8-Oct-10	Affymetrix Proprietary Database	mmu-mir-150	7:52377127-52377191 (+)	22
mmu-miR-150-star_st	5.211512	6.42E-12	TRUE	5.822574	5.76E-13	TRUE	miRNA	Mus musculus	CUGGUACAGGCCUGGGGGAUAG	miRNA-2_0	8-Oct-10	Affymetrix Proprietary Database	mmu-mir-150	7:52377127-52377191 (+)	22
mmu-miR-151-5p_st	5.410309	1.59E-15	TRUE	5.992068	8.72E-16	TRUE	miRNA	Mus musculus	UCGAGGAGCUCACAGUCUAGU	miRNA-2_0	8-Oct-10	Affymetrix Proprietary Database	mmu-mir-151	15:73085245-73085312 (-)	21
mmu-miR-151-3p_st	4.569194	3.53E-06	TRUE	4.540301	4.65E-06	TRUE	miRNA	Mus musculus	CUAGACUGAGGCUCCUUGAGG	miRNA-2_0	8-Oct-10	Affymetrix Proprietary Database	mmu-mir-151	15:73085245-73085312 (-)	21
mmu-miR-152_st	4.08642	0.3912733	FALSE	4.350432	3.58E-05	TRUE	miRNA	Mus musculus	UCAGUGCAUGACAGAACUUGG	miRNA-2_0	8-Oct-10	Affymetrix Proprietary Database	mmu-mir-152	11:96711707-96711779 (+)	21
mmu-miR-153_st	3.914604	0.8417493	FALSE	3.807355	0.9935977	FALSE	miRNA	Mus musculus	UUGCAUAGUCACAAAAGUGAUC	miRNA-2_0	8-Oct-10	Affymetrix Proprietary Database	mmu-mir-153	12:118489290-118489358 (+)	22
mmu-miR-154_st	4.048233	0.9567069	FALSE	4.044309	0.410953	FALSE	miRNA	Mus musculus	UAGGUUAUCCGUGUUGCCUUCG	miRNA-2_0	8-Oct-10	Affymetrix Proprietary Database	mmu-mir-154	12:110976643-110976708 (+)	22
mmu-miR-154-star_st	3.914604	0.9555296	FALSE	3.903471	0.8680868	FALSE	miRNA	Mus musculus	AAUCAUACACGGUUGACCUAUU	miRNA-2_0	8-Oct-10	Affymetrix Proprietary Database	mmu-mir-154	12:110976643-110976708 (+)	22
mmu-miR-155_st	10.60282	8.72E-16	TRUE	7.589617	8.72E-16	TRUE	miRNA	Mus musculus	UUAAUGCUAAUUGUGAUAGGGGU	miRNA-2_0	8-Oct-10	Affymetrix Proprietary Database	mmu-mir-155	16:84714385-84714449 (+)	23
ath-miR156a_st	4.117618	0.0262319	TRUE	4.210301	0.0419932	TRUE	miRNA	Arabidopsis thaliana	UGACAGAAGAGAGUGAGCAC	miRNA-2_0	8-Oct-10	Affymetrix Proprietary Database	ath-MIR156a	2:10676451-10676573 (-)	20
ath-miR156b_st	4.010586	0.2031133	FALSE	4.075291	0.529821	FALSE	miRNA	Arabidopsis thaliana	UGACAGAAGAGAGUGAGCAC	miRNA-2_0	8-Oct-10	Affymetrix Proprietary Database	ath-MIR156b	4:15074899-15075081 (+)	20
ath-miR156c_st	3.974159	0.179992	FALSE	4.19009	0.009379314	TRUE	miRNA	Arabidopsis thaliana	UGACAGAAGAGAGUGAGCAC	miRNA-2_0	8-Oct-10	Affymetrix Proprietary Database	ath-MIR156c	4:15415418-15415521 (-)	20
ath-miR156d_st	3.938555	0.4621971	FALSE	4.099241	0.4142802	FALSE	miRNA	Arabidopsis thaliana	UGACAGAAGAGAGUGAGCAC	miRNA-2_0	8-Oct-10	Affymetrix Proprietary Database	ath-MIR156d	5:3456632-3456749 (-)	20
ath-miR156e_st	4.007033	0.1311187	FALSE	3.9959	0.2038775	FALSE	miRNA	Arabidopsis thaliana	UGACAGAAGAGAGUGAGCAC	miRNA-2_0	8-Oct-10	Affymetrix Proprietary Database	ath-MIR156e	5:3867207-3867313 (+)	20
ath-miR156f_st	4.100194	0.05231912	TRUE	3.992347	0.4329678	FALSE	miRNA	Arabidopsis thaliana	UGACAGAAGAGAGUGAGCAC	miRNA-2_0	8-Oct-10	Affymetrix Proprietary Database	ath-MIR156f	5:9136106-9136237 (+)	20
ath-miR157a_st	3.948851	0.6944896	FALSE	4.041044	0.9040494	FALSE	miRNA	Arabidopsis thaliana	UUGACAGAAGAUAGAGAGCAC	miRNA-2_0	8-Oct-10	Affymetrix Proprietary Database	ath-MIR157a	1:24913202-24913299 (-)	21
ath-miR157b_st	4.090986	0.3246277	FALSE	4.087062	0.7192096	FALSE	miRNA	Arabidopsis thaliana	UUGACAGAAGAUAGAGAGCAC	miRNA-2_0	8-Oct-10	Affymetrix Proprietary Database	ath-MIR157b	1:24921086-24921217 (+)	21
ath-miR157c_st	3.957828	0.7148834	FALSE	4.011297	0.7521514	FALSE	miRNA	Arabidopsis thaliana	UUGACAGAAGAUAGAGAGCAC	miRNA-2_0	8-Oct-10	Affymetrix Proprietary Database	ath-MIR157c	3:6244500-6244716 (-)	21
ath-miR157d_st	3.881937	0.9756963	FALSE	4.120996	0.2143636	FALSE	miRNA	Arabidopsis thaliana	UGACAGAAGAUAGAGAGCAC	miRNA-2_0	8-Oct-10	Affymetrix Proprietary Database	ath-MIR157d	1:18026811-18027031 (-)	20
ath-miR158a_st	3.811278	0.9470565	FALSE	3.992347	0.5248543	FALSE	miRNA	Arabidopsis thaliana	UCCCAAAUGUAGACAAAGCA	miRNA-2_0	8-Oct-10	Affymetrix Proprietary Database	ath-MIR158a	3:3366331-3366430 (-)	20
ath-miR159a_st	3.997763	0.2623566	FALSE	4.108288	0.3303065	FALSE	miRNA	Arabidopsis thaliana	UUUGGAUUGAAGGGAGCUCUA	miRNA-2_0	8-Oct-10	Affymetrix Proprietary Database	ath-MIR159a	1:27713233-27713416 (-)	21
ath-miR160a_st	3.962595	0.5613554	FALSE	3.951462	0.3533522	FALSE	miRNA	Arabidopsis thaliana	UGCCUGGCUCCCUGUAUGCCA	miRNA-2_0	8-Oct-10	Affymetrix Proprietary Database	ath-MIR160a	2:16340279-16340363 (+)	21
ath-miR160b_st	4.039962	0.4670053	FALSE	3.846607	0.8500673	FALSE	miRNA	Arabidopsis thaliana	UGCCUGGCUCCCUGUAUGCCA	miRNA-2_0	8-Oct-10	Affymetrix Proprietary Database	ath-MIR160b	4:9888982-9889070 (+)	21
ath-miR160c_st	4.057436	0.4236405	FALSE	3.748267	0.9241669	FALSE	miRNA	Arabidopsis thaliana	UGCCUGGCUCCCUGUAUGCCA	miRNA-2_0	8-Oct-10	Affymetrix Proprietary Database	ath-MIR160c	5:19009094-19009182 (-)	21
ath-miR161.2_st	3.940991	0.7372657	FALSE	3.83113	0.7537513	FALSE	miRNA	Arabidopsis thaliana	UCAAUGCAUUGAAAGUGACUA	miRNA-2_0	8-Oct-10	Affymetrix Proprietary Database	ath-MIR161	1:17825685-17825857 (+)	21
ath-miR161.1_st	3.948851	0.2732072	FALSE	4.041044	0.1345039	FALSE	miRNA	Arabidopsis thaliana	UGAAAGUGACUACAUCGGGGU	miRNA-2_0	8-Oct-10	Affymetrix Proprietary Database	ath-MIR161	1:17825685-17825857 (+)	21
ath-miR162a_st	3.892895	0.9776837	FALSE	3.957599	0.8825572	FALSE	miRNA	Arabidopsis thaliana	UCGAUAAACCUCUGCAUCCAG	miRNA-2_0	8-Oct-10	Affymetrix Proprietary Database	ath-MIR162a	5:2634905-2635044 (-)	21
ath-miR162b_st	4.139381	0.4494694	FALSE	4.114477	0.188421	FALSE	miRNA	Arabidopsis thaliana	UCGAUAAACCUCUGCAUCCAG	miRNA-2_0	8-Oct-10	Affymetrix Proprietary Database	ath-MIR162b	5:7740598-7740708 (-)	21
ath-miR163_st	4.010586	0.3581778	FALSE	3.992347	0.7040955	FALSE	miRNA	Arabidopsis thaliana	UUGAAGAGGACUUGGAACUUCGAU	miRNA-2_0	8-Oct-10	Affymetrix Proprietary Database	ath-MIR163	1:24884066-24884396 (+)	24
ath-miR164a_st	3.80565	0.8627887	FALSE	4.012291	0.2678398	FALSE	miRNA	Arabidopsis thaliana	UGGAGAAGCAGGGCACGUGCA	miRNA-2_0	8-Oct-10	Affymetrix Proprietary Database	ath-MIR164a	2:19520752-19520864 (+)	21
ath-miR164b_st	3.771976	0.9992124	FALSE	4.000144	0.660939	FALSE	miRNA	Arabidopsis thaliana	UGGAGAAGCAGGGCACGUGCA	miRNA-2_0	8-Oct-10	Affymetrix Proprietary Database	ath-MIR164b	5:287584-287736 (+)	21
ath-miR165a_st	4.050153	0.2416352	FALSE	4.159225	0.03030783	TRUE	miRNA	Arabidopsis thaliana	UCGGACCAGGCUUCAUCCCCC	miRNA-2_0	8-Oct-10	Affymetrix Proprietary Database	ath-MIR165a	1:78927-79037 (-)	21
ath-miR165b_st	3.811279	0.9913535	FALSE	4.226518	0.01840746	TRUE	miRNA	Arabidopsis thaliana	UCGGACCAGGCUUCAUCCCCC	miRNA-2_0	8-Oct-10	Affymetrix Proprietary Database	ath-MIR165b	4:369831-370012 (-)	21
ath-miR166a_st	3.84275	0.8381116	FALSE	4.457736	2.41E-05	TRUE	miRNA	Arabidopsis thaliana	UCGGACCAGGCUUCAUUCCCC	miRNA-2_0	8-Oct-10	Affymetrix Proprietary Database	ath-MIR166a	2:19176108-19176277 (+)	21
ath-miR166b_st	3.914604	0.9116998	FALSE	4.360392	0.000987345	TRUE	miRNA	Arabidopsis thaliana	UCGGACCAGGCUUCAUUCCCC	miRNA-2_0	8-Oct-10	Affymetrix Proprietary Database	ath-MIR166b	3:22922206-22922325 (+)	21
ath-miR166c_st	3.924265	0.909398	FALSE	4.313278	0.000437517	TRUE	miRNA	Arabidopsis thaliana	UCGGACCAGGCUUCAUUCCCC	miRNA-2_0	8-Oct-10	Affymetrix Proprietary Database	ath-MIR166c	5:2838635-2838773 (+)	21
ath-miR166d_st	3.892895	0.9939346	FALSE	4.271356	0.003435312	TRUE	miRNA	Arabidopsis thaliana	UCGGACCAGGCUUCAUUCCCC	miRNA-2_0	8-Oct-10	Affymetrix Proprietary Database	ath-MIR166d	5:2840622-2840734 (+)	21
ath-miR166e_st	3.911152	0.8426067	FALSE	4.326391	0.001331427	TRUE	miRNA	Arabidopsis thaliana	UCGGACCAGGCUUCAUUCCCC	miRNA-2_0	8-Oct-10	Affymetrix Proprietary Database	ath-MIR166e	5:16775520-16775662 (-)	21
ath-miR166f_st	4.050197	0.5256464	FALSE	4.289257	0.003794652	TRUE	miRNA	Arabidopsis thaliana	UCGGACCAGGCUUCAUUCCCC	miRNA-2_0	8-Oct-10	Affymetrix Proprietary Database	ath-MIR166f	5:17516301-17516405 (+)	21
ath-miR166g_st	4.086579	0.3654929	FALSE	4.325639	0.000282931	TRUE	miRNA	Arabidopsis thaliana	UCGGACCAGGCUUCAUUCCCC	miRNA-2_0	8-Oct-10	Affymetrix Proprietary Database	ath-MIR166g	5:25504798-25504919 (+)	21
ath-miR167a_st	4.073621	0.2302182	FALSE	4.03243	0.5338241	FALSE	miRNA	Arabidopsis thaliana	UGAAGCUGCCAGCAUGAUCUA	miRNA-2_0	8-Oct-10	Affymetrix Proprietary Database	ath-MIR167a	3:8108072-8108209 (+)	21
ath-miR167b_st	3.87915	0.9586442	FALSE	3.971343	0.864132	FALSE	miRNA	Arabidopsis thaliana	UGAAGCUGCCAGCAUGAUCUA	miRNA-2_0	8-Oct-10	Affymetrix Proprietary Database	ath-MIR167b	3:23406168-23406276 (+)	21
ath-miR168a_st	4.007033	0.6746459	FALSE	3.9959	0.6252174	FALSE	miRNA	Arabidopsis thaliana	UCGCUUGGUGCAGGUCGGGAA	miRNA-2_0	8-Oct-10	Affymetrix Proprietary Database	ath-MIR168a	4:10578635-10578772 (+)	21
ath-miR168b_st	3.825336	0.6780464	FALSE	3.793298	0.6335102	FALSE	miRNA	Arabidopsis thaliana	UCGCUUGGUGCAGGUCGGGAA	miRNA-2_0	8-Oct-10	Affymetrix Proprietary Database	ath-MIR168b	5:18358788-18358911 (-)	21
ath-miR169a_st	3.962894	0.9926794	FALSE	3.944655	0.9827122	FALSE	miRNA	Arabidopsis thaliana	CAGCCAAGGAUGACUUGCCGA	miRNA-2_0	8-Oct-10	Affymetrix Proprietary Database	ath-MIR169a	3:4358994-4359219 (-)	21
ath-miR170_st	4.091817	0.3662498	FALSE	4.145286	0.7438108	FALSE	miRNA	Arabidopsis thaliana	UGAUUGAGCCGUGUCAAUAUC	miRNA-2_0	8-Oct-10	Affymetrix Proprietary Database	ath-MIR170	5:26411580-26411672 (-)	21
ath-miR171a_st	4.101608	0.2234574	FALSE	4.069571	0.2812802	FALSE	miRNA	Arabidopsis thaliana	UGAUUGAGCCGCGCCAAUAUC	miRNA-2_0	8-Oct-10	Affymetrix Proprietary Database	ath-MIR171a	3:19073434-19073556 (+)	21
ath-miR172a_st	3.952404	0.9486788	FALSE	4.133472	0.09166149	FALSE	miRNA	Arabidopsis thaliana	AGAAUCUUGAUGAUGCUGCAU	miRNA-2_0	8-Oct-10	Affymetrix Proprietary Database	ath-MIR172a	2:11942914-11943015 (-)	21
ath-miR172b-star_st	3.89894	0.9696421	FALSE	4.008011	0.6761142	FALSE	miRNA	Arabidopsis thaliana	GCAGCACCAUUAAGAUUCAC	miRNA-2_0	8-Oct-10	Affymetrix Proprietary Database	ath-MIR172b	5:1188207-1188301 (-)	20
ath-miR172b_st	3.855716	0.9792343	FALSE	3.947909	0.6764612	FALSE	miRNA	Arabidopsis thaliana	AGAAUCUUGAUGAUGCUGCAU	miRNA-2_0	8-Oct-10	Affymetrix Proprietary Database	ath-MIR172b	5:1188207-1188301 (-)	21
ath-miR173_st	3.902128	0.968195	FALSE	4.16614	0.2030829	FALSE	miRNA	Arabidopsis thaliana	UUCGCUUGCAGAGAGAAAUCAC	miRNA-2_0	8-Oct-10	Affymetrix Proprietary Database	ath-MIR173	3:8236153-8236254 (+)	22
ath-miR159b_st	4.086334	0.1676417	FALSE	3.889611	0.859303	FALSE	miRNA	Arabidopsis thaliana	UUUGGAUUGAAGGGAGCUCUU	miRNA-2_0	8-Oct-10	Affymetrix Proprietary Database	ath-MIR159b	1:6220646-6220841 (+)	21
mmu-miR-10b_st	4.07968	0.6128285	FALSE	4.061441	0.4762703	FALSE	miRNA	Mus musculus	UACCCUGUAGAACCGAAUUUGUG	miRNA-2_0	8-Oct-10	Affymetrix Proprietary Database	mmu-mir-10b	2:74564127-74564194 (+)	23
mmu-miR-10b-star_st	4.010586	0.9070733	FALSE	3.903471	0.9622097	FALSE	miRNA	Mus musculus	CAGAUUCGAUUCUAGGGGAAUA	miRNA-2_0	8-Oct-10	Affymetrix Proprietary Database	mmu-mir-10b	2:74564127-74564194 (+)	22
mmu-miR-129-5p_st	4.004067	0.832453	FALSE	4.08181	0.4087629	FALSE	miRNA	Mus musculus	CUUUUUGCGGUCUGGGCUUGC	miRNA-2_0	8-Oct-10	Affymetrix Proprietary Database	mmu-miR-129-5p		21
mmu-miR-181a_st	8.48816	8.72E-16	TRUE	8.096738	8.72E-16	TRUE	miRNA	Mus musculus	AACAUUCAACGCUGUCGGUGAGU	miRNA-2_0	8-Oct-10	Affymetrix Proprietary Database	mmu-miR-181a		23
mmu-miR-181a-2-star_st	4.010586	0.8731505	FALSE	3.903471	0.8505678	FALSE	miRNA	Mus musculus	ACCGACCGUUGACUGUACCUUG	miRNA-2_0	8-Oct-10	Affymetrix Proprietary Database	mmu-miR-181a-2-star		22
mmu-miR-182_st	5.698591	8.72E-16	TRUE	4.40806	0.000177183	TRUE	miRNA	Mus musculus	UUUGGCAAUGGUAGAACUCACACCG	miRNA-2_0	8-Oct-10	Affymetrix Proprietary Database	mmu-mir-182	6:30115918-30115992 (-)	25
mmu-miR-183_st	4.220779	0.001727204	TRUE	3.871623	0.8344154	FALSE	miRNA	Mus musculus	UAUGGCACUGGUAGAAUUCACU	miRNA-2_0	8-Oct-10	Affymetrix Proprietary Database	mmu-mir-183	6:30119668-30119737 (-)	22
mmu-miR-183-star_st	4.040644	0.04221023	TRUE	4.045232	0.2160034	FALSE	miRNA	Mus musculus	GUGAAUUACCGAAGGGCCAUAA	miRNA-2_0	8-Oct-10	Affymetrix Proprietary Database	mmu-mir-183	6:30119668-30119737 (-)	22
mmu-miR-184_st	4.306894	0.002675975	TRUE	4.114477	0.1110883	FALSE	miRNA	Mus musculus	UGGACGGAGAACUGAUAAGGGU	miRNA-2_0	8-Oct-10	Affymetrix Proprietary Database	mmu-mir-184	9:89697098-89697166 (-)	22
mmu-miR-185_st	7.402415	8.72E-16	TRUE	7.515699	8.72E-16	TRUE	miRNA	Mus musculus	UGGAGAGAAAGGCAGUUCCUGA	miRNA-2_0	8-Oct-10	Affymetrix Proprietary Database	mmu-mir-185	16:18327494-18327558 (-)	22
mmu-miR-186_st	3.959042	0.745473	FALSE	3.947909	0.9117272	FALSE	miRNA	Mus musculus	CAAAGAAUUCUCCUUUUGGGCU	miRNA-2_0	8-Oct-10	Affymetrix Proprietary Database	mmu-mir-186	3:157207243-157207313 (+)	22
mmu-miR-186-star_st	3.997184	0.7470189	FALSE	3.889935	0.9886413	FALSE	miRNA	Mus musculus	GCCCUAAGGUGAAUUUUUUGGG	miRNA-2_0	8-Oct-10	Affymetrix Proprietary Database	mmu-mir-186	3:157207243-157207313 (+)	22
mmu-miR-187_st	4.267708	0.0364602	TRUE	3.903471	0.1709983	FALSE	miRNA	Mus musculus	UCGUGUCUUGUGUUGCAGCCGG	miRNA-2_0	8-Oct-10	Affymetrix Proprietary Database	mmu-mir-187	18:24587611-24587671 (-)	22
mmu-miR-188-5p_st	4.601799	1.36E-06	TRUE	4.178918	0.02096055	TRUE	miRNA	Mus musculus	CAUCCCUUGCAUGGUGGAGGG	miRNA-2_0	8-Oct-10	Affymetrix Proprietary Database	mmu-mir-188	X:6825115-6825182 (-)	21
mmu-miR-188-3p_st	4.050153	0.8033307	FALSE	4.018115	0.7802813	FALSE	miRNA	Mus musculus	CUCCCACAUGCAGGGUUUGCA	miRNA-2_0	8-Oct-10	Affymetrix Proprietary Database	mmu-mir-188	X:6825115-6825182 (-)	21
mmu-miR-24-1-star_st	4.137741	0.1245997	FALSE	4.112837	0.1715168	FALSE	miRNA	Mus musculus	GUGCCUACUGAGCUGAUAUCAGU	miRNA-2_0	8-Oct-10	Affymetrix Proprietary Database	mmu-miR-24-1-star		23
mmu-miR-24_st	9.986761	8.72E-16	TRUE	9.969238	8.72E-16	TRUE	miRNA	Mus musculus	UGGCUCAGUUCAGCAGGAACAG	miRNA-2_0	8-Oct-10	Affymetrix Proprietary Database	mmu-miR-24		22
mmu-miR-190_st	4.010586	0.7000344	FALSE	3.992347	0.7277541	FALSE	miRNA	Mus musculus	UGAUAUGUUUGAUAUAUUAGGU	miRNA-2_0	8-Oct-10	Affymetrix Proprietary Database	mmu-mir-190	9:67084467-67084533 (-)	22
mmu-miR-191_st	10.61016	8.72E-16	TRUE	10.37583	8.72E-16	TRUE	miRNA	Mus musculus	CAACGGAAUCCCAAAAGCAGCUG	miRNA-2_0	8-Oct-10	Affymetrix Proprietary Database	mmu-mir-191	9:108470650-108470723 (+)	23
mmu-miR-191-star_st	4.038208	0.9458696	FALSE	4.198895	0.1582824	FALSE	miRNA	Mus musculus	GCUGCACUUGGAUUUCGUUCCC	miRNA-2_0	8-Oct-10	Affymetrix Proprietary Database	mmu-mir-191	9:108470650-108470723 (+)	22
hsa-miR-192_st	4.607998	8.82E-09	TRUE	5.367281	8.72E-16	TRUE	miRNA	Homo sapiens	CUGACCUAUGAAUUGACAGCC	miRNA-2_0	8-Oct-10	Affymetrix Proprietary Database	hsa-mir-192	11:64658609-64658718 (-)	21
hsa-miR-192-star_st	4.098144	0.5598232	FALSE	4.162848	0.1387711	FALSE	miRNA	Homo sapiens	CUGCCAAUUCCAUAGGUCACAG	miRNA-2_0	8-Oct-10	Affymetrix Proprietary Database	hsa-mir-192	11:64658609-64658718 (-)	22
mmu-miR-193-star_st	4.185701	0.1452258	FALSE	4.075291	0.5096373	FALSE	miRNA	Mus musculus	UGGGUCUUUGCGGGCAAGAUGA	miRNA-2_0	8-Oct-10	Affymetrix Proprietary Database	mmu-mir-193	11:79525471-79525536 (+)	22
mmu-miR-193_st	4.185701	0.242553	FALSE	3.992347	0.8238155	FALSE	miRNA	Mus musculus	AACUGGCCUACAAAGUCCCAGU	miRNA-2_0	8-Oct-10	Affymetrix Proprietary Database	mmu-mir-193	11:79525471-79525536 (+)	22
mmu-miR-194_st	5.470155	8.72E-16	TRUE	6.475734	8.72E-16	TRUE	miRNA	Mus musculus	UGUAACAGCAACUCCAUGUGGA	miRNA-2_0	8-Oct-10	Affymetrix Proprietary Database	mmu-miR-194		22
mmu-miR-195_st	4.320031	0.000764933	TRUE	4.39919	0.001461131	TRUE	miRNA	Mus musculus	UAGCAGCACAGAAAUAUUGGC	miRNA-2_0	8-Oct-10	Affymetrix Proprietary Database	mmu-mir-195	11:70048544-70048637 (+)	21
hsa-miR-196a_st	4.004921	0.7738236	FALSE	3.986681	0.623684	FALSE	miRNA	Homo sapiens	UAGGUAGUUUCAUGUUGUUGGG	miRNA-2_0	8-Oct-10	Affymetrix Proprietary Database	hsa-miR-196a		22
hsa-miR-197_st	4.089683	0.5708258	FALSE	4.064779	0.5817888	FALSE	miRNA	Homo sapiens	UUCACCACCUUCUCCACCCAGC	miRNA-2_0	8-Oct-10	Affymetrix Proprietary Database	hsa-mir-197	1:110141515-110141589 (+)	22
hsa-miR-198_st	4.050153	0.0981908	FALSE	4.03902	0.2469692	FALSE	miRNA	Homo sapiens	GGUCCAGAGGGGAGAUAGGUUC	miRNA-2_0	8-Oct-10	Affymetrix Proprietary Database	hsa-mir-198	3:120114515-120114576 (-)	22
mmu-miR-199a-5p_st	4.052058	0.8042024	FALSE	4.033819	0.6955513	FALSE	miRNA	Mus musculus	CCCAGUGUUCAGACUACCUGUUC	miRNA-2_0	8-Oct-10	Affymetrix Proprietary Database	mmu-miR-199a-5p		23
mmu-miR-199a-3p_st	3.962595	0.4114647	FALSE	3.951462	0.7204698	FALSE	miRNA	Mus musculus	ACAGUAGUCUGCACAUUGGUUA	miRNA-2_0	8-Oct-10	Affymetrix Proprietary Database	mmu-miR-199a-3p		22
hsa-miR-199a-5p_st	4.0074	0.5759179	FALSE	3.996266	0.9761971	FALSE	miRNA	Homo sapiens	CCCAGUGUUCAGACUACCUGUUC	miRNA-2_0	8-Oct-10	Affymetrix Proprietary Database	hsa-miR-199a-5p		23
hsa-miR-199a-3p_st	4.006929	0.7780101	FALSE	4.099122	0.6143446	FALSE	miRNA	Homo sapiens	ACAGUAGUCUGCACAUUGGUUA	miRNA-2_0	8-Oct-10	Affymetrix Proprietary Database	hsa-miR-199a-3p		22
mmu-miR-200b-star_st	4.307363	0.01956291	TRUE	4.114008	0.2282951	FALSE	miRNA	Mus musculus	CAUCUUACUGGGCAGCAUUGGA	miRNA-2_0	8-Oct-10	Affymetrix Proprietary Database	mmu-mir-200b	4:155429790-155429859 (-)	22
mmu-miR-200b_st	4.080833	0.04942004	TRUE	4.173026	0.02992049	TRUE	miRNA	Mus musculus	UAAUACUGCCUGGUAAUGAUGA	miRNA-2_0	8-Oct-10	Affymetrix Proprietary Database	mmu-mir-200b	4:155429790-155429859 (-)	22
mmu-miR-201_st	4.046247	0.8291972	FALSE	3.943648	0.8862962	FALSE	miRNA	Mus musculus	UACUCAGUAAGGCAUUGUUCUU	miRNA-2_0	8-Oct-10	Affymetrix Proprietary Database	mmu-mir-201	X:65241271-65241336 (-)	22
mmu-miR-202-5p_st	4.008705	0.8621237	FALSE	3.898844	0.3969073	FALSE	miRNA	Mus musculus	UUCCUAUGCAUAUACUUCUUU	miRNA-2_0	8-Oct-10	Affymetrix Proprietary Database	mmu-mir-202	7:147143588-147143659 (-)	21
mmu-miR-202-3p_st	4.083686	0.5019955	FALSE	4.176369	0.158826	FALSE	miRNA	Mus musculus	AGAGGUAUAGCGCAUGGGAAGA	miRNA-2_0	8-Oct-10	Affymetrix Proprietary Database	mmu-mir-202	7:147143588-147143659 (-)	22
mmu-miR-203-star_st	3.811278	0.9904568	FALSE	4.075291	0.6058612	FALSE	miRNA	Mus musculus	AGUGGUUCUUGACAGUUCAACA	miRNA-2_0	8-Oct-10	Affymetrix Proprietary Database	mmu-mir-203	12:113369091-113369166 (+)	22
mmu-miR-203_st	4.141531	0.01588945	TRUE	4.533378	3.23E-06	TRUE	miRNA	Mus musculus	GUGAAAUGUUUAGGACCACUAG	miRNA-2_0	8-Oct-10	Affymetrix Proprietary Database	mmu-mir-203	12:113369091-113369166 (+)	22
mmu-miR-204_st	3.914904	0.6241706	FALSE	3.992646	0.6767139	FALSE	miRNA	Mus musculus	UUCCCUUUGUCAUCCUAUGCCU	miRNA-2_0	8-Oct-10	Affymetrix Proprietary Database	mmu-mir-204	19:22825095-22825162 (+)	22
mmu-miR-205_st	3.914604	0.9897618	FALSE	4.075291	0.3148212	FALSE	miRNA	Mus musculus	UCCUUCAUUCCACCGGAGUCUG	miRNA-2_0	8-Oct-10	Affymetrix Proprietary Database	mmu-mir-205	1:195333657-195333724 (-)	22
mmu-miR-206_st	4.09851	0.1544266	FALSE	3.990663	0.9062755	FALSE	miRNA	Mus musculus	UGGAAUGUAAGGAAGUGUGUGG	miRNA-2_0	8-Oct-10	Affymetrix Proprietary Database	mmu-mir-206	1:20669091-20669163 (+)	22
mmu-miR-207_st	4.031054	0.3524454	FALSE	4.140125	0.1602187	FALSE	miRNA	Mus musculus	GCUUCUCCUGGCUCUCCUCCCUC	miRNA-2_0	8-Oct-10	Affymetrix Proprietary Database	mmu-mir-207	4:40669950-40670028 (+)	23
hsa-miR-208a_st	3.859326	0.8396726	FALSE	3.912795	0.7050258	FALSE	miRNA	Homo sapiens	AUAAGACGAGCAAAAAGCUUGU	miRNA-2_0	8-Oct-10	Affymetrix Proprietary Database	hsa-mir-208a	14:23857805-23857875 (-)	22
hsa-miR-129-5p_st	4.271611	0.0102502	TRUE	3.989381	0.5406606	FALSE	miRNA	Homo sapiens	CUUUUUGCGGUCUGGGCUUGC	miRNA-2_0	8-Oct-10	Affymetrix Proprietary Database	hsa-miR-129-5p		21
hsa-miR-129-star_st	3.818503	0.8110436	FALSE	3.999572	0.2944499	FALSE	miRNA	Homo sapiens	AAGCCCUUACCCCAAAAAGUAU	miRNA-2_0	8-Oct-10	Affymetrix Proprietary Database	hsa-miR-129-star		22
hsa-miR-148a-star_st	4.000514	0.576771	FALSE	3.989381	0.5701827	FALSE	miRNA	Homo sapiens	AAAGUUCUGAGACACUCCGACU	miRNA-2_0	8-Oct-10	Affymetrix Proprietary Database	hsa-mir-148a	7:25989539-25989606 (-)	22
hsa-miR-148a_st	4.106112	0.09692512	FALSE	4.617773	2.08E-07	TRUE	miRNA	Homo sapiens	UCAGUGCACUACAGAACUUUGU	miRNA-2_0	8-Oct-10	Affymetrix Proprietary Database	hsa-mir-148a	7:25989539-25989606 (-)	22
hsa-miR-30c_st	6.917737	8.72E-16	TRUE	8.017073	8.72E-16	TRUE	miRNA	Homo sapiens	UGUAAACAUCCUACACUCUCAGC	miRNA-2_0	8-Oct-10	Affymetrix Proprietary Database	hsa-miR-30c		23
hsa-miR-30c-2-star_st	4.01405	0.853632	FALSE	4.157128	0.3373601	FALSE	miRNA	Homo sapiens	CUGGGAGAAGGCUGUUUACUCU	miRNA-2_0	8-Oct-10	Affymetrix Proprietary Database	hsa-miR-30c-2-star		22
hsa-miR-30d_st	7.367865	8.72E-16	TRUE	7.373905	8.72E-16	TRUE	miRNA	Homo sapiens	UGUAAACAUCCCCGACUGGAAG	miRNA-2_0	8-Oct-10	Affymetrix Proprietary Database	hsa-mir-30d	8:135817119-135817188 (-)	22
hsa-miR-30d-star_st	3.915577	0.6932434	FALSE	4.122219	0.2743542	FALSE	miRNA	Homo sapiens	CUUUCAGUCAGAUGUUUGCUGC	miRNA-2_0	8-Oct-10	Affymetrix Proprietary Database	hsa-mir-30d	8:135817119-135817188 (-)	22
mmu-miR-122_st	4.022531	0.4780337	FALSE	4.063346	0.5482779	FALSE	miRNA	Mus musculus	UGGAGUGUGACAAUGGUGUUUG	miRNA-2_0	8-Oct-10	Affymetrix Proprietary Database	mmu-mir-122	18:65408515-65408580 (+)	22
mmu-miR-143_st	3.915577	0.9353878	FALSE	4.00777	0.6332994	FALSE	miRNA	Mus musculus	UGAGAUGAAGCACUGUAGCUC	miRNA-2_0	8-Oct-10	Affymetrix Proprietary Database	mmu-mir-143	18:61808850-61808912 (-)	21
mmu-miR-30e_st	5.531878	9.57E-15	TRUE	6.045993	8.72E-16	TRUE	miRNA	Mus musculus	UGUAAACAUCCUUGACUGGAAG	miRNA-2_0	8-Oct-10	Affymetrix Proprietary Database	mmu-mir-30e	4:120445211-120445302 (-)	22
mmu-miR-30e-star_st	4.142948	0.001112627	TRUE	4.469019	8.51E-08	TRUE	miRNA	Mus musculus	CUUUCAGUCGGAUGUUUACAGC	miRNA-2_0	8-Oct-10	Affymetrix Proprietary Database	mmu-mir-30e	4:120445211-120445302 (-)	22
hsa-miR-139-5p_st	5.964156	8.72E-16	TRUE	7.774602	8.72E-16	TRUE	miRNA	Homo sapiens	UCUACAGUGCACGUGUCUCCAG	miRNA-2_0	8-Oct-10	Affymetrix Proprietary Database	hsa-mir-139	11:72326107-72326174 (-)	22
hsa-miR-139-3p_st	4.193132	0.008410432	TRUE	4.66543	1.39E-06	TRUE	miRNA	Homo sapiens	GGAGACGCGGCCCUGUUGGAGU	miRNA-2_0	8-Oct-10	Affymetrix Proprietary Database	hsa-mir-139	11:72326107-72326174 (-)	22
hsa-miR-147_st	3.888022	0.9547838	FALSE	3.884099	0.7973071	FALSE	miRNA	Homo sapiens	GUGUGUGGAAAUGCUUCUGC	miRNA-2_0	8-Oct-10	Affymetrix Proprietary Database	hsa-mir-147	9:123007257-123007328 (-)	20
hsa-miR-7_st	4.123586	0.1459654	FALSE	4.215779	0.01243551	TRUE	miRNA	Homo sapiens	UGGAAGACUAGUGAUUUUGUUGU	miRNA-2_0	8-Oct-10	Affymetrix Proprietary Database	hsa-miR-7		23
hsa-miR-7-1-star_st	4.316113	0.000456446	TRUE	4.57631	1.87E-06	TRUE	miRNA	Homo sapiens	CAACAAAUCACAGUCUGCCAUA	miRNA-2_0	8-Oct-10	Affymetrix Proprietary Database	hsa-miR-7-1-star		22
hsa-miR-7-2-star_st	4.091455	0.2208197	FALSE	3.983608	0.9041297	FALSE	miRNA	Homo sapiens	CAACAAAUCCCAGUCUACCUAA	miRNA-2_0	8-Oct-10	Affymetrix Proprietary Database	hsa-miR-7-2-star		22
hsa-miR-10a_st	4.142948	0.1860253	FALSE	4.383511	1.67E-05	TRUE	miRNA	Homo sapiens	UACCCUGUAGAUCCGAAUUUGUG	miRNA-2_0	8-Oct-10	Affymetrix Proprietary Database	hsa-mir-10a	17:46657200-46657309 (-)	23
hsa-miR-10a-star_st	3.969066	0.779659	FALSE	4.022535	0.4061307	FALSE	miRNA	Homo sapiens	CAAAUUCGUAUCUAGGGGAAUA	miRNA-2_0	8-Oct-10	Affymetrix Proprietary Database	hsa-mir-10a	17:46657200-46657309 (-)	22
hsa-miR-10b_st	3.828694	0.8266316	FALSE	3.989381	0.4170765	FALSE	miRNA	Homo sapiens	UACCCUGUAGAACCGAAUUUGUG	miRNA-2_0	8-Oct-10	Affymetrix Proprietary Database	hsa-mir-10b	2:177015031-177015140 (+)	23
hsa-miR-10b-star_st	3.914604	0.7961074	FALSE	3.992347	0.8269316	FALSE	miRNA	Homo sapiens	ACAGAUUCGAUUCUAGGGGAAU	miRNA-2_0	8-Oct-10	Affymetrix Proprietary Database	hsa-mir-10b	2:177015031-177015140 (+)	22
hsa-miR-34a_st	7.633435	8.72E-16	TRUE	4.652751	3.93E-08	TRUE	miRNA	Homo sapiens	UGGCAGUGUCUUAGCUGGUUGU	miRNA-2_0	8-Oct-10	Affymetrix Proprietary Database	hsa-mir-34a	1:9211727-9211836 (-)	22
hsa-miR-34a-star_st	4.782234	3.85E-11	TRUE	4.008461	0.7742506	FALSE	miRNA	Homo sapiens	CAAUCAGCAAGUAUACUGCCCU	miRNA-2_0	8-Oct-10	Affymetrix Proprietary Database	hsa-mir-34a	1:9211727-9211836 (-)	22
hsa-miR-181a_st	8.560612	8.72E-16	TRUE	8.079393	8.72E-16	TRUE	miRNA	Homo sapiens	AACAUUCAACGCUGUCGGUGAGU	miRNA-2_0	8-Oct-10	Affymetrix Proprietary Database	hsa-miR-181a		23
hsa-miR-181a-2-star_st	3.92704	0.948076	FALSE	3.980509	0.896578	FALSE	miRNA	Homo sapiens	ACCACUGACCGUUGACUGUACC	miRNA-2_0	8-Oct-10	Affymetrix Proprietary Database	hsa-miR-181a-2-star		22
hsa-miR-181b_st	5.750796	1.59E-15	TRUE	5.954436	8.72E-16	TRUE	miRNA	Homo sapiens	AACAUUCAUUGCUGUCGGUGGGU	miRNA-2_0	8-Oct-10	Affymetrix Proprietary Database	hsa-miR-181b		23
hsa-miR-181c_st	4.661575	1.64E-09	TRUE	4.623477	3.94E-09	TRUE	miRNA	Homo sapiens	AACAUUCAACCUGUCGGUGAGU	miRNA-2_0	8-Oct-10	Affymetrix Proprietary Database	hsa-mir-181c	19:13985513-13985622 (+)	22
hsa-miR-181c-star_st	4.159768	0.09015211	FALSE	4.334457	0.000347586	TRUE	miRNA	Homo sapiens	AACCAUCGACCGUUGAGUGGAC	miRNA-2_0	8-Oct-10	Affymetrix Proprietary Database	hsa-mir-181c	19:13985513-13985622 (+)	22
hsa-miR-182_st	5.124164	1.88E-13	TRUE	4.386109	3.12E-05	TRUE	miRNA	Homo sapiens	UUUGGCAAUGGUAGAACUCACACU	miRNA-2_0	8-Oct-10	Affymetrix Proprietary Database	hsa-mir-182	7:129410223-129410332 (-)	24
hsa-miR-182-star_st	3.992163	0.7123811	FALSE	4.045632	0.3877201	FALSE	miRNA	Homo sapiens	UGGUUCUAGACUUGCCAACUA	miRNA-2_0	8-Oct-10	Affymetrix Proprietary Database	hsa-mir-182	7:129410223-129410332 (-)	21
hsa-miR-183_st	4.192577	0.01003135	TRUE	4.219642	0.06628574	FALSE	miRNA	Homo sapiens	UAUGGCACUGGUAGAAUUCACU	miRNA-2_0	8-Oct-10	Affymetrix Proprietary Database	hsa-mir-183	7:129414745-129414854 (-)	22
hsa-miR-183-star_st	4.226705	0.006354225	TRUE	4.11266	0.0849698	FALSE	miRNA	Homo sapiens	GUGAAUUACCGAAGGGCCAUAA	miRNA-2_0	8-Oct-10	Affymetrix Proprietary Database	hsa-mir-183	7:129414745-129414854 (-)	22
hsa-miR-187-star_st	3.959578	0.7686694	FALSE	3.927541	0.9471266	FALSE	miRNA	Homo sapiens	GGCUACAACACAGGACCCGGGC	miRNA-2_0	8-Oct-10	Affymetrix Proprietary Database	hsa-mir-187	18:33484781-33484889 (-)	22
hsa-miR-187_st	4.105145	0.4974384	FALSE	4.169849	0.04531313	TRUE	miRNA	Homo sapiens	UCGUGUCUUGUGUUGCAGCCGG	miRNA-2_0	8-Oct-10	Affymetrix Proprietary Database	hsa-mir-187	18:33484781-33484889 (-)	22
hsa-miR-196a-star_st	4.053706	0.8235857	FALSE	4.035467	0.3328582	FALSE	miRNA	Homo sapiens	CGGCAACAAGAAACUGCCUGAG	miRNA-2_0	8-Oct-10	Affymetrix Proprietary Database	hsa-miR-196a-star		22
hsa-miR-199b-5p_st	3.789441	0.9986761	FALSE	3.932518	0.795454	FALSE	miRNA	Homo sapiens	CCCAGUGUUUAGACUAUCUGUUC	miRNA-2_0	8-Oct-10	Affymetrix Proprietary Database	hsa-mir-199b	9:131007000-131007109 (-)	23
hsa-miR-199b-3p_st	4.051218	0.1606848	FALSE	4.209774	0.1550284	FALSE	miRNA	Homo sapiens	ACAGUAGUCUGCACAUUGGUUA	miRNA-2_0	8-Oct-10	Affymetrix Proprietary Database	hsa-mir-199b	9:131007000-131007109 (-)	22
hsa-miR-203_st	4.007399	0.8215104	FALSE	4.509723	1.19E-05	TRUE	miRNA	Homo sapiens	GUGAAAUGUUUAGGACCACUAG	miRNA-2_0	8-Oct-10	Affymetrix Proprietary Database	hsa-mir-203	14:104583742-104583851 (+)	22
hsa-miR-204_st	3.897463	0.9410807	FALSE	3.989656	0.8367064	FALSE	miRNA	Homo sapiens	UUCCCUUUGUCAUCCUAUGCCU	miRNA-2_0	8-Oct-10	Affymetrix Proprietary Database	hsa-mir-204	9:73424891-73425000 (-)	22
hsa-miR-205_st	4.010586	0.3659627	FALSE	3.903471	0.9342273	FALSE	miRNA	Homo sapiens	UCCUUCAUUCCACCGGAGUCUG	miRNA-2_0	8-Oct-10	Affymetrix Proprietary Database	hsa-mir-205	1:209605478-209605587 (+)	22
hsa-miR-205-star_st	3.902128	0.2244558	FALSE	4.062814	0.02655859	TRUE	miRNA	Homo sapiens	GAUUUCAGUGGAGUGAAGUUC	miRNA-2_0	8-Oct-10	Affymetrix Proprietary Database	hsa-mir-205	1:209605478-209605587 (+)	21
hsa-miR-210_st	4.710252	5.29E-08	TRUE	4.417888	5.59E-05	TRUE	miRNA	Homo sapiens	CUGUGCGUGUGACAGCGGCUGA	miRNA-2_0	8-Oct-10	Affymetrix Proprietary Database	hsa-mir-210	11:568089-568198 (-)	22
hsa-miR-211_st	4.341937	0.000229236	TRUE	4.382752	0.000472106	TRUE	miRNA	Homo sapiens	UUCCCUUUGUCAUCCUUCGCCU	miRNA-2_0	8-Oct-10	Affymetrix Proprietary Database	hsa-mir-211	15:31357235-31357344 (-)	22
hsa-miR-212_st	5.009833	1.59E-12	TRUE	4.477305	0.000118106	TRUE	miRNA	Homo sapiens	UAACAGUCUCCAGUCACGGCC	miRNA-2_0	8-Oct-10	Affymetrix Proprietary Database	hsa-mir-212	17:1953565-1953674 (-)	21
hsa-miR-181a-star_st	4.122327	0.1085505	FALSE	4.338258	0.002557192	TRUE	miRNA	Homo sapiens	ACCAUCGACCGUUGAUUGUACC	miRNA-2_0	8-Oct-10	Affymetrix Proprietary Database	hsa-miR-181a-star		22
hsa-miR-214-star_st	4.498171	7.35E-08	TRUE	4.153664	0.09072876	FALSE	miRNA	Homo sapiens	UGCCUGUCUACACUUGCUGUGC	miRNA-2_0	8-Oct-10	Affymetrix Proprietary Database	hsa-mir-214	1:172107938-172108047 (-)	22
hsa-miR-214_st	4.097869	0.1406275	FALSE	3.988008	0.8701954	FALSE	miRNA	Homo sapiens	ACAGCAGGCACAGACAGGCAGU	miRNA-2_0	8-Oct-10	Affymetrix Proprietary Database	hsa-mir-214	1:172107938-172108047 (-)	22
hsa-miR-215_st	3.948851	0.8012683	FALSE	3.937718	0.5803344	FALSE	miRNA	Homo sapiens	AUGACCUAUGAAUUGACAGAC	miRNA-2_0	8-Oct-10	Affymetrix Proprietary Database	hsa-mir-215	1:220291195-220291304 (-)	21
hsa-miR-216a_st	4.0074	0.2461322	FALSE	4.168086	0.0183184	TRUE	miRNA	Homo sapiens	UAAUCUCAGCUGGCAACUGUGA	miRNA-2_0	8-Oct-10	Affymetrix Proprietary Database	hsa-mir-216a	2:56216085-56216194 (-)	22
hsa-miR-217_st	3.962961	0.6322692	FALSE	4.040704	0.5385715	FALSE	miRNA	Homo sapiens	UACUGCAUCAGGAACUGAUUGGA	miRNA-2_0	8-Oct-10	Affymetrix Proprietary Database	hsa-mir-217	2:56210102-56210211 (-)	23
hsa-miR-218_st	4.050153	0.3897378	FALSE	3.836966	0.9573752	FALSE	miRNA	Homo sapiens	UUGUGCUUGAUCUAACCAUGU	miRNA-2_0	8-Oct-10	Affymetrix Proprietary Database	hsa-miR-218		21
hsa-miR-218-1-star_st	3.954431	0.9249558	FALSE	3.847181	0.9980773	FALSE	miRNA	Homo sapiens	AUGGUUCCGUCAAGCACCAUGG	miRNA-2_0	8-Oct-10	Affymetrix Proprietary Database	hsa-miR-218-1-star		22
hsa-miR-218-2-star_st	4.120939	0.1124951	FALSE	3.927585	0.717533	FALSE	miRNA	Homo sapiens	CAUGGUUCUGUCAAGCACCGCG	miRNA-2_0	8-Oct-10	Affymetrix Proprietary Database	hsa-miR-218-2-star		22
hsa-miR-219-5p_st	3.876618	0.9700451	FALSE	3.941323	0.9073508	FALSE	miRNA	Homo sapiens	UGAUUGUCCAAACGCAAUUCU	miRNA-2_0	8-Oct-10	Affymetrix Proprietary Database	hsa-miR-219-5p		21
hsa-miR-219-1-3p_st	3.853708	0.9259475	FALSE	3.918412	0.6691425	FALSE	miRNA	Homo sapiens	AGAGUUGAGUCUGGACGUCCCG	miRNA-2_0	8-Oct-10	Affymetrix Proprietary Database	hsa-mir-219-1	6:33175612-33175721 (+)	22
hsa-miR-220a_st	3.811278	0.9857005	FALSE	3.992347	0.3481233	FALSE	miRNA	Homo sapiens	CCACACCGUAUCUGACACUUU	miRNA-2_0	8-Oct-10	Affymetrix Proprietary Database	hsa-mir-220a	X:122695946-122696055 (-)	21
hsa-miR-221-star_st	3.955736	0.9188927	FALSE	3.951813	0.5426728	FALSE	miRNA	Homo sapiens	ACCUGGCAUACAAUGUAGAUUU	miRNA-2_0	8-Oct-10	Affymetrix Proprietary Database	hsa-mir-221	X:45605585-45605694 (-)	22
hsa-miR-221_st	7.083119	8.72E-16	TRUE	7.410575	8.72E-16	TRUE	miRNA	Homo sapiens	AGCUACAUUGUCUGCUGGGUUUC	miRNA-2_0	8-Oct-10	Affymetrix Proprietary Database	hsa-mir-221	X:45605585-45605694 (-)	23
hsa-miR-222-star_st	4.131155	0.1660893	FALSE	4.023307	0.5699634	FALSE	miRNA	Homo sapiens	CUCAGUAGCCAGUGUAGAUCCU	miRNA-2_0	8-Oct-10	Affymetrix Proprietary Database	hsa-mir-222	X:45606421-45606530 (-)	22
hsa-miR-222_st	6.603929	8.72E-16	TRUE	7.060133	8.72E-16	TRUE	miRNA	Homo sapiens	AGCUACAUCUGGCUACUGGGU	miRNA-2_0	8-Oct-10	Affymetrix Proprietary Database	hsa-mir-222	X:45606421-45606530 (-)	21
hsa-miR-223-star_st	3.945246	0.8833863	FALSE	3.941323	0.9916389	FALSE	miRNA	Homo sapiens	CGUGUAUUUGACAAGCUGAGUU	miRNA-2_0	8-Oct-10	Affymetrix Proprietary Database	hsa-mir-223	X:65238712-65238821 (+)	22
hsa-miR-223_st	4.117258	0.01164436	TRUE	5.982936	8.72E-16	TRUE	miRNA	Homo sapiens	UGUCAGUUUGUCAAAUACCCCA	miRNA-2_0	8-Oct-10	Affymetrix Proprietary Database	hsa-mir-223	X:65238712-65238821 (+)	22
hsa-miR-224_st	4.010586	0.5234359	FALSE	4.075291	0.3537494	FALSE	miRNA	Homo sapiens	CAAGUCACUAGUGGUUCCGUU	miRNA-2_0	8-Oct-10	Affymetrix Proprietary Database	hsa-mir-224	X:151127050-151127130 (-)	21
hsa-miR-224-star_st	4.062289	0.2803621	FALSE	4.115759	0.1840278	FALSE	miRNA	Homo sapiens	AAAAUGGUGCCCUAGUGACUACA	miRNA-2_0	8-Oct-10	Affymetrix Proprietary Database	hsa-mir-224	X:151127050-151127130 (-)	23
cel-miR-124-star_st	4.15311	0.1450536	FALSE	3.936062	0.926864	FALSE	miRNA	Caenorhabditis elegans	GCAUGCACCCUAGUGACUUUAGU	miRNA-2_0	8-Oct-10	Affymetrix Proprietary Database	cel-mir-124	IV:11871707-11871802 (+)	23
cel-miR-124_st	4.135682	0.06255829	FALSE	4.028567	0.214136	FALSE	miRNA	Caenorhabditis elegans	UAAGGCACGCGGUGAAUGCCA	miRNA-2_0	8-Oct-10	Affymetrix Proprietary Database	cel-mir-124	IV:11871707-11871802 (+)	21
cel-miR-228_st	3.86946	0.9974562	FALSE	3.934165	0.9488302	FALSE	miRNA	Caenorhabditis elegans	AAUGGCACUGCAUGAAUUCACGG	miRNA-2_0	8-Oct-10	Affymetrix Proprietary Database	cel-mir-228	IV:5562012-5562109 (+)	23
cel-miR-229_st	3.914604	0.08275033	FALSE	4.153664	0.02268668	TRUE	miRNA	Caenorhabditis elegans	AAUGACACUGGUUAUCUUUUCCAUCG	miRNA-2_0	8-Oct-10	Affymetrix Proprietary Database	cel-mir-229	III:2172440-2172554 (+)	26
cel-miR-229-star_st	3.811278	0.7643301	FALSE	4.075291	0.3656772	FALSE	miRNA	Caenorhabditis elegans	AGAAAGGUAUCGGGUGUCAUAG	miRNA-2_0	8-Oct-10	Affymetrix Proprietary Database	cel-mir-229	III:2172440-2172554 (+)	22
cel-miR-230-star_st	4.029331	0.3982746	FALSE	3.832608	0.9656632	FALSE	miRNA	Caenorhabditis elegans	ACUUGGUCGGCGAUUUAAUAUUA	miRNA-2_0	8-Oct-10	Affymetrix Proprietary Database	cel-mir-230	X:5803852-5803949 (+)	23
cel-miR-230_st	4.099895	0.4582193	FALSE	3.992646	0.8427341	FALSE	miRNA	Caenorhabditis elegans	GUAUUAGUUGUGCGACCAGGAGA	miRNA-2_0	8-Oct-10	Affymetrix Proprietary Database	cel-mir-230	X:5803852-5803949 (+)	23
cel-miR-231_st	4.07968	0.7129704	FALSE	4.061441	0.2175876	FALSE	miRNA	Caenorhabditis elegans	UAAGCUCGUGAUCAACAGGCAGAA	miRNA-2_0	8-Oct-10	Affymetrix Proprietary Database	cel-mir-231	III:7544981-7545079 (-)	24
cel-miR-232_st	4.053482	0.4102964	FALSE	4.118187	0.1091168	FALSE	miRNA	Caenorhabditis elegans	UAAAUGCAUCUUAACUGCGGUGA	miRNA-2_0	8-Oct-10	Affymetrix Proprietary Database	cel-mir-232	IV:10994139-10994236 (-)	23
cel-miR-233_st	3.939685	0.9640767	FALSE	4.05021	0.8822328	FALSE	miRNA	Caenorhabditis elegans	UUGAGCAAUGCGCAUGUGCGG	miRNA-2_0	8-Oct-10	Affymetrix Proprietary Database	cel-mir-233	X:12078510-12078607 (-)	21
cel-miR-234_st	3.949126	0.855206	FALSE	3.937993	0.9190072	FALSE	miRNA	Caenorhabditis elegans	UUAUUGCUCGAGAAUACCCUU	miRNA-2_0	8-Oct-10	Affymetrix Proprietary Database	cel-mir-234	II:14466167-14466262 (-)	21
cel-miR-235_st	4.010653	0.5945364	FALSE	3.903404	0.8314461	FALSE	miRNA	Caenorhabditis elegans	UAUUGCACUCUCCCCGGCCUGA	miRNA-2_0	8-Oct-10	Affymetrix Proprietary Database	cel-mir-235	I:6162293-6162389 (-)	22
cel-miR-236_st	4.093309	0.710047	FALSE	4.082176	0.6241366	FALSE	miRNA	Caenorhabditis elegans	UAAUACUGUCAGGUAAUGACGCU	miRNA-2_0	8-Oct-10	Affymetrix Proprietary Database	cel-mir-236	II:7030119-7030216 (-)	23
cel-miR-237_st	4.139147	0.2236966	FALSE	4.166212	0.07656763	FALSE	miRNA	Caenorhabditis elegans	UCCCUGAGAAUUCUCGAACAGCU	miRNA-2_0	8-Oct-10	Affymetrix Proprietary Database	cel-mir-237	X:8154027-8154125 (+)	23
cel-miR-238-star_st	3.962595	0.8397341	FALSE	3.944356	0.9374103	FALSE	miRNA	Caenorhabditis elegans	UGGAUGUUCUCGGACGUUCAAAGC	miRNA-2_0	8-Oct-10	Affymetrix Proprietary Database	cel-mir-238	III:8867235-8867332 (-)	24
cel-miR-238_st	3.9436	0.9467009	FALSE	4.124668	0.4095091	FALSE	miRNA	Caenorhabditis elegans	UUUGUACUCCGAUGCCAUUCAGA	miRNA-2_0	8-Oct-10	Affymetrix Proprietary Database	cel-mir-238	III:8867235-8867332 (-)	23
cel-miR-239a_st	3.950091	0.5063772	FALSE	4.014851	0.2518643	FALSE	miRNA	Caenorhabditis elegans	UUUGUACUACACAUAGGUACUGG	miRNA-2_0	8-Oct-10	Affymetrix Proprietary Database	cel-mir-239a	X:11792369-11792466 (+)	23
cel-miR-239b_st	4.010653	0.442082	FALSE	3.903404	0.7359304	FALSE	miRNA	Caenorhabditis elegans	UUUGUACUACACAAAAGUACUG	miRNA-2_0	8-Oct-10	Affymetrix Proprietary Database	cel-mir-239b	X:11791226-11791323 (-)	22
cel-miR-239b-star_st	3.973047	0.1472435	FALSE	3.94101	0.3711542	FALSE	miRNA	Caenorhabditis elegans	GCACUUUUGUGGUGUGCAAAAA	miRNA-2_0	8-Oct-10	Affymetrix Proprietary Database	cel-mir-239b	X:11791226-11791323 (-)	22
cel-miR-240-star_st	3.914604	0.7997513	FALSE	3.992347	0.9104354	FALSE	miRNA	Caenorhabditis elegans	CGAGGAUUUUGAGACUAGAAUG	miRNA-2_0	8-Oct-10	Affymetrix Proprietary Database	cel-mir-240	X:7882567-7882663 (+)	22
cel-miR-240_st	4.017852	0.5841169	FALSE	3.985814	0.6398563	FALSE	miRNA	Caenorhabditis elegans	UACUGGCCCCCAAAUCUUCGCU	miRNA-2_0	8-Oct-10	Affymetrix Proprietary Database	cel-mir-240	X:7882567-7882663 (+)	22
cel-miR-241_st	3.800114	0.7982962	FALSE	3.804702	0.7501015	FALSE	miRNA	Caenorhabditis elegans	UGAGGUAGGUGCGAGAAAUGA	miRNA-2_0	8-Oct-10	Affymetrix Proprietary Database	cel-mir-241	V:14366167-14366262 (-)	21
cel-miR-242_st	4.091625	0.7614667	FALSE	3.89827	0.8550118	FALSE	miRNA	Caenorhabditis elegans	UUGCGUAGGCCUUUGCUUCGA	miRNA-2_0	8-Oct-10	Affymetrix Proprietary Database	cel-mir-242	IV:4274240-4274335 (+)	21
cel-miR-243-star_st	4.033861	0.3302919	FALSE	3.969805	0.1841793	FALSE	miRNA	Caenorhabditis elegans	UAUCUCGGUGCGAUCGUAC	miRNA-2_0	8-Oct-10	Affymetrix Proprietary Database	cel-mir-243	IV:4450772-4450869 (+)	19
cel-miR-243_st	4.355702	0.000609223	TRUE	4.368987	0.009277241	TRUE	miRNA	Caenorhabditis elegans	CGGUACGAUCGCGGCGGGAUAUC	miRNA-2_0	8-Oct-10	Affymetrix Proprietary Database	cel-mir-243	IV:4450772-4450869 (+)	23
cel-miR-244_st	3.873132	0.9888802	FALSE	4.033819	0.6877687	FALSE	miRNA	Caenorhabditis elegans	UCUUUGGUUGUACAAAGUGGUAUG	miRNA-2_0	8-Oct-10	Affymetrix Proprietary Database	cel-mir-244	I:4684317-4684415 (-)	24
cel-miR-244-star_st	4.010586	0.1926237	FALSE	4.075291	0.218954	FALSE	miRNA	Caenorhabditis elegans	UACUGCUUUUCAGCUAAAGGA	miRNA-2_0	8-Oct-10	Affymetrix Proprietary Database	cel-mir-244	I:4684317-4684415 (-)	21
cel-miR-245_st	4.05539	0.853183	FALSE	4.10886	0.2731886	FALSE	miRNA	Caenorhabditis elegans	AUUGGUCCCCUCCAAGUAGCUC	miRNA-2_0	8-Oct-10	Affymetrix Proprietary Database	cel-mir-245	I:7887365-7887461 (+)	22
cel-miR-246_st	4.080833	0.00475786	TRUE	4.173026	0.008486942	TRUE	miRNA	Caenorhabditis elegans	UUACAUGUUUCGGGUAGGAGC	miRNA-2_0	8-Oct-10	Affymetrix Proprietary Database	cel-mir-246	IV:10940104-10940200 (+)	21
cel-miR-247-star_st	4.098144	0.3516685	FALSE	3.991029	0.4916067	FALSE	miRNA	Caenorhabditis elegans	UAGAGAAAAGUUUCUAAUUACC	miRNA-2_0	8-Oct-10	Affymetrix Proprietary Database	cel-mir-247	X:4756941-4757038 (+)	22
cel-miR-247_st	3.902128	0.9651456	FALSE	4.062814	0.7702162	FALSE	miRNA	Caenorhabditis elegans	UGACUAGAGCCUAUUCUCUUCU	miRNA-2_0	8-Oct-10	Affymetrix Proprietary Database	cel-mir-247	X:4756941-4757038 (+)	22
cel-miR-248_st	3.914604	0.8648928	FALSE	3.807355	0.9288595	FALSE	miRNA	Caenorhabditis elegans	AUACACGUGCACGGAUAACGCUCA	miRNA-2_0	8-Oct-10	Affymetrix Proprietary Database	cel-mir-248	X:2262367-2262464 (-)	24
cel-miR-249_st	4.065477	0.6673574	FALSE	4.040574	0.679824	FALSE	miRNA	Caenorhabditis elegans	UCACAGGACUUUUGAGCGUUGCC	miRNA-2_0	8-Oct-10	Affymetrix Proprietary Database	cel-mir-249	X:3006432-3006528 (-)	23
cel-miR-250_st	3.909559	0.7303702	FALSE	3.802444	0.9787018	FALSE	miRNA	Caenorhabditis elegans	AAUCACAGUCAACUGUUGGCA	miRNA-2_0	8-Oct-10	Affymetrix Proprietary Database	cel-mir-250	V:11769896-11769994 (-)	21
cel-miR-251_st	3.934512	0.5333586	FALSE	4.055383	0.2083904	FALSE	miRNA	Caenorhabditis elegans	UUAAGUAGUGGUGCCGCUCUUAUU	miRNA-2_0	8-Oct-10	Affymetrix Proprietary Database	cel-mir-251	X:11004654-11004750 (+)	24
cel-miR-252_st	3.85275	0.6841006	FALSE	4.033819	0.2918582	FALSE	miRNA	Caenorhabditis elegans	AUAAGUAGUAGUGCCGCAGGUAA	miRNA-2_0	8-Oct-10	Affymetrix Proprietary Database	cel-mir-252	II:11446780-11446877 (-)	23
cel-miR-253-star_st	3.904413	0.9120414	FALSE	4.085482	0.1660123	FALSE	miRNA	Caenorhabditis elegans	CACACCUCACUAACACUGACC	miRNA-2_0	8-Oct-10	Affymetrix Proprietary Database	cel-mir-253	V:5780493-5780599 (-)	21
cel-miR-253_st	4.207885	0.02926452	TRUE	4.272589	0.1001515	FALSE	miRNA	Caenorhabditis elegans	UUAGUAGGCGUUGUGGGAAGG	miRNA-2_0	8-Oct-10	Affymetrix Proprietary Database	cel-mir-253	V:5780493-5780599 (-)	21
cel-miR-254_st	3.965928	0.8298306	FALSE	4.126614	0.19056	FALSE	miRNA	Caenorhabditis elegans	UGCAAAUCUUUCGCGACUGUAGG	miRNA-2_0	8-Oct-10	Affymetrix Proprietary Database	cel-mir-254	X:11333459-11333558 (-)	23
cel-miR-255_st	3.91655	0.6339997	FALSE	3.970019	0.645592	FALSE	miRNA	Caenorhabditis elegans	AAACUGAAGAGAUUUUUUACAG	miRNA-2_0	8-Oct-10	Affymetrix Proprietary Database	cel-mir-255	V:5440623-5440732 (+)	22
cel-miR-256_st	4.09851	0.3525195	FALSE	3.990663	0.6544158	FALSE	miRNA	Caenorhabditis elegans	UGGAAUGCAUAGAAGACUGUA	miRNA-2_0	8-Oct-10	Affymetrix Proprietary Database	cel-mir-256	V:6956025-6956125 (-)	21
cel-miR-257_st	4.100195	0.2517127	FALSE	4.075291	0.6780663	FALSE	miRNA	Caenorhabditis elegans	GAGUAUCAGGAGUACCCAGUGA	miRNA-2_0	8-Oct-10	Affymetrix Proprietary Database	cel-mir-257	V:17140638-17140739 (+)	22
cel-miR-258_st	3.904413	0.933027	FALSE	3.982156	0.9304667	FALSE	miRNA	Caenorhabditis elegans	GGUUUUGAGAGGAAUCCUUUU	miRNA-2_0	8-Oct-10	Affymetrix Proprietary Database	cel-miR-258		21
cel-miR-259_st	3.950119	0.6991358	FALSE	4.014823	0.7609856	FALSE	miRNA	Caenorhabditis elegans	AAAUCUCAUCCUAAUCUGGUAGCA	miRNA-2_0	8-Oct-10	Affymetrix Proprietary Database	cel-mir-259	V:10538997-10539097 (-)	24
cel-miR-260_st	3.990008	0.789693	FALSE	4.133085	0.3021507	FALSE	miRNA	Caenorhabditis elegans	GUGAUGUCGAACUCUUGUAG	miRNA-2_0	8-Oct-10	Affymetrix Proprietary Database	cel-mir-260	II:3306230-3306332 (+)	20
cel-miR-261_st	3.911207	0.4745016	FALSE	3.975912	0.88091	FALSE	miRNA	Caenorhabditis elegans	UAGCUUUUUAGUUUUCACG	miRNA-2_0	8-Oct-10	Affymetrix Proprietary Database	cel-mir-261	II:5969021-5969119 (+)	19
cel-miR-262_st	3.75831	0.9970769	FALSE	3.754386	0.9971146	FALSE	miRNA	Caenorhabditis elegans	GUUUCUCGAUGUUUUCUGAU	miRNA-2_0	8-Oct-10	Affymetrix Proprietary Database	cel-mir-262	V:18736649-18736756 (+)	20
hsa-miR-200b-star_st	4.23422	0.01867483	TRUE	4.040776	0.03895478	TRUE	miRNA	Homo sapiens	CAUCUUACUGGGCAGCAUUGGA	miRNA-2_0	8-Oct-10	Affymetrix Proprietary Database	hsa-mir-200b	1:1102484-1102578 (+)	22
hsa-miR-200b_st	3.990454	0.5700536	FALSE	4.185032	0.01268204	TRUE	miRNA	Homo sapiens	UAAUACUGCCUGGUAAUGAUGA	miRNA-2_0	8-Oct-10	Affymetrix Proprietary Database	hsa-mir-200b	1:1102484-1102578 (+)	22
dme-miR-263a_st	4.013726	0.7130833	FALSE	4.054542	0.2933318	FALSE	miRNA	Drosophila melanogaster	GUUAAUGGCACUGGAAGAAUUCAC	miRNA-2_0	8-Oct-10	Affymetrix Proprietary Database	dme-mir-263a	2L:11953410-11953503 (-)	24
cel-miR-264_st	4.012547	0.8924149	FALSE	3.980509	0.8438503	FALSE	miRNA	Caenorhabditis elegans	GGCGGGUGGUUGUUGUUAUG	miRNA-2_0	8-Oct-10	Affymetrix Proprietary Database	cel-mir-264	X:2819248-2819340 (+)	20
cel-miR-265_st	4.124424	0.1400117	FALSE	4.402034	0.001714761	TRUE	miRNA	Caenorhabditis elegans	UGAGGGAGGAAGGGUGGUAU	miRNA-2_0	8-Oct-10	Affymetrix Proprietary Database	cel-mir-265	IV:12740412-12740497 (-)	20
cel-miR-266_st	3.918158	0.7783105	FALSE	3.9959	0.6473134	FALSE	miRNA	Caenorhabditis elegans	AGGCAAGACUUUGGCAAAGC	miRNA-2_0	8-Oct-10	Affymetrix Proprietary Database	cel-mir-266	X:3755135-3755228 (+)	20
cel-miR-267_st	4.142649	0.358165	FALSE	4.035399	0.3557545	FALSE	miRNA	Caenorhabditis elegans	CCCGUGAAGUGUCUGCUGCA	miRNA-2_0	8-Oct-10	Affymetrix Proprietary Database	cel-mir-267	II:12638047-12638139 (-)	20
cel-miR-268_st	3.881242	0.3302657	FALSE	4.087883	0.5508757	FALSE	miRNA	Caenorhabditis elegans	GGCAAGAAUUAGAAGCAGUUUGGU	miRNA-2_0	8-Oct-10	Affymetrix Proprietary Database	cel-mir-268	V:11137088-11137182 (+)	24
cel-miR-269_st	4.004921	0.9546807	FALSE	3.986681	0.5972193	FALSE	miRNA	Caenorhabditis elegans	GGCAAGACUCUGGCAAAACU	miRNA-2_0	8-Oct-10	Affymetrix Proprietary Database	cel-mir-269	IV:273900-273993 (+)	20
cel-miR-270_st	4.098144	0.8154204	FALSE	4.066106	0.49087	FALSE	miRNA	Caenorhabditis elegans	GGCAUGAUGUAGCAGUGGAG	miRNA-2_0	8-Oct-10	Affymetrix Proprietary Database	cel-mir-270	IV:3258451-3258545 (-)	20
cel-miR-271_st	4.010586	0.3105787	FALSE	3.992347	0.5643646	FALSE	miRNA	Caenorhabditis elegans	UCGCCGGGUGGGAAAGCAUU	miRNA-2_0	8-Oct-10	Affymetrix Proprietary Database	cel-mir-271	X:3411992-3412086 (+)	20
cel-miR-272_st	3.992653	0.2860241	FALSE	3.997241	0.7653787	FALSE	miRNA	Caenorhabditis elegans	UGUAGGCAUGGGUGUUUG	miRNA-2_0	8-Oct-10	Affymetrix Proprietary Database	cel-mir-272	III:11637848-11637942 (-)	18
cel-miR-273_st	3.86643	0.8978669	FALSE	4.04112	0.4392817	FALSE	miRNA	Caenorhabditis elegans	UGCCCGUACUGUGUCGGCUG	miRNA-2_0	8-Oct-10	Affymetrix Proprietary Database	cel-mir-273	II:14946942-14947035 (+)	20
dme-miR-184-star_st	4.004067	0.7744792	FALSE	4.08181	0.7397286	FALSE	miRNA	Drosophila melanogaster	CCUUAUCAUUCUCUCGCCCCG	miRNA-2_0	8-Oct-10	Affymetrix Proprietary Database	dme-mir-184	2R:9216907-9217006 (-)	21
dme-miR-184_st	4.237366	0.01009561	TRUE	4.185032	0.04904768	TRUE	miRNA	Drosophila melanogaster	UGGACGGAGAACUGAUAAGGGC	miRNA-2_0	8-Oct-10	Affymetrix Proprietary Database	dme-mir-184	2R:9216907-9217006 (-)	22
dme-miR-274_st	4.058957	0.8156799	FALSE	4.026919	0.5398219	FALSE	miRNA	Drosophila melanogaster	UUUUGUGACCGACACUAACGGGUAAU	miRNA-2_0	8-Oct-10	Affymetrix Proprietary Database	dme-mir-274	3L:11650018-11650117 (+)	26
dme-miR-275_st	3.886375	0.9748029	FALSE	3.964118	0.9416597	FALSE	miRNA	Drosophila melanogaster	UCAGGUACCUGAAGUAGCGCGCG	miRNA-2_0	8-Oct-10	Affymetrix Proprietary Database	dme-mir-275	2L:7425795-7425892 (+)	23
dme-miR-92a_st	9.710627	8.72E-16	TRUE	9.117365	8.72E-16	TRUE	miRNA	Drosophila melanogaster	CAUUGCACUUGUCCCGGCCUAU	miRNA-2_0	8-Oct-10	Affymetrix Proprietary Database	dme-mir-92a	3R:21472228-21472322 (+)	22
dme-miR-219_st	3.871139	0.5754478	FALSE	4.166656	0.06992282	FALSE	miRNA	Drosophila melanogaster	UGAUUGUCCAAACGCAAUUCUUG	miRNA-2_0	8-Oct-10	Affymetrix Proprietary Database	dme-mir-219	3L:17308106-17308205 (+)	23
dme-miR-276-star_st	4.142649	0.8346579	FALSE	4.035399	0.701066	FALSE	miRNA	Drosophila melanogaster	CAGCGAGGUAUAGAGUUCCUACG	miRNA-2_0	8-Oct-10	Affymetrix Proprietary Database	dme-miR-276-star		23
dme-miR-276a_st	4.007033	0.8545009	FALSE	3.9959	0.9290585	FALSE	miRNA	Drosophila melanogaster	UAGGAACUUCAUACCGUGCUCU	miRNA-2_0	8-Oct-10	Affymetrix Proprietary Database	dme-mir-276a	3L:10358328-10358425 (+)	22
dme-miR-277_st	3.904544	0.8748869	FALSE	4.099122	0.5139922	FALSE	miRNA	Drosophila melanogaster	UAAAUGCACUAUCUGGUACGACA	miRNA-2_0	8-Oct-10	Affymetrix Proprietary Database	dme-mir-277	3R:5925744-5925843 (+)	23
dme-miR-278_st	4.100194	0.2037249	FALSE	3.992347	0.7599393	FALSE	miRNA	Drosophila melanogaster	UCGGUGGGACUUUCGUCCGUUU	miRNA-2_0	8-Oct-10	Affymetrix Proprietary Database	dme-mir-278	2R:11544571-11544668 (+)	22
dme-miR-133_st	4.140795	0.3582277	FALSE	4.030384	0.8360294	FALSE	miRNA	Drosophila melanogaster	UUGGUCCCCUUCAACCAGCUGU	miRNA-2_0	8-Oct-10	Affymetrix Proprietary Database	dme-mir-133	2L:20616617-20616714 (+)	22
dme-miR-279_st	4.055091	0.06665763	FALSE	3.947842	0.3202368	FALSE	miRNA	Drosophila melanogaster	UGACUAGAUCCACACUCAUUAA	miRNA-2_0	8-Oct-10	Affymetrix Proprietary Database	dme-mir-279	3R:25041307-25041406 (+)	22
dme-miR-33_st	3.918158	0.7801949	FALSE	3.9959	0.3924902	FALSE	miRNA	Drosophila melanogaster	AGGUGCAUUGUAGUCGCAUUG	miRNA-2_0	8-Oct-10	Affymetrix Proprietary Database	dme-mir-33	3L:19791061-19791159 (+)	21
dme-miR-280_st	3.953791	0.5477591	FALSE	4.114477	0.4654469	FALSE	miRNA	Drosophila melanogaster	UGUAUUUACGUUGCAUAUGAAAUGAUA	miRNA-2_0	8-Oct-10	Affymetrix Proprietary Database	dme-mir-280	2R:4185611-4185705 (+)	27
dme-miR-281-1-star_st	4.062654	0.06126697	FALSE	4.029887	0.01912278	TRUE	miRNA	Drosophila melanogaster	AAGAGAGCUGUCCGUCGACAGU	miRNA-2_0	8-Oct-10	Affymetrix Proprietary Database	dme-miR-281-1-star		22
dme-miR-281_st	4.048505	0.3942627	FALSE	4.037372	0.6846231	FALSE	miRNA	Drosophila melanogaster	UGUCAUGGAAUUGCUCUCUUUGU	miRNA-2_0	8-Oct-10	Affymetrix Proprietary Database	dme-miR-281		23
dme-miR-282_st	4.063622	0.7149065	FALSE	3.850435	0.9827154	FALSE	miRNA	Drosophila melanogaster	AAUCUAGCCUCUACUAGGCUUUGUCUGU	miRNA-2_0	8-Oct-10	Affymetrix Proprietary Database	dme-mir-282	3L:3251022-3251118 (+)	28
dme-miR-283_st	4.092462	0.3844136	FALSE	3.982601	0.9379296	FALSE	miRNA	Drosophila melanogaster	UAAAUAUCAGCUGGUAAUUCU	miRNA-2_0	8-Oct-10	Affymetrix Proprietary Database	dme-mir-283	X:15401989-15402088 (+)	21
dme-miR-284_st	4.0074	0.5845587	FALSE	3.982496	0.9626616	FALSE	miRNA	Drosophila melanogaster	UGAAGUCAGCAACUUGAUUCCAGCAAUUG	miRNA-2_0	8-Oct-10	Affymetrix Proprietary Database	dme-mir-284	3R:8377237-8377336 (-)	29
dme-miR-281-2-star_st	3.956076	0.7970721	FALSE	4.033819	0.5927066	FALSE	miRNA	Drosophila melanogaster	AAGAGAGCUAUCCGUCGACAGU	miRNA-2_0	8-Oct-10	Affymetrix Proprietary Database	dme-miR-281-2-star		22
dme-miR-34_st	4.137375	0.1358984	FALSE	3.865559	0.9795612	FALSE	miRNA	Drosophila melanogaster	UGGCAGUGUGGUUAGCUGGUUGUG	miRNA-2_0	8-Oct-10	Affymetrix Proprietary Database	dme-mir-34	3R:5926658-5926756 (+)	24
dme-miR-124_st	4.010586	0.6538366	FALSE	3.992347	0.8908047	FALSE	miRNA	Drosophila melanogaster	UAAGGCACGCGGUGAAUGCCAAG	miRNA-2_0	8-Oct-10	Affymetrix Proprietary Database	dme-mir-124	2L:17566370-17566469 (+)	23
dme-miR-79_st	4.043976	0.08234785	FALSE	4.048564	0.02144815	TRUE	miRNA	Drosophila melanogaster	UAAAGCUAGAUUACCAAAGCAU	miRNA-2_0	8-Oct-10	Affymetrix Proprietary Database	dme-mir-79	2L:16698554-16698650 (+)	22
dme-miR-276b_st	4.010586	0.5981976	FALSE	3.992347	0.6577683	FALSE	miRNA	Drosophila melanogaster	UAGGAACUUAAUACCGUGCUCU	miRNA-2_0	8-Oct-10	Affymetrix Proprietary Database	dme-mir-276b	3L:10312885-10312983 (+)	22
dme-miR-210_st	4.683676	1.65E-07	TRUE	4.545896	1.68E-06	TRUE	miRNA	Drosophila melanogaster	UUGUGCGUGUGACAGCGGCUA	miRNA-2_0	8-Oct-10	Affymetrix Proprietary Database	dme-mir-210	X:18022252-18022351 (+)	21
dme-miR-285_st	4.010586	0.416012	FALSE	4.075291	0.3202791	FALSE	miRNA	Drosophila melanogaster	UAGCACCAUUCGAAAUCAGUGC	miRNA-2_0	8-Oct-10	Affymetrix Proprietary Database	dme-mir-285	3L:11939193-11939291 (-)	22
dme-miR-100_st	3.903774	0.7851641	FALSE	3.899851	0.8460205	FALSE	miRNA	Drosophila melanogaster	AACCCGUAAAUCCGAACUUGUG	miRNA-2_0	8-Oct-10	Affymetrix Proprietary Database	dme-mir-100	2L:18471434-18471533 (+)	22
dme-miR-92b_st	6.0762	1.59E-15	TRUE	5.910473	8.72E-16	TRUE	miRNA	Drosophila melanogaster	AAUUGCACUAGUCCCGGCCUGC	miRNA-2_0	8-Oct-10	Affymetrix Proprietary Database	dme-mir-92b	3R:21477120-21477219 (+)	22
dme-miR-286_st	4.00898	0.7239779	FALSE	3.984076	0.7818724	FALSE	miRNA	Drosophila melanogaster	UGACUAGACCGAACACUCGUGCU	miRNA-2_0	8-Oct-10	Affymetrix Proprietary Database	dme-mir-286	2R:15548927-15549026 (-)	23
dme-miR-287_st	4.06229	0.2364364	FALSE	4.030252	0.8197656	FALSE	miRNA	Drosophila melanogaster	UGUGUUGAAAAUCGUUUGCAC	miRNA-2_0	8-Oct-10	Affymetrix Proprietary Database	dme-mir-287	2L:17574610-17574702 (+)	21
dme-miR-87_st	3.853775	0.8955784	FALSE	3.9643	0.6974698	FALSE	miRNA	Drosophila melanogaster	UUGAGCAAAAUUUCAGGUGUG	miRNA-2_0	8-Oct-10	Affymetrix Proprietary Database	dme-mir-87	2L:9950418-9950516 (-)	21
dme-miR-263b_st	4.010586	0.8785073	FALSE	3.903471	0.9731572	FALSE	miRNA	Drosophila melanogaster	CUUGGCACUGGGAGAAUUCAC	miRNA-2_0	8-Oct-10	Affymetrix Proprietary Database	dme-mir-263b	3L:15836506-15836595 (-)	21
dme-miR-288_st	3.963968	0.5851787	FALSE	3.854107	0.8154079	FALSE	miRNA	Drosophila melanogaster	UUUCAUGUCGAUUUCAUUUCAUG	miRNA-2_0	8-Oct-10	Affymetrix Proprietary Database	dme-mir-288	2L:20618366-20618462 (-)	23
dme-miR-289_st	5.431417	8.72E-16	TRUE	5.210602	1.59E-15	TRUE	miRNA	Drosophila melanogaster	UAAAUAUUUAAGUGGAGCCUGCGACU	miRNA-2_0	8-Oct-10	Affymetrix Proprietary Database	dme-mir-289	3L:13613922-13614020 (+)	26
dme-bantam_st	3.959042	0.8074622	FALSE	3.947909	0.6542562	FALSE	miRNA	Drosophila melanogaster	UGAGAUCAUUUUGAAAGCUGAUU	miRNA-2_0	8-Oct-10	Affymetrix Proprietary Database	dme-bantam	3L:642208-642288 (+)	23
mmu-miR-290-5p_st	4.154641	0.01747735	TRUE	4.150718	0.1179989	FALSE	miRNA	Mus musculus	ACUCAAACUAUGGGGGCACUUU	miRNA-2_0	8-Oct-10	Affymetrix Proprietary Database	mmu-mir-290	7:3218627-3218709 (+)	22
mmu-miR-290-3p_st	4.05539	0.5065094	FALSE	4.037151	0.6745411	FALSE	miRNA	Mus musculus	AAAGUGCCGCCUAGUUUUAAGCCC	miRNA-2_0	8-Oct-10	Affymetrix Proprietary Database	mmu-mir-290	7:3218627-3218709 (+)	24
mmu-miR-291a-5p_st	4.005246	0.7371184	FALSE	4.165933	0.4662383	FALSE	miRNA	Mus musculus	CAUCAAAGUGGAGGCCCUCUCU	miRNA-2_0	8-Oct-10	Affymetrix Proprietary Database	mmu-mir-291a	7:3218920-3219001 (+)	22
mmu-miR-291a-3p_st	4.011263	0.420636	FALSE	3.992403	0.1287105	FALSE	miRNA	Mus musculus	AAAGUGCUUCCACUUUGUGUGC	miRNA-2_0	8-Oct-10	Affymetrix Proprietary Database	mmu-mir-291a	7:3218920-3219001 (+)	22
mmu-miR-292-5p_st	3.955737	0.5568305	FALSE	4.047929	0.7823664	FALSE	miRNA	Mus musculus	ACUCAAACUGGGGGCUCUUUUG	miRNA-2_0	8-Oct-10	Affymetrix Proprietary Database	mmu-mir-292	7:3219190-3219271 (+)	22
mmu-miR-292-3p_st	4.182512	0.3947195	FALSE	3.989157	0.3075632	FALSE	miRNA	Mus musculus	AAAGUGCCGCCAGGUUUUGAGUGU	miRNA-2_0	8-Oct-10	Affymetrix Proprietary Database	mmu-mir-292	7:3219190-3219271 (+)	24
mmu-miR-293-star_st	3.945246	0.5884358	FALSE	3.941323	0.7875527	FALSE	miRNA	Mus musculus	ACUCAAACUGUGUGACAUUUUG	miRNA-2_0	8-Oct-10	Affymetrix Proprietary Database	mmu-mir-293	7:3220344-3220423 (+)	22
mmu-miR-293_st	4.065817	0.7265996	FALSE	4.143559	0.1640275	FALSE	miRNA	Mus musculus	AGUGCCGCAGAGUUUGUAGUGU	miRNA-2_0	8-Oct-10	Affymetrix Proprietary Database	mmu-mir-293	7:3220344-3220423 (+)	22
mmu-miR-294-star_st	3.910933	0.996027	FALSE	4.092001	0.3967301	FALSE	miRNA	Mus musculus	ACUCAAAAUGGAGGCCCUAUCU	miRNA-2_0	8-Oct-10	Affymetrix Proprietary Database	mmu-mir-294	7:3220642-3220725 (+)	22
mmu-miR-294_st	3.974732	0.5894477	FALSE	4.028201	0.4058691	FALSE	miRNA	Mus musculus	AAAGUGCUUCCCUUUUGUGUGU	miRNA-2_0	8-Oct-10	Affymetrix Proprietary Database	mmu-mir-294	7:3220642-3220725 (+)	22
mmu-miR-295-star_st	4.094709	0.2943245	FALSE	4.07647	0.6570337	FALSE	miRNA	Mus musculus	ACUCAAAUGUGGGGCACACUUC	miRNA-2_0	8-Oct-10	Affymetrix Proprietary Database	mmu-mir-295	7:3220774-3220842 (+)	22
mmu-miR-295_st	4.004775	0.06349686	FALSE	3.902176	0.1223217	FALSE	miRNA	Mus musculus	AAAGUGCUACUACUUUUGAGUCU	miRNA-2_0	8-Oct-10	Affymetrix Proprietary Database	mmu-mir-295	7:3220774-3220842 (+)	23
mmu-miR-296-5p_st	3.835319	0.9935876	FALSE	4.05125	0.7198387	FALSE	miRNA	Mus musculus	AGGGCCCCCCCUCAAUCCUGU	miRNA-2_0	8-Oct-10	Affymetrix Proprietary Database	mmu-mir-296	2:174092548-174092626 (-)	21
mmu-miR-296-3p_st	4.770449	2.75E-07	TRUE	4.153905	0.07956838	FALSE	miRNA	Mus musculus	GAGGGUUGGGUGGAGGCUCUCC	miRNA-2_0	8-Oct-10	Affymetrix Proprietary Database	mmu-mir-296	2:174092548-174092626 (-)	22
mmu-miR-297a_st	5.94966	5.62E-14	TRUE	4.929449	8.47E-11	TRUE	miRNA	Mus musculus	AUGUAUGUGUGCAUGUGCAUGU	miRNA-2_0	8-Oct-10	Affymetrix Proprietary Database	mmu-miR-297a		22
mmu-miR-298_st	4.857058	1.74E-07	TRUE	4.286777	0.02900092	TRUE	miRNA	Mus musculus	GGCAGAGGAGGGCUGUUCUUCCC	miRNA-2_0	8-Oct-10	Affymetrix Proprietary Database	mmu-mir-298	2:174093005-174093086 (-)	23
mmu-miR-299-star_st	3.981058	0.7830465	FALSE	4.021874	0.5039132	FALSE	miRNA	Mus musculus	UGGUUUACCGUCCCACAUACAU	miRNA-2_0	8-Oct-10	Affymetrix Proprietary Database	mmu-mir-299	12:110948848-110948910 (+)	22
mmu-miR-299_st	3.862874	0.9953654	FALSE	3.955067	0.9079854	FALSE	miRNA	Mus musculus	UAUGUGGGACGGUAAACCGCUU	miRNA-2_0	8-Oct-10	Affymetrix Proprietary Database	mmu-mir-299	12:110948848-110948910 (+)	22
mmu-miR-300-star_st	4.089683	0.2956722	FALSE	4.064779	0.2788392	FALSE	miRNA	Mus musculus	UUGAAGAGAGGUUAUCCUUUGU	miRNA-2_0	8-Oct-10	Affymetrix Proprietary Database	mmu-mir-300	12:110962523-110962601 (+)	22
mmu-miR-300_st	4.091625	0.6506728	FALSE	3.89827	0.9640555	FALSE	miRNA	Mus musculus	UAUGCAAGGGCAAGCUCUCUUC	miRNA-2_0	8-Oct-10	Affymetrix Proprietary Database	mmu-mir-300	12:110962523-110962601 (+)	22
mmu-miR-301a_st	4.058768	0.07632871	FALSE	4.401154	8.92E-06	TRUE	miRNA	Mus musculus	CAGUGCAAUAGUAUUGUCAAAGC	miRNA-2_0	8-Oct-10	Affymetrix Proprietary Database	mmu-mir-301a	11:86926506-86926591 (+)	23
mmu-miR-302a-star_st	3.845995	0.4940093	FALSE	4.040574	0.8455878	FALSE	miRNA	Mus musculus	ACUUAAACGUGGUUGUACUUGC	miRNA-2_0	8-Oct-10	Affymetrix Proprietary Database	mmu-mir-302a	3:127248414-127248482 (+)	22
mmu-miR-302a_st	3.976546	0.9394082	FALSE	3.873947	0.938673	FALSE	miRNA	Mus musculus	UAAGUGCUUCCAUGUUUUGGUGA	miRNA-2_0	8-Oct-10	Affymetrix Proprietary Database	mmu-mir-302a	3:127248414-127248482 (+)	23
mmu-miR-34c_st	3.955437	0.4555745	FALSE	3.951514	0.4600733	FALSE	miRNA	Mus musculus	AGGCAGUGUAGUUAGCUGAUUGC	miRNA-2_0	8-Oct-10	Affymetrix Proprietary Database	mmu-mir-34c	9:50911139-50911215 (-)	23
mmu-miR-34c-star_st	4.141308	0.06373107	FALSE	3.947865	0.6052748	FALSE	miRNA	Mus musculus	AAUCACUAACCACACAGCCAGG	miRNA-2_0	8-Oct-10	Affymetrix Proprietary Database	mmu-mir-34c	9:50911139-50911215 (-)	22
mmu-miR-34b-5p_st	4.057436	0.1636398	FALSE	4.179667	0.07960891	FALSE	miRNA	Mus musculus	AGGCAGUGUAAUUAGCUGAUUGU	miRNA-2_0	8-Oct-10	Affymetrix Proprietary Database	mmu-mir-34b	9:50911667-50911750 (-)	23
mmu-miR-34b-3p_st	3.921422	0.8520079	FALSE	3.986127	0.5556028	FALSE	miRNA	Mus musculus	AAUCACUAACUCCACUGCCAUC	miRNA-2_0	8-Oct-10	Affymetrix Proprietary Database	mmu-mir-34b	9:50911667-50911750 (-)	22
mmu-let-7d_st	10.45405	8.72E-16	TRUE	10.49323	8.72E-16	TRUE	miRNA	Mus musculus	AGAGGUAGUAGGUUGCAUAGUU	miRNA-2_0	8-Oct-10	Affymetrix Proprietary Database	mmu-let-7d	13:48631381-48631483 (-)	22
mmu-let-7d-star_st	4.424447	2.99E-05	TRUE	4.426265	0.000131443	TRUE	miRNA	Mus musculus	CUAUACGACCUGCUGCCUUUCU	miRNA-2_0	8-Oct-10	Affymetrix Proprietary Database	mmu-let-7d	13:48631381-48631483 (-)	22
mmu-miR-106a_st	9.380265	8.72E-16	TRUE	8.328273	8.72E-16	TRUE	miRNA	Mus musculus	CAAAGUGCUAACAGUGCAGGUAG	miRNA-2_0	8-Oct-10	Affymetrix Proprietary Database	mmu-mir-106a	X:50095680-50095744 (-)	23
mmu-miR-106b_st	8.014892	8.72E-16	TRUE	9.228545	8.72E-16	TRUE	miRNA	Mus musculus	UAAAGUGCUGACAGUGCAGAU	miRNA-2_0	8-Oct-10	Affymetrix Proprietary Database	mmu-mir-106b	5:138606965-138607046 (-)	21
mmu-miR-106b-star_st	6.723788	8.72E-16	TRUE	6.715474	8.72E-16	TRUE	miRNA	Mus musculus	CCGCACUGUGGGUACUUGCUGC	miRNA-2_0	8-Oct-10	Affymetrix Proprietary Database	mmu-mir-106b	5:138606965-138607046 (-)	22
mmu-miR-130b-star_st	3.986545	0.9076523	FALSE	4.05125	0.09537765	FALSE	miRNA	Mus musculus	ACUCUUUCCCUGUUGCACUACU	miRNA-2_0	8-Oct-10	Affymetrix Proprietary Database	mmu-mir-130b	16:17124154-17124235 (-)	22
mmu-miR-130b_st	7.469557	8.72E-16	TRUE	6.906571	8.72E-16	TRUE	miRNA	Mus musculus	CAGUGCAAUGAUGAAAGGGCAU	miRNA-2_0	8-Oct-10	Affymetrix Proprietary Database	mmu-mir-130b	16:17124154-17124235 (-)	22
dme-miR-303_st	3.959042	0.3698294	FALSE	3.947909	0.6909976	FALSE	miRNA	Drosophila melanogaster	UUUAGGUUUCACAGGAAACUGGU	miRNA-2_0	8-Oct-10	Affymetrix Proprietary Database	dme-mir-303	X:4260212-4260281 (-)	23
dme-miR-31b_st	4.207453	0.02003362	TRUE	4.135546	0.0455344	TRUE	miRNA	Drosophila melanogaster	UGGCAAGAUGUCGGAAUAGCUG	miRNA-2_0	8-Oct-10	Affymetrix Proprietary Database	dme-mir-31b	X:8887338-8887464 (-)	22
dme-miR-304_st	3.88549	0.9662385	FALSE	4.028567	0.3042755	FALSE	miRNA	Drosophila melanogaster	UAAUCUCAAUUUGUAAAUGUGAG	miRNA-2_0	8-Oct-10	Affymetrix Proprietary Database	dme-mir-304	X:15402992-15403079 (+)	23
dme-miR-305_st	4.003795	0.05965949	TRUE	3.999871	0.1378548	FALSE	miRNA	Drosophila melanogaster	AUUGUACUUCAUCAGGUGCUCUG	miRNA-2_0	8-Oct-10	Affymetrix Proprietary Database	dme-mir-305	2L:7425972-7426044 (+)	23
dme-miR-9c_st	4.063555	0.3974973	FALSE	3.754386	0.9777926	FALSE	miRNA	Drosophila melanogaster	UCUUUGGUAUUCUAGCUGUAGA	miRNA-2_0	8-Oct-10	Affymetrix Proprietary Database	dme-mir-9c	2L:16697924-16698015 (+)	22
dme-miR-306_st	3.9436	0.3216032	FALSE	4.021342	0.3210277	FALSE	miRNA	Drosophila melanogaster	UCAGGUACUUAGUGACUCUCAA	miRNA-2_0	8-Oct-10	Affymetrix Proprietary Database	dme-mir-306	2L:16698404-16698488 (+)	22
dme-miR-306-star_st	7.798374	1.88E-15	TRUE	5.53667	1.88E-15	TRUE	miRNA	Drosophila melanogaster	GGGGGUCACUCUGUGCCUGUGC	miRNA-2_0	8-Oct-10	Affymetrix Proprietary Database	dme-mir-306	2L:16698404-16698488 (+)	22
dme-miR-9b_st	3.764245	0.9588897	FALSE	3.924932	0.9281995	FALSE	miRNA	Drosophila melanogaster	UCUUUGGUGAUUUUAGCUGUAUG	miRNA-2_0	8-Oct-10	Affymetrix Proprietary Database	dme-mir-9b	2L:16698744-16698834 (+)	23
dme-let-7_st	8.234721	8.72E-16	TRUE	9.020446	8.72E-16	TRUE	miRNA	Drosophila melanogaster	UGAGGUAGUAGGUUGUAUAGU	miRNA-2_0	8-Oct-10	Affymetrix Proprietary Database	dme-let-7	2L:18472034-18472111 (+)	21
dme-miR-125_st	4.385777	0.01227191	TRUE	4.321721	0.02209611	TRUE	miRNA	Drosophila melanogaster	UCCCUGAGACCCUAACUUGUGA	miRNA-2_0	8-Oct-10	Affymetrix Proprietary Database	dme-mir-125	2L:18472315-18472424 (+)	22
dme-miR-307_st	3.955437	0.6223422	FALSE	3.951514	0.9642545	FALSE	miRNA	Drosophila melanogaster	UCACAACCUCCUUGAGUGAG	miRNA-2_0	8-Oct-10	Affymetrix Proprietary Database	dme-mir-307	2R:5508756-5508843 (-)	20
dme-miR-308_st	4.048572	0.2451954	FALSE	3.941323	0.7015629	FALSE	miRNA	Drosophila melanogaster	AAUCACAGGAUUAUACUGUGAG	miRNA-2_0	8-Oct-10	Affymetrix Proprietary Database	dme-mir-308	2R:10103307-10103369 (-)	22
dme-miR-31a_st	4.124485	0.1313786	FALSE	4.016637	0.4680795	FALSE	miRNA	Drosophila melanogaster	UGGCAAGAUGUCGGCAUAGCUGA	miRNA-2_0	8-Oct-10	Affymetrix Proprietary Database	dme-mir-31a	2R:13671300-13671391 (-)	23
dme-miR-309_st	4.100195	0.4691325	FALSE	4.075291	0.4732947	FALSE	miRNA	Drosophila melanogaster	GCACUGGGUAAAGUUUGUCCUA	miRNA-2_0	8-Oct-10	Affymetrix Proprietary Database	dme-mir-309	2R:15549211-15549279 (-)	22
dme-miR-310_st	4.31068	0.007875784	TRUE	4.190091	0.03162303	TRUE	miRNA	Drosophila melanogaster	UAUUGCACACUUCCCGGCCUUU	miRNA-2_0	8-Oct-10	Affymetrix Proprietary Database	dme-mir-310	2R:16471257-16471345 (-)	22
dme-miR-311_st	4.149319	0.3330798	FALSE	4.190135	0.07771173	FALSE	miRNA	Drosophila melanogaster	UAUUGCACAUUCACCGGCCUGA	miRNA-2_0	8-Oct-10	Affymetrix Proprietary Database	dme-mir-311	2R:16471382-16471465 (-)	22
dme-miR-312_st	3.969265	0.5485418	FALSE	3.848676	0.9747647	FALSE	miRNA	Drosophila melanogaster	UAUUGCACUUGAGACGGCCUGA	miRNA-2_0	8-Oct-10	Affymetrix Proprietary Database	dme-mir-312	2R:16471561-16471626 (-)	22
dme-miR-313_st	4.250184	0.000373813	TRUE	4.327927	0.000258136	TRUE	miRNA	Drosophila melanogaster	UAUUGCACUUUUCACAGCCCGA	miRNA-2_0	8-Oct-10	Affymetrix Proprietary Database	dme-mir-313	2R:16471695-16471765 (-)	22
dme-miR-314_st	3.956076	0.8589129	FALSE	4.033819	0.8742776	FALSE	miRNA	Drosophila melanogaster	UAUUCGAGCCAAUAAGUUCGG	miRNA-2_0	8-Oct-10	Affymetrix Proprietary Database	dme-mir-314	3L:11766112-11766201 (+)	21
dme-miR-315_st	3.907678	0.9035012	FALSE	3.710955	0.988728	FALSE	miRNA	Drosophila melanogaster	UUUUGAUUGUUGCUCAGAAAGC	miRNA-2_0	8-Oct-10	Affymetrix Proprietary Database	dme-mir-315	3L:18854071-18854154 (+)	22
dme-miR-316_st	3.96948	0.3265689	FALSE	4.034184	0.298546	FALSE	miRNA	Drosophila melanogaster	UGUCUUUUUCCGCUUACUGGCG	miRNA-2_0	8-Oct-10	Affymetrix Proprietary Database	dme-mir-316	3L:21661814-21661902 (-)	22
dme-miR-317_st	4.060605	0.8182626	FALSE	4.028567	0.6066555	FALSE	miRNA	Drosophila melanogaster	UGAACACAGCUGGUGGUAUCCAGU	miRNA-2_0	8-Oct-10	Affymetrix Proprietary Database	dme-mir-317	3R:5916848-5916939 (+)	24
dme-miR-318_st	3.882236	0.9671435	FALSE	4.025313	0.8537346	FALSE	miRNA	Drosophila melanogaster	UCACUGGGCUUUGUUUAUCUCA	miRNA-2_0	8-Oct-10	Affymetrix Proprietary Database	dme-mir-318	3R:6234024-6234091 (+)	22
dme-miR-2c_st	4.05539	0.8435634	FALSE	4.030487	0.6677278	FALSE	miRNA	Drosophila melanogaster	UAUCACAGCCAGCUUUGAUGGGC	miRNA-2_0	8-Oct-10	Affymetrix Proprietary Database	dme-mir-2c	3R:11243466-11243567 (-)	23
dme-miR-iab-4-5p_st	3.847922	0.9940788	FALSE	3.970153	0.6192071	FALSE	miRNA	Drosophila melanogaster	ACGUAUACUGAAUGUAUCCUGA	miRNA-2_0	8-Oct-10	Affymetrix Proprietary Database	dme-mir-iab-4	3R:12681997-12682064 (+)	22
dme-miR-iab-4-3p_st	3.955437	0.7278984	FALSE	3.951514	0.9442285	FALSE	miRNA	Drosophila melanogaster	CGGUAUACCUUCAGUAUACGUAAC	miRNA-2_0	8-Oct-10	Affymetrix Proprietary Database	dme-mir-iab-4	3R:12681997-12682064 (+)	24
hsa-let-7g_st	7.321928	8.72E-16	TRUE	8.445015	8.72E-16	TRUE	miRNA	Homo sapiens	UGAGGUAGUAGUUUGUACAGUU	miRNA-2_0	8-Oct-10	Affymetrix Proprietary Database	hsa-let-7g	3:52302294-52302377 (-)	22
hsa-let-7g-star_st	4.050153	0.440826	FALSE	4.03902	0.5412596	FALSE	miRNA	Homo sapiens	CUGUACAGGCCACUGCCUUGC	miRNA-2_0	8-Oct-10	Affymetrix Proprietary Database	hsa-let-7g	3:52302294-52302377 (-)	21
hsa-let-7i_st	9.090303	8.72E-16	TRUE	9.13714	8.72E-16	TRUE	miRNA	Homo sapiens	UGAGGUAGUAGUUUGUGCUGUU	miRNA-2_0	8-Oct-10	Affymetrix Proprietary Database	hsa-let-7i	12:62997466-62997549 (+)	22
hsa-let-7i-star_st	4.091089	0.1390588	FALSE	3.983974	0.3758	FALSE	miRNA	Homo sapiens	CUGCGCAAGCUACUGCCUUGCU	miRNA-2_0	8-Oct-10	Affymetrix Proprietary Database	hsa-let-7i	12:62997466-62997549 (+)	22
hsa-miR-1_st	4.007033	0.7324768	FALSE	3.9959	0.781058	FALSE	miRNA	Homo sapiens	UGGAAUGUAAAGAAGUAUGUAU	miRNA-2_0	8-Oct-10	Affymetrix Proprietary Database	hsa-miR-1		22
hsa-miR-15b_st	9.504612	8.72E-16	TRUE	9.781261	8.72E-16	TRUE	miRNA	Homo sapiens	UAGCAGCACAUCAUGGUUUACA	miRNA-2_0	8-Oct-10	Affymetrix Proprietary Database	hsa-mir-15b	3:160122376-160122473 (+)	22
hsa-miR-15b-star_st	4.05539	0.4826935	FALSE	3.746222	0.9860742	FALSE	miRNA	Homo sapiens	CGAAUCAUUAUUUGCUGCUCUA	miRNA-2_0	8-Oct-10	Affymetrix Proprietary Database	hsa-mir-15b	3:160122376-160122473 (+)	22
hsa-miR-23b-star_st	4.559189	2.12E-06	TRUE	4.221529	0.04523795	TRUE	miRNA	Homo sapiens	UGGGUUCCUGGCAUGCUGAUUU	miRNA-2_0	8-Oct-10	Affymetrix Proprietary Database	hsa-mir-23b	9:97847490-97847586 (+)	22
hsa-miR-23b_st	9.660481	8.72E-16	TRUE	9.581382	8.72E-16	TRUE	miRNA	Homo sapiens	AUCACAUUGCCAGGGAUUACC	miRNA-2_0	8-Oct-10	Affymetrix Proprietary Database	hsa-mir-23b	9:97847490-97847586 (+)	21
hsa-miR-27b-star_st	5.051512	2.26E-15	TRUE	4.461541	4.41E-07	TRUE	miRNA	Homo sapiens	AGAGCUUAGCUGAUUGGUGAAC	miRNA-2_0	8-Oct-10	Affymetrix Proprietary Database	hsa-mir-27b	9:97847727-97847823 (+)	22
hsa-miR-27b_st	7.499927	8.72E-16	TRUE	7.638017	8.72E-16	TRUE	miRNA	Homo sapiens	UUCACAGUGGCUAAGUUCUGC	miRNA-2_0	8-Oct-10	Affymetrix Proprietary Database	hsa-mir-27b	9:97847727-97847823 (+)	21
hsa-miR-30b_st	5.983088	8.72E-16	TRUE	7.39108	8.72E-16	TRUE	miRNA	Homo sapiens	UGUAAACAUCCUACACUCAGCU	miRNA-2_0	8-Oct-10	Affymetrix Proprietary Database	hsa-mir-30b	8:135812763-135812850 (-)	22
hsa-miR-30b-star_st	4.016879	0.8760642	FALSE	3.906468	0.8304879	FALSE	miRNA	Homo sapiens	CUGGGAGGUGGAUGUUUACUUC	miRNA-2_0	8-Oct-10	Affymetrix Proprietary Database	hsa-mir-30b	8:135812763-135812850 (-)	22
hsa-miR-122_st	3.974732	0.08204703	FALSE	4.117809	0.1433149	FALSE	miRNA	Homo sapiens	UGGAGUGUGACAAUGGUGUUUG	miRNA-2_0	8-Oct-10	Affymetrix Proprietary Database	hsa-mir-122	18:56118306-56118390 (+)	22
hsa-miR-122-star_st	4.125766	0.3872968	FALSE	4.015355	0.5782861	FALSE	miRNA	Homo sapiens	AACGCCAUUAUCACACUAAAUA	miRNA-2_0	8-Oct-10	Affymetrix Proprietary Database	hsa-mir-122	18:56118306-56118390 (+)	22
hsa-miR-124-star_st	4.040237	0.3474683	FALSE	3.846882	0.813491	FALSE	miRNA	Homo sapiens	CGUGUUCACAGCGGACCUUGAU	miRNA-2_0	8-Oct-10	Affymetrix Proprietary Database	hsa-miR-124-star		22
hsa-miR-124_st	4.055024	0.599811	FALSE	3.947909	0.6093478	FALSE	miRNA	Homo sapiens	UAAGGCACGCGGUGAAUGCC	miRNA-2_0	8-Oct-10	Affymetrix Proprietary Database	hsa-miR-124		20
hsa-miR-125b_st	4.376064	0.000917224	TRUE	4.10441	0.493352	FALSE	miRNA	Homo sapiens	UCCCUGAGACCCUAACUUGUGA	miRNA-2_0	8-Oct-10	Affymetrix Proprietary Database	hsa-miR-125b		22
hsa-miR-125b-1-star_st	4.007332	0.3426548	FALSE	3.900217	0.5668586	FALSE	miRNA	Homo sapiens	ACGGGUUAGGCUCUUGGGAGCU	miRNA-2_0	8-Oct-10	Affymetrix Proprietary Database	hsa-miR-125b-1-star		22
hsa-miR-128_st	4.685426	3.33E-12	TRUE	4.765161	7.48E-12	TRUE	miRNA	Homo sapiens	UCACAGUGAACCGGUCUCUUU	miRNA-2_0	8-Oct-10	Affymetrix Proprietary Database	hsa-miR-128		21
hsa-miR-130a-star_st	3.95899	0.9005796	FALSE	3.955067	0.5574534	FALSE	miRNA	Homo sapiens	UUCACAUUGUGCUACUGUCUGC	miRNA-2_0	8-Oct-10	Affymetrix Proprietary Database	hsa-mir-130a	11:57408671-57408759 (+)	22
hsa-miR-130a_st	4.236337	0.04506828	TRUE	4.263402	0.02920527	TRUE	miRNA	Homo sapiens	CAGUGCAAUGUUAAAAGGGCAU	miRNA-2_0	8-Oct-10	Affymetrix Proprietary Database	hsa-mir-130a	11:57408671-57408759 (+)	22
hsa-miR-132-star_st	3.915458	0.9046464	FALSE	4.076144	0.5057343	FALSE	miRNA	Homo sapiens	ACCGUGGCUUUCGAUUGUUACU	miRNA-2_0	8-Oct-10	Affymetrix Proprietary Database	hsa-mir-132	17:1953202-1953302 (-)	22
hsa-miR-132_st	6.650512	8.72E-16	TRUE	5.336798	2.90E-15	TRUE	miRNA	Homo sapiens	UAACAGUCUACAGCCAUGGUCG	miRNA-2_0	8-Oct-10	Affymetrix Proprietary Database	hsa-mir-132	17:1953202-1953302 (-)	22
hsa-miR-133a_st	4.124485	0.4400091	FALSE	4.016637	0.3997945	FALSE	miRNA	Homo sapiens	UUUGGUCCCCUUCAACCAGCUG	miRNA-2_0	8-Oct-10	Affymetrix Proprietary Database	hsa-miR-133a		22
hsa-miR-135a_st	3.9859	0.4487454	FALSE	3.876039	0.9905282	FALSE	miRNA	Homo sapiens	UAUGGCUUUUUAUUCCUAUGUGA	miRNA-2_0	8-Oct-10	Affymetrix Proprietary Database	hsa-miR-135a		23
hsa-miR-135a-star_st	4.100195	0.026211	TRUE	4.075291	0.1623532	FALSE	miRNA	Homo sapiens	UAUAGGGAUUGGAGCCGUGGCG	miRNA-2_0	8-Oct-10	Affymetrix Proprietary Database	hsa-miR-135a-star		22
hsa-miR-137_st	4.05539	0.2713919	FALSE	4.037151	0.1415953	FALSE	miRNA	Homo sapiens	UUAUUGCUUAAGAAUACGCGUAG	miRNA-2_0	8-Oct-10	Affymetrix Proprietary Database	hsa-mir-137	1:98511626-98511727 (-)	23
hsa-miR-138_st	4.380993	0.00026604	TRUE	5.044859	2.42E-10	TRUE	miRNA	Homo sapiens	AGCUGGUGUUGUGAAUCAGGCCG	miRNA-2_0	8-Oct-10	Affymetrix Proprietary Database	hsa-miR-138		23
hsa-miR-138-2-star_st	4.179375	0.03222847	TRUE	4.147337	0.1690571	FALSE	miRNA	Homo sapiens	GCUAUUUCACGACACCAGGGUU	miRNA-2_0	8-Oct-10	Affymetrix Proprietary Database	hsa-miR-138-2-star		22
hsa-miR-140-5p_st	4.424447	0.000102803	TRUE	4.910598	7.71E-12	TRUE	miRNA	Homo sapiens	CAGUGGUUUUACCCUAUGGUAG	miRNA-2_0	8-Oct-10	Affymetrix Proprietary Database	hsa-mir-140	16:69966984-69967083 (+)	22
hsa-miR-140-3p_st	8.205799	8.72E-16	TRUE	8.321211	8.72E-16	TRUE	miRNA	Homo sapiens	UACCACAGGGUAGAACCACGG	miRNA-2_0	8-Oct-10	Affymetrix Proprietary Database	hsa-mir-140	16:69966984-69967083 (+)	21
hsa-miR-141-star_st	3.901766	0.9836458	FALSE	4.012291	0.6361536	FALSE	miRNA	Homo sapiens	CAUCUUCCAGUACAGUGUUGGA	miRNA-2_0	8-Oct-10	Affymetrix Proprietary Database	hsa-mir-141	12:7073260-7073354 (+)	22
hsa-miR-141_st	4.001781	0.6130314	FALSE	4.066486	0.4368954	FALSE	miRNA	Homo sapiens	UAACACUGUCUGGUAAAGAUGG	miRNA-2_0	8-Oct-10	Affymetrix Proprietary Database	hsa-mir-141	12:7073260-7073354 (+)	22
hsa-miR-142-5p_st	3.811279	0.9918578	FALSE	4.226518	0.03365581	TRUE	miRNA	Homo sapiens	CAUAAAGUAGAAAGCACUACU	miRNA-2_0	8-Oct-10	Affymetrix Proprietary Database	hsa-mir-142	17:56408593-56408679 (-)	21
hsa-miR-142-3p_st	3.962595	0.8420125	FALSE	3.85548	0.9925213	FALSE	miRNA	Homo sapiens	UGUAGUGUUUCCUACUUUAUGGA	miRNA-2_0	8-Oct-10	Affymetrix Proprietary Database	hsa-mir-142	17:56408593-56408679 (-)	23
hsa-miR-143-star_st	3.936536	0.512299	FALSE	3.925403	0.479497	FALSE	miRNA	Homo sapiens	GGUGCAGUGCUGCAUCUCUGGU	miRNA-2_0	8-Oct-10	Affymetrix Proprietary Database	hsa-mir-143	5:148808481-148808586 (+)	22
hsa-miR-143_st	4.014285	0.7210981	FALSE	3.989381	0.4122776	FALSE	miRNA	Homo sapiens	UGAGAUGAAGCACUGUAGCUC	miRNA-2_0	8-Oct-10	Affymetrix Proprietary Database	hsa-mir-143	5:148808481-148808586 (+)	21
hsa-miR-144-star_st	4.139381	0.03551888	TRUE	4.114477	0.07279895	FALSE	miRNA	Homo sapiens	GGAUAUCAUCAUAUACUGUAAG	miRNA-2_0	8-Oct-10	Affymetrix Proprietary Database	hsa-mir-144	17:27188551-27188636 (-)	22
hsa-miR-144_st	3.936759	0.4219268	FALSE	3.864853	0.7784227	FALSE	miRNA	Homo sapiens	UACAGUAUAGAUGAUGUACU	miRNA-2_0	8-Oct-10	Affymetrix Proprietary Database	hsa-mir-144	17:27188551-27188636 (-)	20
hsa-miR-145_st	4.142649	0.3414292	FALSE	4.035399	0.5446476	FALSE	miRNA	Homo sapiens	GUCCAGUUUUCCCAGGAAUCCCU	miRNA-2_0	8-Oct-10	Affymetrix Proprietary Database	hsa-mir-145	5:148810209-148810296 (+)	23
hsa-miR-145-star_st	3.918157	0.8569016	FALSE	3.899918	0.9816096	FALSE	miRNA	Homo sapiens	GGAUUCCUGGAAAUACUGUUCU	miRNA-2_0	8-Oct-10	Affymetrix Proprietary Database	hsa-mir-145	5:148810209-148810296 (+)	22
hsa-miR-152_st	3.946789	0.3886836	FALSE	4.392576	4.46E-05	TRUE	miRNA	Homo sapiens	UCAGUGCAUGACAGAACUUGG	miRNA-2_0	8-Oct-10	Affymetrix Proprietary Database	hsa-mir-152	17:46114527-46114613 (-)	21
hsa-miR-153_st	3.910933	0.9442081	FALSE	3.892693	0.6845005	FALSE	miRNA	Homo sapiens	UUGCAUAGUCACAAAAGUGAUC	miRNA-2_0	8-Oct-10	Affymetrix Proprietary Database	hsa-miR-153		22
hsa-miR-191_st	10.60411	8.72E-16	TRUE	10.4282	8.72E-16	TRUE	miRNA	Homo sapiens	CAACGGAAUCCCAAAAGCAGCUG	miRNA-2_0	8-Oct-10	Affymetrix Proprietary Database	hsa-mir-191	3:49058051-49058142 (-)	23
hsa-miR-191-star_st	4.058768	0.6686474	FALSE	4.401154	0.000160759	TRUE	miRNA	Homo sapiens	GCUGCGCUUGGAUUUCGUCCCC	miRNA-2_0	8-Oct-10	Affymetrix Proprietary Database	hsa-mir-191	3:49058051-49058142 (-)	22
hsa-miR-9_st	3.790946	0.9942777	FALSE	3.787022	0.9907479	FALSE	miRNA	Homo sapiens	UCUUUGGUUAUCUAGCUGUAUGA	miRNA-2_0	8-Oct-10	Affymetrix Proprietary Database	hsa-miR-9		23
hsa-miR-9-star_st	3.96948	0.2565091	FALSE	4.034184	0.1169059	FALSE	miRNA	Homo sapiens	AUAAAGCUAGAUAACCGAAAGU	miRNA-2_0	8-Oct-10	Affymetrix Proprietary Database	hsa-miR-9-star		22
hsa-miR-125a-5p_st	4.962525	1.39E-10	TRUE	4.580725	3.99E-06	TRUE	miRNA	Homo sapiens	UCCCUGAGACCCUUUAACCUGUGA	miRNA-2_0	8-Oct-10	Affymetrix Proprietary Database	hsa-mir-125a	19:52196507-52196592 (+)	24
hsa-miR-125a-3p_st	4.005648	0.4964522	FALSE	3.812294	0.9549395	FALSE	miRNA	Homo sapiens	ACAGGUGAGGUUCUUGGGAGCC	miRNA-2_0	8-Oct-10	Affymetrix Proprietary Database	hsa-mir-125a	19:52196507-52196592 (+)	22
hsa-miR-125b-2-star_st	4.0862	0.8109688	FALSE	4.150905	0.4702789	FALSE	miRNA	Homo sapiens	UCACAAGUCAGGCUCUUGGGAC	miRNA-2_0	8-Oct-10	Affymetrix Proprietary Database	hsa-miR-125b-2-star		22
hsa-miR-126-star_st	3.811278	0.9199939	FALSE	3.807355	0.9930105	FALSE	miRNA	Homo sapiens	CAUUAUUACUUUUGGUACGCG	miRNA-2_0	8-Oct-10	Affymetrix Proprietary Database	hsa-mir-126	9:139565054-139565138 (+)	21
hsa-miR-126_st	4.171003	0.08374201	FALSE	4.474509	7.56E-06	TRUE	miRNA	Homo sapiens	UCGUACCGUGAGUAAUAAUGCG	miRNA-2_0	8-Oct-10	Affymetrix Proprietary Database	hsa-mir-126	9:139565054-139565138 (+)	22
hsa-miR-127-5p_st	4.010586	0.6473595	FALSE	3.992347	0.6148025	FALSE	miRNA	Homo sapiens	CUGAAGCUCAGAGGGCUCUGAU	miRNA-2_0	8-Oct-10	Affymetrix Proprietary Database	hsa-mir-127	14:101349316-101349412 (+)	22
hsa-miR-127-3p_st	3.808341	0.727546	FALSE	3.886084	0.9848727	FALSE	miRNA	Homo sapiens	UCGGAUCCGUCUGAGCUUGGCU	miRNA-2_0	8-Oct-10	Affymetrix Proprietary Database	hsa-mir-127	14:101349316-101349412 (+)	22
hsa-miR-129-3p_st	4.091455	0.005046732	TRUE	3.983608	0.05798547	TRUE	miRNA	Homo sapiens	AAGCCCUUACCCCAAAAAGCAU	miRNA-2_0	8-Oct-10	Affymetrix Proprietary Database	hsa-miR-129-3p		22
hsa-miR-134_st	4.010952	0.7777514	FALSE	3.992713	0.4337254	FALSE	miRNA	Homo sapiens	UGUGACUGGUUGACCAGAGGGG	miRNA-2_0	8-Oct-10	Affymetrix Proprietary Database	hsa-mir-134	14:101521024-101521096 (+)	22
hsa-miR-136_st	4.185701	0.1035958	FALSE	3.903471	0.904461	FALSE	miRNA	Homo sapiens	ACUCCAUUUGUUUUGAUGAUGGA	miRNA-2_0	8-Oct-10	Affymetrix Proprietary Database	hsa-mir-136	14:101351039-101351120 (+)	23
hsa-miR-136-star_st	4.048871	0.7605369	FALSE	4.126614	0.5400609	FALSE	miRNA	Homo sapiens	CAUCAUCGUCUCAAAUGAGUCU	miRNA-2_0	8-Oct-10	Affymetrix Proprietary Database	hsa-mir-136	14:101351039-101351120 (+)	22
hsa-miR-138-1-star_st	4.094709	0.2209157	FALSE	4.07647	0.8098904	FALSE	miRNA	Homo sapiens	GCUACUUCACAACACCAGGGCC	miRNA-2_0	8-Oct-10	Affymetrix Proprietary Database	hsa-miR-138-1-star		22
hsa-miR-146a_st	8.691708	8.72E-16	TRUE	7.832714	8.72E-16	TRUE	miRNA	Homo sapiens	UGAGAACUGAAUUCCAUGGGUU	miRNA-2_0	8-Oct-10	Affymetrix Proprietary Database	hsa-mir-146a	5:159912359-159912457 (+)	22
hsa-miR-146a-star_st	4.019536	0.8118046	FALSE	4.073005	0.2935024	FALSE	miRNA	Homo sapiens	CCUCUGAAAUUCAGUUCUUCAG	miRNA-2_0	8-Oct-10	Affymetrix Proprietary Database	hsa-mir-146a	5:159912359-159912457 (+)	22
hsa-miR-149_st	4.644958	2.03E-06	TRUE	5.308824	5.17E-12	TRUE	miRNA	Homo sapiens	UCUGGCUCCGUGUCUUCACUCCC	miRNA-2_0	8-Oct-10	Affymetrix Proprietary Database	hsa-mir-149	2:241395418-241395506 (+)	23
hsa-miR-149-star_st	6.135526	1.86E-13	TRUE	5.989944	1.59E-15	TRUE	miRNA	Homo sapiens	AGGGAGGGACGGGGGCUGUGC	miRNA-2_0	8-Oct-10	Affymetrix Proprietary Database	hsa-mir-149	2:241395418-241395506 (+)	21
hsa-miR-150_st	10.46248	8.72E-16	TRUE	11.12889	8.72E-16	TRUE	miRNA	Homo sapiens	UCUCCCAACCCUUGUACCAGUG	miRNA-2_0	8-Oct-10	Affymetrix Proprietary Database	hsa-mir-150	19:50004042-50004125 (-)	22
hsa-miR-150-star_st	5.313956	5.17E-11	TRUE	5.806901	1.88E-15	TRUE	miRNA	Homo sapiens	CUGGUACAGGCCUGGGGGACAG	miRNA-2_0	8-Oct-10	Affymetrix Proprietary Database	hsa-mir-150	19:50004042-50004125 (-)	22
hsa-miR-154_st	4.183951	0.1870679	FALSE	4.076104	0.181941	FALSE	miRNA	Homo sapiens	UAGGUUAUCCGUGUUGCCUUCG	miRNA-2_0	8-Oct-10	Affymetrix Proprietary Database	hsa-mir-154	14:101526092-101526175 (+)	22
hsa-miR-154-star_st	4.125766	0.5198002	FALSE	4.015355	0.2713832	FALSE	miRNA	Homo sapiens	AAUCAUACACGGUUGACCUAUU	miRNA-2_0	8-Oct-10	Affymetrix Proprietary Database	hsa-mir-154	14:101526092-101526175 (+)	22
hsa-miR-184_st	4.267708	0.001579314	TRUE	3.903471	0.4131493	FALSE	miRNA	Homo sapiens	UGGACGGAGAACUGAUAAGGGU	miRNA-2_0	8-Oct-10	Affymetrix Proprietary Database	hsa-mir-184	15:79502130-79502213 (+)	22
hsa-miR-185_st	7.345342	8.72E-16	TRUE	7.474824	8.72E-16	TRUE	miRNA	Homo sapiens	UGGAGAGAAAGGCAGUUCCUGA	miRNA-2_0	8-Oct-10	Affymetrix Proprietary Database	hsa-mir-185	22:20020662-20020743 (+)	22
hsa-miR-185-star_st	3.85275	0.9077333	FALSE	4.033819	0.5404282	FALSE	miRNA	Homo sapiens	AGGGGCUGGCUUUCCUCUGGUC	miRNA-2_0	8-Oct-10	Affymetrix Proprietary Database	hsa-mir-185	22:20020662-20020743 (+)	22
hsa-miR-186_st	3.924676	0.9265474	FALSE	3.989381	0.8598899	FALSE	miRNA	Homo sapiens	CAAAGAAUUCUCCUUUUGGGCU	miRNA-2_0	8-Oct-10	Affymetrix Proprietary Database	hsa-mir-186	1:71533314-71533399 (-)	22
hsa-miR-186-star_st	3.793241	0.9733982	FALSE	4.057253	0.7029218	FALSE	miRNA	Homo sapiens	GCCCAAAGGUGAAUUUUUUGGG	miRNA-2_0	8-Oct-10	Affymetrix Proprietary Database	hsa-mir-186	1:71533314-71533399 (-)	22
hsa-miR-188-5p_st	4.693991	3.62E-07	TRUE	4.293454	0.003623934	TRUE	miRNA	Homo sapiens	CAUCCCUUGCAUGGUGGAGGG	miRNA-2_0	8-Oct-10	Affymetrix Proprietary Database	hsa-mir-188	X:49768109-49768194 (+)	21
hsa-miR-188-3p_st	4.132496	0.39621	FALSE	3.935772	0.8118709	FALSE	miRNA	Homo sapiens	CUCCCACAUGCAGGGUUUGCA	miRNA-2_0	8-Oct-10	Affymetrix Proprietary Database	hsa-mir-188	X:49768109-49768194 (+)	21
hsa-miR-190_st	4.042292	0.4390778	FALSE	4.04688	0.792495	FALSE	miRNA	Homo sapiens	UGAUAUGUUUGAUAUAUUAGGU	miRNA-2_0	8-Oct-10	Affymetrix Proprietary Database	hsa-mir-190	15:63116156-63116240 (+)	22
hsa-miR-193a-5p_st	3.909559	0.773233	FALSE	3.802444	0.9850901	FALSE	miRNA	Homo sapiens	UGGGUCUUUGCGGGCGAGAUGA	miRNA-2_0	8-Oct-10	Affymetrix Proprietary Database	hsa-mir-193a	17:29887015-29887102 (+)	22
hsa-miR-193a-3p_st	4.100195	0.526238	FALSE	3.903471	0.6938079	FALSE	miRNA	Homo sapiens	AACUGGCCUACAAAGUCCCAGU	miRNA-2_0	8-Oct-10	Affymetrix Proprietary Database	hsa-mir-193a	17:29887015-29887102 (+)	22
hsa-miR-194_st	5.42246	8.72E-16	TRUE	6.25644	8.72E-16	TRUE	miRNA	Homo sapiens	UGUAACAGCAACUCCAUGUGGA	miRNA-2_0	8-Oct-10	Affymetrix Proprietary Database	hsa-miR-194		22
hsa-miR-195_st	4.25476	8.75E-05	TRUE	4.558266	1.77E-07	TRUE	miRNA	Homo sapiens	UAGCAGCACAGAAAUAUUGGC	miRNA-2_0	8-Oct-10	Affymetrix Proprietary Database	hsa-mir-195	17:6920934-6921020 (-)	21
hsa-miR-195-star_st	8.855768	8.72E-16	TRUE	6.401257	8.72E-16	TRUE	miRNA	Homo sapiens	CCAAUAUUGGCUGUGCUGCUCC	miRNA-2_0	8-Oct-10	Affymetrix Proprietary Database	hsa-mir-195	17:6920934-6921020 (-)	22
hsa-miR-206_st	3.983109	0.611394	FALSE	4.109432	0.6157302	FALSE	miRNA	Homo sapiens	UGGAAUGUAAGGAAGUGUGUGG	miRNA-2_0	8-Oct-10	Affymetrix Proprietary Database	hsa-mir-206	6:52009147-52009232 (+)	22
cbr-let-7_st	9.510022	8.72E-16	TRUE	9.806348	8.72E-16	TRUE	miRNA	Caenorhabditis briggsae	UGAGGUAGUAGGUUGUAUAGUU	miRNA-2_0	8-Oct-10	Affymetrix Proprietary Database	cbr-let-7	X:18407632-18407718 (+)	22
cbr-lin-4_st	4.094709	0.7494578	FALSE	4.07647	0.4275566	FALSE	miRNA	Caenorhabditis briggsae	UCCCUGAGACCUCAAGUGUGA	miRNA-2_0	8-Oct-10	Affymetrix Proprietary Database	cbr-lin-4	II:8974959-8975052 (-)	21
cbr-miR-1_st	3.936375	0.7353164	FALSE	4.028567	0.08160296	FALSE	miRNA	Caenorhabditis briggsae	UGGAAUGUAAAGAAGUAUGUA	miRNA-2_0	8-Oct-10	Affymetrix Proprietary Database	cbr-mir-1	I:7435815-7435908 (-)	21
cbr-miR-34_st	4.242511	0.0839296	FALSE	4.128467	0.3962465	FALSE	miRNA	Caenorhabditis briggsae	AGGCAGUGUGGUUAGCUGGUUG	miRNA-2_0	8-Oct-10	Affymetrix Proprietary Database	cbr-mir-34	X:3899335-3899427 (+)	22
cbr-miR-42_st	3.847922	0.9922765	FALSE	3.970153	0.7987866	FALSE	miRNA	Caenorhabditis briggsae	CACCGGGUUAACAUCUACAG	miRNA-2_0	8-Oct-10	Affymetrix Proprietary Database	cbr-mir-42	II:8049571-8049666 (-)	20
cbr-miR-43_st	3.914604	0.5566216	FALSE	3.903471	0.6404636	FALSE	miRNA	Caenorhabditis briggsae	UAUCACAGUUUACUUGCUGUCGC	miRNA-2_0	8-Oct-10	Affymetrix Proprietary Database	cbr-mir-43	II:8049417-8049511 (-)	23
cbr-miR-44_st	3.900194	0.9911909	FALSE	3.977936	0.814134	FALSE	miRNA	Caenorhabditis briggsae	UGACUAGAGACACAUUCAGCU	miRNA-2_0	8-Oct-10	Affymetrix Proprietary Database	cbr-mir-44	II:8049267-8049361 (-)	21
cbr-miR-45_st	3.84655	0.9275668	FALSE	3.842627	0.9733296	FALSE	miRNA	Caenorhabditis briggsae	UGACUAGAGACACAUUCAGCU	miRNA-2_0	8-Oct-10	Affymetrix Proprietary Database	cbr-miR-45		21
cbr-miR-46_st	3.956076	0.9600118	FALSE	4.033819	0.7542525	FALSE	miRNA	Caenorhabditis briggsae	UGUCAUGGAGUCGCUCUCUUCA	miRNA-2_0	8-Oct-10	Affymetrix Proprietary Database	cbr-mir-46	III:7878493-7878586 (+)	22
cbr-miR-47_st	4.042928	0.8363395	FALSE	4.13512	0.4967534	FALSE	miRNA	Caenorhabditis briggsae	UGUCAUGGAGGCGCUCUCUUCA	miRNA-2_0	8-Oct-10	Affymetrix Proprietary Database	cbr-mir-47	X:19620645-19620737 (+)	22
cbr-miR-48_st	4.100195	0.7150334	FALSE	4.075291	0.3402709	FALSE	miRNA	Caenorhabditis briggsae	UGAGGUAGGCUCAGUAGAUGCGA	miRNA-2_0	8-Oct-10	Affymetrix Proprietary Database	cbr-mir-48	V:12275585-12275679 (+)	23
cbr-miR-49_st	4.210537	0.1747765	FALSE	4.089948	0.2561978	FALSE	miRNA	Caenorhabditis briggsae	AAGCACCACGAGAAGCUGCAGA	miRNA-2_0	8-Oct-10	Affymetrix Proprietary Database	cbr-mir-49	X:3590186-3590281 (-)	22
cbr-miR-50_st	3.969451	0.5889688	FALSE	3.917118	0.5598111	FALSE	miRNA	Caenorhabditis briggsae	UGAUAUGUCUGAUAUUCUUGGGUU	miRNA-2_0	8-Oct-10	Affymetrix Proprietary Database	cbr-mir-50	I:2124810-2124910 (+)	24
cbr-miR-52_st	4.173579	0.009287388	TRUE	4.035799	0.1558891	FALSE	miRNA	Caenorhabditis briggsae	CACCCGUACAUAUGUUUCCGUGCU	miRNA-2_0	8-Oct-10	Affymetrix Proprietary Database	cbr-mir-52	IV:5731130-5731227 (+)	24
cbr-miR-57_st	4.100195	0.1857308	FALSE	4.075291	0.4511164	FALSE	miRNA	Caenorhabditis briggsae	UACCCUGUAGAUCGAGCUGUGUGU	miRNA-2_0	8-Oct-10	Affymetrix Proprietary Database	cbr-mir-57	II:5768347-5768436 (-)	24
cbr-miR-58_st	4.010653	0.3124583	FALSE	3.903404	0.4945462	FALSE	miRNA	Caenorhabditis briggsae	UGAGAUCGUUCAGUACGGCAAU	miRNA-2_0	8-Oct-10	Affymetrix Proprietary Database	cbr-mir-58	IV:7676290-7676373 (-)	22
cbr-miR-60_st	3.913024	0.5484284	FALSE	3.79898	0.9349011	FALSE	miRNA	Caenorhabditis briggsae	UAUUAUGCACAUUUUCUAGUCCA	miRNA-2_0	8-Oct-10	Affymetrix Proprietary Database	cbr-mir-60	II:8572396-8572467 (+)	23
cbr-miR-67_st	4.048505	0.5049078	FALSE	4.037372	0.4484071	FALSE	miRNA	Caenorhabditis briggsae	UCACAACCUCCUAGAAAGAGUAGA	miRNA-2_0	8-Oct-10	Affymetrix Proprietary Database	cbr-mir-67	III:2802682-2802776 (+)	24
cbr-miR-71_st	3.871746	0.8876316	FALSE	4.014823	0.3467903	FALSE	miRNA	Caenorhabditis briggsae	UGAAAGACAUGGGUAGUGA	miRNA-2_0	8-Oct-10	Affymetrix Proprietary Database	cbr-mir-71	I:2252472-2252548 (-)	19
cbr-miR-73_st	4.149275	0.5177671	FALSE	4.19009	0.1072125	FALSE	miRNA	Caenorhabditis briggsae	UGGCAAGAUGUUGGCAGUUCAGU	miRNA-2_0	8-Oct-10	Affymetrix Proprietary Database	cbr-mir-73	X:4493863-4493956 (-)	23
cbr-miR-74_st	3.916173	0.8934718	FALSE	4.176369	0.1925739	FALSE	miRNA	Caenorhabditis briggsae	UGGCAAGAAAUGGCAGUCUAGA	miRNA-2_0	8-Oct-10	Affymetrix Proprietary Database	cbr-mir-74	X:4493578-4493658 (-)	22
cbr-miR-75_st	4.185701	0.004300191	TRUE	4.226517	0.003029203	TRUE	miRNA	Caenorhabditis briggsae	UUAAAGCUACCAACCGCCUUCA	miRNA-2_0	8-Oct-10	Affymetrix Proprietary Database	cbr-mir-75	X:4486715-4486806 (-)	22
cbr-miR-77_st	3.910932	0.9371536	FALSE	3.907009	0.9864712	FALSE	miRNA	Caenorhabditis briggsae	UUCAUCAGGCCAUAGCUGUCCA	miRNA-2_0	8-Oct-10	Affymetrix Proprietary Database	cbr-miR-77		22
cbr-miR-79_st	3.955736	0.7852461	FALSE	3.930833	0.8097064	FALSE	miRNA	Caenorhabditis briggsae	AUAAAGCUAGGUUACCAAAGCU	miRNA-2_0	8-Oct-10	Affymetrix Proprietary Database	cbr-mir-79	I:1376274-1376366 (+)	22
cbr-miR-80_st	3.853708	0.9214739	FALSE	4.069639	0.7471388	FALSE	miRNA	Caenorhabditis briggsae	UGAGAUCAUUAGUUGAAAGCCGA	miRNA-2_0	8-Oct-10	Affymetrix Proprietary Database	cbr-mir-80	III:13406582-13406681 (-)	23
cbr-miR-81_st	3.983654	0.266811	FALSE	3.985471	0.6760675	FALSE	miRNA	Caenorhabditis briggsae	UGAGAUCAUCGUGAAAGCUAGU	miRNA-2_0	8-Oct-10	Affymetrix Proprietary Database	cbr-mir-81	X:4426667-4426756 (-)	22
cbr-miR-82_st	3.959042	0.2714914	FALSE	3.947909	0.284922	FALSE	miRNA	Caenorhabditis briggsae	UGAGAUCAUCGUGAAAGCCAGU	miRNA-2_0	8-Oct-10	Affymetrix Proprietary Database	cbr-mir-82	X:4423742-4423836 (+)	22
cbr-miR-85_st	4.075492	0.3448319	FALSE	4.184563	0.08091529	FALSE	miRNA	Caenorhabditis briggsae	UACAAAGUAUUUGAAAAGGCGUGC	miRNA-2_0	8-Oct-10	Affymetrix Proprietary Database	cbr-mir-85	II:3615930-3616009 (-)	24
cbr-miR-86_st	3.922877	0.8611431	FALSE	3.963692	0.3578616	FALSE	miRNA	Caenorhabditis briggsae	UAAGUGAAUGCUUUGCCACAGUC	miRNA-2_0	8-Oct-10	Affymetrix Proprietary Database	cbr-mir-86	III:4132902-4132999 (-)	23
cbr-miR-87_st	4.010586	0.3111109	FALSE	3.992347	0.5205381	FALSE	miRNA	Caenorhabditis briggsae	GUGAGCAAAGUUUCAGGUGU	miRNA-2_0	8-Oct-10	Affymetrix Proprietary Database	cbr-mir-87	V:6389696-6389790 (+)	20
cbr-miR-90_st	3.95769	0.4294751	FALSE	4.588403	4.33E-07	TRUE	miRNA	Caenorhabditis briggsae	UGAUAUGUUGUUUGAAUGCCCC	miRNA-2_0	8-Oct-10	Affymetrix Proprietary Database	cbr-mir-90	III:13421064-13421160 (+)	22
cbr-miR-124_st	4.22327	0.2867626	FALSE	3.947909	0.8813237	FALSE	miRNA	Caenorhabditis briggsae	UAAGGCACGCGGUGAAUGCCA	miRNA-2_0	8-Oct-10	Affymetrix Proprietary Database	cbr-mir-124	IV:5050234-5050331 (-)	21
cbr-miR-228_st	3.969794	0.8856481	FALSE	4.023263	0.7639608	FALSE	miRNA	Caenorhabditis briggsae	AAUGGCACUGCAUGAAUUCACGG	miRNA-2_0	8-Oct-10	Affymetrix Proprietary Database	cbr-mir-228	IV:8555778-8555870 (-)	23
cbr-miR-230_st	4.041527	0.8214499	FALSE	4.16785	0.2232988	FALSE	miRNA	Caenorhabditis briggsae	GUAUUAGUUGUGCGACCAGGAAA	miRNA-2_0	8-Oct-10	Affymetrix Proprietary Database	cbr-mir-230	X:10968458-10968553 (+)	23
cbr-miR-232_st	4.053706	0.3067214	FALSE	4.035467	0.3760221	FALSE	miRNA	Caenorhabditis briggsae	UAAAUGCAUCUUAACUGCGGUGA	miRNA-2_0	8-Oct-10	Affymetrix Proprietary Database	cbr-miR-232		23
cbr-miR-233_st	3.811278	0.8549859	FALSE	3.903471	0.504714	FALSE	miRNA	Caenorhabditis briggsae	UUGAGCAAUGCGCAUGUGCGGGA	miRNA-2_0	8-Oct-10	Affymetrix Proprietary Database	cbr-mir-233	X:1703782-1703878 (+)	23
cbr-miR-234_st	4.03184	0.7763219	FALSE	3.818653	0.8304224	FALSE	miRNA	Caenorhabditis briggsae	UUAUUGCUCGAGAAUACCCUU	miRNA-2_0	8-Oct-10	Affymetrix Proprietary Database	cbr-mir-234	II:319384-319479 (+)	21
cbr-miR-236_st	4.051733	0.2117084	FALSE	3.941323	0.3440126	FALSE	miRNA	Caenorhabditis briggsae	UAAUACUGUCAGGUAAUGACGCU	miRNA-2_0	8-Oct-10	Affymetrix Proprietary Database	cbr-mir-236	II:5133851-5133950 (-)	23
cbr-miR-241_st	4.031689	0.1855581	FALSE	4.109432	0.3627518	FALSE	miRNA	Caenorhabditis briggsae	UGAGGUAGGUGUGAGAAAUGA	miRNA-2_0	8-Oct-10	Affymetrix Proprietary Database	cbr-mir-241	V:12272731-12272820 (+)	21
cbr-miR-244_st	3.914604	0.699586	FALSE	3.992347	0.7195087	FALSE	miRNA	Caenorhabditis briggsae	UCUUUGGUUGUACAAAGUGGUAUG	miRNA-2_0	8-Oct-10	Affymetrix Proprietary Database	cbr-mir-244	I:2688432-2688522 (+)	24
cbr-miR-245_st	4.192691	0.1528459	FALSE	3.899851	0.9227223	FALSE	miRNA	Caenorhabditis briggsae	AUUGGUCCCCUCCAAGUAGCUC	miRNA-2_0	8-Oct-10	Affymetrix Proprietary Database	cbr-mir-245	I:6757247-6757331 (-)	22
cbr-miR-248_st	4.098211	0.6410294	FALSE	3.990962	0.8581572	FALSE	miRNA	Caenorhabditis briggsae	UACACGUGCUCGGAUAACGCUCA	miRNA-2_0	8-Oct-10	Affymetrix Proprietary Database	cbr-mir-248	X:4610294-4610397 (+)	23
cbr-miR-250_st	4.010952	0.9395063	FALSE	3.992713	0.752548	FALSE	miRNA	Caenorhabditis briggsae	UCACAGUCAACUGUUGGCACGG	miRNA-2_0	8-Oct-10	Affymetrix Proprietary Database	cbr-mir-250	V:6755121-6755207 (-)	22
cbr-miR-251_st	3.921124	0.9593323	FALSE	4.08181	0.3803464	FALSE	miRNA	Caenorhabditis briggsae	UUAAGUAGUGGUGCCGCUCUUAUU	miRNA-2_0	8-Oct-10	Affymetrix Proprietary Database	cbr-mir-251	X:5851573-5851664 (-)	24
cbr-miR-252_st	4.185701	0.1906897	FALSE	4.153664	0.2422139	FALSE	miRNA	Caenorhabditis briggsae	UAAGUAGUAGUGCCGCAGGUAAC	miRNA-2_0	8-Oct-10	Affymetrix Proprietary Database	cbr-mir-252	II:7467789-7467887 (-)	23
cbr-miR-259_st	4.017486	0.7398156	FALSE	3.985448	0.3712379	FALSE	miRNA	Caenorhabditis briggsae	AAAUCUCAUCCUAAUCUGGUU	miRNA-2_0	8-Oct-10	Affymetrix Proprietary Database	cbr-mir-259	V:7917242-7917336 (+)	21
cbr-miR-268_st	4.036028	0.6145881	FALSE	4.128221	0.4620028	FALSE	miRNA	Caenorhabditis briggsae	GGCAAGAAUUAGAAGCAGUUUUGGU	miRNA-2_0	8-Oct-10	Affymetrix Proprietary Database	cbr-mir-268	V:7334149-7334227 (-)	25
hsa-miR-320a_st	6.439046	8.72E-16	TRUE	6.177262	8.72E-16	TRUE	miRNA	Homo sapiens	AAAAGCUGGGUUGAGAGGGCGA	miRNA-2_0	8-Oct-10	Affymetrix Proprietary Database	hsa-mir-320a	8:22102475-22102556 (-)	22
ath-miR319a_st	4.06229	0.5928379	FALSE	4.030252	0.8330443	FALSE	miRNA	Arabidopsis thaliana	UUGGACUGAAGGGAGCUCCCU	miRNA-2_0	8-Oct-10	Affymetrix Proprietary Database	ath-MIR319a	4:12352956-12353131 (+)	21
ath-miR319b_st	4.0862	0.1503689	FALSE	4.150905	0.6049051	FALSE	miRNA	Arabidopsis thaliana	UUGGACUGAAGGGAGCUCCCU	miRNA-2_0	8-Oct-10	Affymetrix Proprietary Database	ath-MIR319b	5:16660469-16660640 (-)	21
mmu-miR-19b_st	8.93009	8.72E-16	TRUE	8.850554	8.72E-16	TRUE	miRNA	Mus musculus	UGUGCAAAUCCAUGCAAAACUGA	miRNA-2_0	8-Oct-10	Affymetrix Proprietary Database	mmu-miR-19b		23
mmu-miR-30c_st	6.963645	8.72E-16	TRUE	8.109971	8.72E-16	TRUE	miRNA	Mus musculus	UGUAAACAUCCUACACUCUCAGC	miRNA-2_0	8-Oct-10	Affymetrix Proprietary Database	mmu-miR-30c		23
mmu-miR-30c-1-star_st	4.397749	0.002675616	TRUE	4.438564	6.90E-05	TRUE	miRNA	Mus musculus	CUGGGAGAGGGUUGUUUACUCC	miRNA-2_0	8-Oct-10	Affymetrix Proprietary Database	mmu-miR-30c-1-star		22
mmu-miR-30c-2-star_st	4.039701	0.7035088	FALSE	4.028567	0.1844615	FALSE	miRNA	Mus musculus	CUGGGAGAAGGCUGUUUACUCU	miRNA-2_0	8-Oct-10	Affymetrix Proprietary Database	mmu-miR-30c-2-star		22
mmu-miR-30d_st	7.391322	8.72E-16	TRUE	7.389758	8.72E-16	TRUE	miRNA	Mus musculus	UGUAAACAUCCCCGACUGGAAG	miRNA-2_0	8-Oct-10	Affymetrix Proprietary Database	mmu-mir-30d	15:68172770-68172851 (-)	22
mmu-miR-148a-star_st	4.139147	0.3561627	FALSE	3.94673	0.7091517	FALSE	miRNA	Mus musculus	AAAGUUCUGAGACACUCCGACU	miRNA-2_0	8-Oct-10	Affymetrix Proprietary Database	mmu-mir-148a	6:51219811-51219909 (-)	22
mmu-miR-148a_st	4.120887	0.04429485	TRUE	4.637306	3.65E-08	TRUE	miRNA	Mus musculus	UCAGUGCACUACAGAACUUUGU	miRNA-2_0	8-Oct-10	Affymetrix Proprietary Database	mmu-mir-148a	6:51219811-51219909 (-)	22
mmu-miR-192_st	4.614413	1.04E-09	TRUE	5.207218	8.72E-16	TRUE	miRNA	Mus musculus	CUGACCUAUGAAUUGACAGCC	miRNA-2_0	8-Oct-10	Affymetrix Proprietary Database	mmu-mir-192	19:6264844-6264932 (+)	21
mmu-miR-196a_st	4.0074	0.5165148	FALSE	3.982496	0.7983411	FALSE	miRNA	Mus musculus	UAGGUAGUUUCAUGUUGUUGGG	miRNA-2_0	8-Oct-10	Affymetrix Proprietary Database	mmu-miR-196a		22
mmu-miR-196a-star_st	3.974159	0.8488612	FALSE	4.19009	0.08434755	FALSE	miRNA	Mus musculus	UCGGCAACAAGAAACUGCCUGA	miRNA-2_0	8-Oct-10	Affymetrix Proprietary Database	mmu-miR-196a-star		22
mmu-miR-200a-star_st	4.047421	0.4336176	FALSE	4.038457	0.5304575	FALSE	miRNA	Mus musculus	CAUCUUACCGGACAGUGCUGGA	miRNA-2_0	8-Oct-10	Affymetrix Proprietary Database	mmu-mir-200a	4:155429005-155429094 (-)	22
mmu-miR-200a_st	4.185701	0.03237191	TRUE	4.602518	8.32E-07	TRUE	miRNA	Mus musculus	UAACACUGUCUGGUAACGAUGU	miRNA-2_0	8-Oct-10	Affymetrix Proprietary Database	mmu-mir-200a	4:155429005-155429094 (-)	22
mmu-miR-208a_st	4.008406	0.5355032	FALSE	3.898545	0.5024828	FALSE	miRNA	Mus musculus	AUAAGACGAGCAAAAAGCUUGU	miRNA-2_0	8-Oct-10	Affymetrix Proprietary Database	mmu-mir-208a	14:55567897-55567979 (-)	22
mmu-let-7a_st	9.526459	8.72E-16	TRUE	9.859135	8.72E-16	TRUE	miRNA	Mus musculus	UGAGGUAGUAGGUUGUAUAGUU	miRNA-2_0	8-Oct-10	Affymetrix Proprietary Database	mmu-let-7a		22
mmu-let-7a-star_st	3.863241	0.934333	FALSE	4.044309	0.1946157	FALSE	miRNA	Mus musculus	CUAUACAAUCUACUGUCUUUCC	miRNA-2_0	8-Oct-10	Affymetrix Proprietary Database	mmu-let-7a-star		22
mmu-let-7b_st	9.287918	8.72E-16	TRUE	10.06576	8.72E-16	TRUE	miRNA	Mus musculus	UGAGGUAGUAGGUUGUGUGGUU	miRNA-2_0	8-Oct-10	Affymetrix Proprietary Database	mmu-let-7b	15:85537749-85537833 (+)	22
mmu-let-7b-star_st	4.254643	0.002787584	TRUE	4.452855	4.53E-05	TRUE	miRNA	Mus musculus	CUAUACAACCUACUGCCUUCCC	miRNA-2_0	8-Oct-10	Affymetrix Proprietary Database	mmu-let-7b	15:85537749-85537833 (+)	22
mmu-let-7c_st	9.590601	8.72E-16	TRUE	10.42014	8.72E-16	TRUE	miRNA	Mus musculus	UGAGGUAGUAGGUUGUAUGGUU	miRNA-2_0	8-Oct-10	Affymetrix Proprietary Database	mmu-let-7c		22
mmu-let-7c-1-star_st	3.962595	0.8240908	FALSE	4.0273	0.7418267	FALSE	miRNA	Mus musculus	CUGUACAACCUUCUAGCUUUCC	miRNA-2_0	8-Oct-10	Affymetrix Proprietary Database	mmu-let-7c-1-star		22
mmu-let-7c-2-star_st	3.973047	0.8423546	FALSE	3.94101	0.851136	FALSE	miRNA	Mus musculus	CUAUACAAUCUACUGUCUUUCC	miRNA-2_0	8-Oct-10	Affymetrix Proprietary Database	mmu-let-7c-2-star		22
mmu-let-7e_st	5.386892	2.05E-13	TRUE	5.035131	5.70E-13	TRUE	miRNA	Mus musculus	UGAGGUAGGAGGUUGUAUAGUU	miRNA-2_0	8-Oct-10	Affymetrix Proprietary Database	mmu-let-7e	17:17967316-17967408 (+)	22
mmu-let-7f_st	6.685145	9.48E-16	TRUE	7.238172	9.48E-16	TRUE	miRNA	Mus musculus	UGAGGUAGUAGAUUGUAUAGUU	miRNA-2_0	8-Oct-10	Affymetrix Proprietary Database	mmu-let-7f		22
mmu-let-7f-star_st	3.98035	0.6248829	FALSE	4.360518	0.00109246	TRUE	miRNA	Mus musculus	CUAUACAAUCUAUUGCCUUCCC	miRNA-2_0	8-Oct-10	Affymetrix Proprietary Database	mmu-let-7f-star		22
mmu-miR-15a_st	5.663513	5.27E-15	TRUE	6.8009	8.72E-16	TRUE	miRNA	Mus musculus	UAGCAGCACAUAAUGGUUUGUG	miRNA-2_0	8-Oct-10	Affymetrix Proprietary Database	mmu-mir-15a	14:62250864-62250947 (-)	22
mmu-miR-15a-star_st	6.089243	4.11E-15	TRUE	4.456201	2.82E-05	TRUE	miRNA	Mus musculus	CAGGCCAUACUGUGCUGCCUCA	miRNA-2_0	8-Oct-10	Affymetrix Proprietary Database	mmu-mir-15a	14:62250864-62250947 (-)	22
mmu-miR-16_st	10.61293	8.72E-16	TRUE	11.00488	8.72E-16	TRUE	miRNA	Mus musculus	UAGCAGCACGUAAAUAUUGGCG	miRNA-2_0	8-Oct-10	Affymetrix Proprietary Database	mmu-miR-16		22
mmu-miR-16-star_st	8.019949	8.72E-16	TRUE	5.524515	1.59E-15	TRUE	miRNA	Mus musculus	CCAGUAUUGACUGUGCUGCUGA	miRNA-2_0	8-Oct-10	Affymetrix Proprietary Database	mmu-miR-16-star		22
mmu-miR-18a_st	7.697093	8.72E-16	TRUE	7.139379	8.72E-16	TRUE	miRNA	Mus musculus	UAAGGUGCAUCUAGUGCAGAUAG	miRNA-2_0	8-Oct-10	Affymetrix Proprietary Database	mmu-mir-18a	14:115443073-115443168 (+)	23
mmu-miR-18a-star_st	4.824012	1.68E-08	TRUE	4.350622	0.001625953	TRUE	miRNA	Mus musculus	ACUGCCCUAAGUGCUCCUUCUG	miRNA-2_0	8-Oct-10	Affymetrix Proprietary Database	mmu-mir-18a	14:115443073-115443168 (+)	22
mmu-miR-20a_st	10.01227	8.72E-16	TRUE	9.392258	8.72E-16	TRUE	miRNA	Mus musculus	UAAAGUGCUUAUAGUGCAGGUAG	miRNA-2_0	8-Oct-10	Affymetrix Proprietary Database	mmu-mir-20a	14:115443379-115443485 (+)	23
mmu-miR-20a-star_st	3.962595	0.7220047	FALSE	4.040338	0.4739604	FALSE	miRNA	Mus musculus	ACUGCAUUACGAGCACUUAAAG	miRNA-2_0	8-Oct-10	Affymetrix Proprietary Database	mmu-mir-20a	14:115443379-115443485 (+)	22
mmu-miR-21_st	5.771392	9.57E-15	TRUE	6.025342	8.72E-16	TRUE	miRNA	Mus musculus	UAGCUUAUCAGACUGAUGUUGA	miRNA-2_0	8-Oct-10	Affymetrix Proprietary Database	mmu-mir-21	11:86397569-86397660 (-)	22
mmu-miR-21-star_st	4.185701	0.0092233	TRUE	3.992347	0.1104141	FALSE	miRNA	Mus musculus	CAACAGCAGUCGAUGGGCUGUC	miRNA-2_0	8-Oct-10	Affymetrix Proprietary Database	mmu-mir-21	11:86397569-86397660 (-)	22
mmu-miR-22-star_st	3.962595	0.8318639	FALSE	4.178526	0.04525179	TRUE	miRNA	Mus musculus	AGUUCUUCAGUGGCAAGCUUUA	miRNA-2_0	8-Oct-10	Affymetrix Proprietary Database	mmu-mir-22	11:75277218-75277312 (+)	22
mmu-miR-22_st	7.810221	8.72E-16	TRUE	7.01777	8.72E-16	TRUE	miRNA	Mus musculus	AAGCUGCCAGUUGAAGAACUGU	miRNA-2_0	8-Oct-10	Affymetrix Proprietary Database	mmu-mir-22	11:75277218-75277312 (+)	22
mmu-miR-23a_st	9.205866	8.72E-16	TRUE	9.864712	8.72E-16	TRUE	miRNA	Mus musculus	AUCACAUUGCCAGGGAUUUCC	miRNA-2_0	8-Oct-10	Affymetrix Proprietary Database	mmu-mir-23a	8:86732417-86732491 (+)	21
mmu-miR-24-2-star_st	5.148186	2.25E-13	TRUE	5.401149	1.36E-14	TRUE	miRNA	Mus musculus	GUGCCUACUGAGCUGAAACAGU	miRNA-2_0	8-Oct-10	Affymetrix Proprietary Database	mmu-miR-24-2-star		22
mmu-miR-26a_st	9.96249	8.72E-16	TRUE	10.62179	8.72E-16	TRUE	miRNA	Mus musculus	UUCAAGUAAUCCAGGAUAGGCU	miRNA-2_0	8-Oct-10	Affymetrix Proprietary Database	mmu-miR-26a		22
mmu-miR-26b_st	4.50495	6.65E-07	TRUE	5.14784	7.56E-14	TRUE	miRNA	Mus musculus	UUCAAGUAAUUCAGGAUAGGU	miRNA-2_0	8-Oct-10	Affymetrix Proprietary Database	mmu-mir-26b	1:74440884-74440968 (+)	21
mmu-miR-26b-star_st	4.057038	0.7746676	FALSE	4.032134	0.8274109	FALSE	miRNA	Mus musculus	CCUGUUCUCCAUUACUUGGCUC	miRNA-2_0	8-Oct-10	Affymetrix Proprietary Database	mmu-mir-26b	1:74440884-74440968 (+)	22
mmu-miR-29a-star_st	3.94099	0.9182879	FALSE	3.945579	0.801922	FALSE	miRNA	Mus musculus	ACUGAUUUCUUUUGGUGUUCAG	miRNA-2_0	8-Oct-10	Affymetrix Proprietary Database	mmu-mir-29a	6:31012660-31012747 (-)	22
mmu-miR-29a_st	8.96897	8.72E-16	TRUE	9.555497	8.72E-16	TRUE	miRNA	Mus musculus	UAGCACCAUCUGAAAUCGGUUA	miRNA-2_0	8-Oct-10	Affymetrix Proprietary Database	mmu-mir-29a	6:31012660-31012747 (-)	22
mmu-miR-29c-star_st	3.959042	0.8948436	FALSE	3.947909	0.9430819	FALSE	miRNA	Mus musculus	UGACCGAUUUCUCCUGGUGUUC	miRNA-2_0	8-Oct-10	Affymetrix Proprietary Database	mmu-mir-29c	1:196863741-196863828 (+)	22
mmu-miR-29c_st	4.058872	0.15063	FALSE	4.583008	2.12E-06	TRUE	miRNA	Mus musculus	UAGCACCAUUUGAAAUCGGUUA	miRNA-2_0	8-Oct-10	Affymetrix Proprietary Database	mmu-mir-29c	1:196863741-196863828 (+)	22
mmu-miR-27a-star_st	4.474344	4.14E-05	TRUE	5.378256	8.72E-16	TRUE	miRNA	Mus musculus	AGGGCUUAGCUGCUUGUGAGCA	miRNA-2_0	8-Oct-10	Affymetrix Proprietary Database	mmu-mir-27a	8:86732571-86732657 (+)	22
mmu-miR-27a_st	6.890368	8.72E-16	TRUE	8.051024	8.72E-16	TRUE	miRNA	Mus musculus	UUCACAGUGGCUAAGUUCCGC	miRNA-2_0	8-Oct-10	Affymetrix Proprietary Database	mmu-mir-27a	8:86732571-86732657 (+)	21
mmu-miR-31_st	6.755762	8.72E-16	TRUE	4.899204	3.49E-10	TRUE	miRNA	Mus musculus	AGGCAAGAUGCUGGCAUAGCUG	miRNA-2_0	8-Oct-10	Affymetrix Proprietary Database	mmu-mir-31	4:88556461-88556566 (-)	22
mmu-miR-31-star_st	4.100194	0.01069775	TRUE	3.992347	0.01818135	TRUE	miRNA	Mus musculus	UGCUAUGCCAACAUAUUGCCAUC	miRNA-2_0	8-Oct-10	Affymetrix Proprietary Database	mmu-mir-31	4:88556461-88556566 (-)	23
mmu-miR-92a-star_st	4.307363	0.008006801	TRUE	4.032002	0.3959239	FALSE	miRNA	Mus musculus	AGGUGGGGAUUGGUGGCAUUAC	miRNA-2_0	8-Oct-10	Affymetrix Proprietary Database	mmu-miR-92a-star		22
mmu-miR-92a_st	10.03084	8.72E-16	TRUE	9.566359	8.72E-16	TRUE	miRNA	Mus musculus	UAUUGCACUUGUCCCGGCCUG	miRNA-2_0	8-Oct-10	Affymetrix Proprietary Database	mmu-miR-92a		21
mmu-miR-93_st	9.003367	8.72E-16	TRUE	9.460229	8.72E-16	TRUE	miRNA	Mus musculus	CAAAGUGCUGUUCGUGCAGGUAG	miRNA-2_0	8-Oct-10	Affymetrix Proprietary Database	mmu-mir-93	5:138606751-138606838 (-)	23
mmu-miR-93-star_st	5.00856	7.37E-10	TRUE	5.160902	1.45E-10	TRUE	miRNA	Mus musculus	ACUGCUGAGCUAGCACUUCCCG	miRNA-2_0	8-Oct-10	Affymetrix Proprietary Database	mmu-mir-93	5:138606751-138606838 (-)	22
mmu-miR-96_st	3.850465	0.7982331	FALSE	4.114477	0.2040124	FALSE	miRNA	Mus musculus	UUUGGCACUAGCACAUUUUUGCU	miRNA-2_0	8-Oct-10	Affymetrix Proprietary Database	mmu-mir-96	6:30119446-30119551 (-)	23
mmu-miR-34a_st	7.604746	8.72E-16	TRUE	4.72851	9.24E-10	TRUE	miRNA	Mus musculus	UGGCAGUGUCUUAGCUGGUUGU	miRNA-2_0	8-Oct-10	Affymetrix Proprietary Database	mmu-mir-34a	4:149442563-149442664 (+)	22
mmu-miR-129-3p_st	3.914604	0.4014604	FALSE	3.903471	0.3503979	FALSE	miRNA	Mus musculus	AAGCCCUUACCCCAAAAAGCAU	miRNA-2_0	8-Oct-10	Affymetrix Proprietary Database	mmu-miR-129-3p		22
mmu-miR-98_st	4.33151	0.000209066	TRUE	4.224395	0.001794416	TRUE	miRNA	Mus musculus	UGAGGUAGUAAGUUGUAUUGUU	miRNA-2_0	8-Oct-10	Affymetrix Proprietary Database	mmu-mir-98	X:148347757-148347864 (+)	22
mmu-miR-103_st	9.496895	8.72E-16	TRUE	9.064644	8.72E-16	TRUE	miRNA	Mus musculus	AGCAGCAUUGUACAGGGCUAUGA	miRNA-2_0	8-Oct-10	Affymetrix Proprietary Database	mmu-miR-103		23
rno-miR-322_st	3.961843	0.3726113	FALSE	4.202406	0.005229196	TRUE	miRNA	Rattus norvegicus	CAGCAGCAAUUCAUGUUUUGGA	miRNA-2_0	8-Oct-10	Affymetrix Proprietary Database	rno-mir-322	X:140000161-140000255 (-)	22
rno-miR-322-star_st	3.904413	0.9811783	FALSE	4.085482	0.3105034	FALSE	miRNA	Rattus norvegicus	AAACAUGAAGCGCUGCAACA	miRNA-2_0	8-Oct-10	Affymetrix Proprietary Database	rno-mir-322	X:140000161-140000255 (-)	20
mmu-miR-322_st	3.875533	0.7047295	FALSE	4.467465	0.001909926	TRUE	miRNA	Mus musculus	CAGCAGCAAUUCAUGUUUUGGA	miRNA-2_0	8-Oct-10	Affymetrix Proprietary Database	mmu-mir-322	X:50407432-50407526 (-)	22
mmu-miR-322-star_st	3.914604	0.6593354	FALSE	4.153664	0.03734643	TRUE	miRNA	Mus musculus	AAACAUGAAGCGCUGCAACAC	miRNA-2_0	8-Oct-10	Affymetrix Proprietary Database	mmu-mir-322	X:50407432-50407526 (-)	21
rno-miR-323-star_st	3.798492	0.9992838	FALSE	3.890685	0.9975757	FALSE	miRNA	Rattus norvegicus	AGGUGGUCCGUGGCGCGUUCGC	miRNA-2_0	8-Oct-10	Affymetrix Proprietary Database	rno-mir-323	6:134391697-134391782 (+)	22
rno-miR-323_st	3.994234	0.6725168	FALSE	3.998822	0.7209191	FALSE	miRNA	Rattus norvegicus	CACAUUACACGGUCGACCUCU	miRNA-2_0	8-Oct-10	Affymetrix Proprietary Database	rno-mir-323	6:134391697-134391782 (+)	21
mmu-miR-323-5p_st	3.789326	0.9814041	FALSE	3.899851	0.9846231	FALSE	miRNA	Mus musculus	AGGUGGUCCGUGGCGCGUUCGC	miRNA-2_0	8-Oct-10	Affymetrix Proprietary Database	mmu-mir-323	12:110950718-110950803 (+)	22
mmu-miR-323-3p_st	3.939685	0.9246682	FALSE	4.05021	0.4949458	FALSE	miRNA	Mus musculus	CACAUUACACGGUCGACCUCU	miRNA-2_0	8-Oct-10	Affymetrix Proprietary Database	mmu-mir-323	12:110950718-110950803 (+)	21
rno-miR-301a_st	4.185701	0.200638	FALSE	4.360392	0.000183706	TRUE	miRNA	Rattus norvegicus	CAGUGCAAUAGUAUUGUCAAAGC	miRNA-2_0	8-Oct-10	Affymetrix Proprietary Database	rno-mir-301a	10:75386838-75386937 (+)	23
rno-miR-324-5p_st	5.54692	2.46E-14	TRUE	5.133236	4.84E-11	TRUE	miRNA	Rattus norvegicus	CGCAUCCCCUAGGGCAUUGGUGU	miRNA-2_0	8-Oct-10	Affymetrix Proprietary Database	rno-mir-324	10:56858038-56858120 (+)	23
rno-miR-324-3p_st	5.647777	3.42E-11	TRUE	5.179027	3.49E-11	TRUE	miRNA	Rattus norvegicus	CCACUGCCCCAGGUGCUGCUGG	miRNA-2_0	8-Oct-10	Affymetrix Proprietary Database	rno-mir-324	10:56858038-56858120 (+)	22
mmu-miR-324-5p_st	5.646529	1.16E-14	TRUE	5.148244	1.49E-11	TRUE	miRNA	Mus musculus	CGCAUCCCCUAGGGCAUUGGUGU	miRNA-2_0	8-Oct-10	Affymetrix Proprietary Database	mmu-mir-324	11:69825545-69825633 (+)	23
mmu-miR-324-3p_st	4.796798	4.71E-08	TRUE	4.360391	2.82E-05	TRUE	miRNA	Mus musculus	CCACUGCCCCAGGUGCUGCU	miRNA-2_0	8-Oct-10	Affymetrix Proprietary Database	mmu-mir-324	11:69825545-69825633 (+)	20
rno-miR-325-5p_st	4.098042	0.5570955	FALSE	4.073137	0.6948622	FALSE	miRNA	Rattus norvegicus	CCUAGUAGGUGCUCAGUAAGUGU	miRNA-2_0	8-Oct-10	Affymetrix Proprietary Database	rno-mir-325	X:93480419-93480516 (-)	23
rno-miR-325-3p_st	4.050153	0.2930289	FALSE	3.942904	0.7859963	FALSE	miRNA	Rattus norvegicus	UUUAUUGAGCACCUCCUAUCAA	miRNA-2_0	8-Oct-10	Affymetrix Proprietary Database	rno-mir-325	X:93480419-93480516 (-)	22
mmu-miR-325-star_st	4.059985	0.07634442	FALSE	4.032557	0.06033531	FALSE	miRNA	Mus musculus	CCUAGUAGGUGCUCAGUAAGUGU	miRNA-2_0	8-Oct-10	Affymetrix Proprietary Database	mmu-mir-325	X:102574421-102574518 (-)	23
mmu-miR-325_st	4.079193	0.209457	FALSE	3.862144	0.9483991	FALSE	miRNA	Mus musculus	UUUAUUGAGCACCUCCUAUCAA	miRNA-2_0	8-Oct-10	Affymetrix Proprietary Database	mmu-mir-325	X:102574421-102574518 (-)	22
mmu-miR-326_st	3.977777	0.7262819	FALSE	4.327582	0.06291571	FALSE	miRNA	Mus musculus	CCUCUGGGCCCUUCCUCCAGU	miRNA-2_0	8-Oct-10	Affymetrix Proprietary Database	mmu-mir-326	7:106700779-106700873 (+)	21
rno-miR-326_st	3.811278	0.9795931	FALSE	4.294772	0.006138368	TRUE	miRNA	Rattus norvegicus	CCUCUGGGCCCUUCCUCCAGU	miRNA-2_0	8-Oct-10	Affymetrix Proprietary Database	rno-mir-326	1:156887513-156887607 (+)	21
rno-miR-327_st	4.185701	0.03487488	TRUE	3.992347	0.2232312	FALSE	miRNA	Rattus norvegicus	CCUUGAGGGGCAUGAGGGU	miRNA-2_0	8-Oct-10	Affymetrix Proprietary Database	rno-miR-327		19
rno-let-7d_st	10.47735	8.72E-16	TRUE	10.4839	8.72E-16	TRUE	miRNA	Rattus norvegicus	AGAGGUAGUAGGUUGCAUAGUU	miRNA-2_0	8-Oct-10	Affymetrix Proprietary Database	rno-let-7d	17:22121894-22121991 (+)	22
rno-let-7d-star_st	4.389702	5.63E-05	TRUE	4.317795	0.003692518	TRUE	miRNA	Rattus norvegicus	CUAUACGACCUGCUGCCUUUCU	miRNA-2_0	8-Oct-10	Affymetrix Proprietary Database	rno-let-7d	17:22121894-22121991 (+)	22
rno-miR-328_st	4.375161	0.002521084	TRUE	4.517262	0.000118148	TRUE	miRNA	Rattus norvegicus	CUGGCCCUCUCUGCCCUUCCGU	miRNA-2_0	8-Oct-10	Affymetrix Proprietary Database	rno-mir-328	19:35122554-35122637 (-)	22
mmu-miR-328_st	4.185701	0.1041597	FALSE	4.360392	0.001339636	TRUE	miRNA	Mus musculus	CUGGCCCUCUCUGCCCUUCCGU	miRNA-2_0	8-Oct-10	Affymetrix Proprietary Database	mmu-mir-328	8:107832264-107832360 (-)	22
rno-miR-329_st	3.921124	0.8874191	FALSE	4.08181	0.5569487	FALSE	miRNA	Rattus norvegicus	AACACACCCAGCUAACCUUUUU	miRNA-2_0	8-Oct-10	Affymetrix Proprietary Database	rno-mir-329	6:134392666-134392762 (+)	22
mmu-miR-329_st	3.953791	0.1884616	FALSE	4.114477	0.09133586	FALSE	miRNA	Mus musculus	AACACACCCAGCUAACCUUUUU	miRNA-2_0	8-Oct-10	Affymetrix Proprietary Database	mmu-mir-329	12:110951691-110951787 (+)	22
rno-miR-330_st	4.10806	0.2356395	FALSE	3.894873	0.9708104	FALSE	miRNA	Rattus norvegicus	UCUCUGGGCCUGUGUCUUAGGC	miRNA-2_0	8-Oct-10	Affymetrix Proprietary Database	rno-mir-330	1:78544318-78544414 (+)	22
rno-miR-330-star_st	4.285498	0.001091692	TRUE	4.175087	0.1321645	FALSE	miRNA	Rattus norvegicus	GCAAAGCACAGGGCCUGCAGAGA	miRNA-2_0	8-Oct-10	Affymetrix Proprietary Database	rno-mir-330	1:78544318-78544414 (+)	23
mmu-miR-330_st	4.100194	0.06767488	FALSE	3.992347	0.2972409	FALSE	miRNA	Mus musculus	UCUCUGGGCCUGUGUCUUAGGC	miRNA-2_0	8-Oct-10	Affymetrix Proprietary Database	mmu-mir-330	7:19766814-19766911 (+)	22
mmu-miR-330-star_st	4.283263	0.003761442	TRUE	4.153588	0.2060129	FALSE	miRNA	Mus musculus	GCAAAGCACAGGGCCUGCAGAGA	miRNA-2_0	8-Oct-10	Affymetrix Proprietary Database	mmu-mir-330	7:19766814-19766911 (+)	23
rno-miR-331_st	4.05539	0.3628749	FALSE	4.120094	0.1051792	FALSE	miRNA	Rattus norvegicus	GCCCCUGGGCCUAUCCUAGAA	miRNA-2_0	8-Oct-10	Affymetrix Proprietary Database	rno-mir-331	7:31089764-31089859 (-)	21
mmu-miR-331-5p_st	4.091817	0.32045	FALSE	4.145286	0.04416474	TRUE	miRNA	Mus musculus	CUAGGUAUGGUCCCAGGGAUCC	miRNA-2_0	8-Oct-10	Affymetrix Proprietary Database	mmu-mir-331	10:93426513-93426608 (-)	22
mmu-miR-331-3p_st	4.060605	0.4166554	FALSE	4.028567	0.4009922	FALSE	miRNA	Mus musculus	GCCCCUGGGCCUAUCCUAGAA	miRNA-2_0	8-Oct-10	Affymetrix Proprietary Database	mmu-mir-331	10:93426513-93426608 (-)	21
rno-miR-140_st	4.368002	7.06E-05	TRUE	5.122576	1.14E-13	TRUE	miRNA	Rattus norvegicus	CAGUGGUUUUACCCUAUGGUAG	miRNA-2_0	8-Oct-10	Affymetrix Proprietary Database	rno-mir-140	19:37422704-37422802 (+)	22
rno-miR-140-star_st	8.155067	8.72E-16	TRUE	8.365616	8.72E-16	TRUE	miRNA	Rattus norvegicus	UACCACAGGGUAGAACCACGG	miRNA-2_0	8-Oct-10	Affymetrix Proprietary Database	rno-mir-140	19:37422704-37422802 (+)	21
rno-miR-335_st	4.18022	0.130177	FALSE	4.070358	0.4821746	FALSE	miRNA	Rattus norvegicus	UCAAGAGCAAUAACGAAAAAUGU	miRNA-2_0	8-Oct-10	Affymetrix Proprietary Database	rno-miR-335		23
rno-miR-336_st	3.955736	0.9138432	FALSE	3.951813	0.9476652	FALSE	miRNA	Rattus norvegicus	UCACCCUUCCAUAUCUAGUCU	miRNA-2_0	8-Oct-10	Affymetrix Proprietary Database	rno-mir-336	10:35360536-35360631 (+)	21
rno-miR-337_st	4.100195	0.4727169	FALSE	3.903471	0.9281075	FALSE	miRNA	Rattus norvegicus	UUCAGCUCCUAUAUGAUGCCUUU	miRNA-2_0	8-Oct-10	Affymetrix Proprietary Database	rno-mir-337	6:134176751-134176847 (+)	23
mmu-miR-337-5p_st	4.267708	0.04666227	TRUE	4.153664	0.1995639	FALSE	miRNA	Mus musculus	GAACGGCGUCAUGCAGGAGUU	miRNA-2_0	8-Oct-10	Affymetrix Proprietary Database	mmu-mir-337	12:110823999-110824095 (+)	21
mmu-miR-337-3p_st	3.914604	0.6749789	FALSE	3.903471	0.8925311	FALSE	miRNA	Mus musculus	UUCAGCUCCUAUAUGAUGCCU	miRNA-2_0	8-Oct-10	Affymetrix Proprietary Database	mmu-mir-337	12:110823999-110824095 (+)	21
rno-miR-148b-5p_st	4.010586	0.6400164	FALSE	4.075291	0.67427	FALSE	miRNA	Rattus norvegicus	GAAGUUCUGUUAUACACUCAGG	miRNA-2_0	8-Oct-10	Affymetrix Proprietary Database	rno-mir-148b	7:142195694-142195790 (+)	22
rno-miR-148b-3p_st	4.345102	0.00059055	TRUE	4.385918	4.50E-05	TRUE	miRNA	Rattus norvegicus	UCAGUGCAUCACAGAACUUUGU	miRNA-2_0	8-Oct-10	Affymetrix Proprietary Database	rno-mir-148b	7:142195694-142195790 (+)	22
mmu-miR-148b_st	4.319923	0.001754852	TRUE	4.440793	0.00021522	TRUE	miRNA	Mus musculus	UCAGUGCAUCACAGAACUUUGU	miRNA-2_0	8-Oct-10	Affymetrix Proprietary Database	mmu-mir-148b	15:103115556-103115652 (+)	22
rno-miR-338-star_st	4.564178	5.25E-09	TRUE	4.426265	1.72E-06	TRUE	miRNA	Rattus norvegicus	AACAAUAUCCUGGUGCUGAGUG	miRNA-2_0	8-Oct-10	Affymetrix Proprietary Database	rno-mir-338	10:109426992-109427057 (-)	22
rno-miR-338_st	3.910932	0.955899	FALSE	4.054009	0.5913688	FALSE	miRNA	Rattus norvegicus	UCCAGCAUCAGUGAUUUUGUUGA	miRNA-2_0	8-Oct-10	Affymetrix Proprietary Database	rno-mir-338	10:109426992-109427057 (-)	23
mmu-miR-338-5p_st	4.739042	8.66E-11	TRUE	4.316244	0.00077524	TRUE	miRNA	Mus musculus	AACAAUAUCCUGGUGCUGAGUG	miRNA-2_0	8-Oct-10	Affymetrix Proprietary Database	mmu-mir-338	11:119876079-119876176 (-)	22
mmu-miR-338-3p_st	3.880123	0.9691401	FALSE	4.006446	0.9279737	FALSE	miRNA	Mus musculus	UCCAGCAUCAGUGAUUUUGUUG	miRNA-2_0	8-Oct-10	Affymetrix Proprietary Database	mmu-mir-338	11:119876079-119876176 (-)	22
rno-miR-339-5p_st	5.062884	2.92E-09	TRUE	5.400943	1.88E-15	TRUE	miRNA	Rattus norvegicus	UCCCUGUCCUCCAGGAGCUCACG	miRNA-2_0	8-Oct-10	Affymetrix Proprietary Database	rno-mir-339	12:15778323-15778418 (+)	23
rno-miR-339-3p_st	4.074739	0.1210928	FALSE	4.296238	0.004402568	TRUE	miRNA	Rattus norvegicus	UGAGCGCCUCGACGACAGAGCCA	miRNA-2_0	8-Oct-10	Affymetrix Proprietary Database	rno-mir-339	12:15778323-15778418 (+)	23
mmu-miR-339-5p_st	5.043454	2.60E-08	TRUE	5.294862	3.61E-14	TRUE	miRNA	Mus musculus	UCCCUGUCCUCCAGGAGCUCACG	miRNA-2_0	8-Oct-10	Affymetrix Proprietary Database	mmu-mir-339	5:139845604-139845699 (-)	23
mmu-miR-339-3p_st	3.990217	0.9026207	FALSE	4.150904	0.114608	FALSE	miRNA	Mus musculus	UGAGCGCCUCGGCGACAGAGCCG	miRNA-2_0	8-Oct-10	Affymetrix Proprietary Database	mmu-mir-339	5:139845604-139845699 (-)	23
rno-miR-340-5p_st	3.825022	0.3771274	FALSE	4.089035	0.1019207	FALSE	miRNA	Rattus norvegicus	UUAUAAAGCAAUGAGACUGAUU	miRNA-2_0	8-Oct-10	Affymetrix Proprietary Database	rno-miR-340-5p		22
rno-miR-340-3p_st	4.007033	0.7988967	FALSE	3.9959	0.3409065	FALSE	miRNA	Rattus norvegicus	UCCGUCUCAGUUACUUUAUAGCC	miRNA-2_0	8-Oct-10	Affymetrix Proprietary Database	rno-miR-340-3p		23
mmu-miR-340-5p_st	4.06229	0.4882218	FALSE	4.030252	0.3982176	FALSE	miRNA	Mus musculus	UUAUAAAGCAAUGAGACUGAUU	miRNA-2_0	8-Oct-10	Affymetrix Proprietary Database	mmu-mir-340	11:49883204-49883301 (+)	22
mmu-miR-340-3p_st	3.999816	0.1396863	FALSE	4.086061	0.1394026	FALSE	miRNA	Mus musculus	UCCGUCUCAGUUACUUUAUAGC	miRNA-2_0	8-Oct-10	Affymetrix Proprietary Database	mmu-mir-340	11:49883204-49883301 (+)	22
rno-miR-341_st	4.091817	0.01069469	TRUE	4.145286	0.2026482	FALSE	miRNA	Rattus norvegicus	UCGGUCGAUCGGUCGGUCGGU	miRNA-2_0	8-Oct-10	Affymetrix Proprietary Database	rno-mir-341	6:134203518-134203613 (+)	21
mmu-miR-341_st	3.940242	0.1041136	FALSE	4.13482	0.04365293	TRUE	miRNA	Mus musculus	UCGGUCGAUCGGUCGGUCGGU	miRNA-2_0	8-Oct-10	Affymetrix Proprietary Database	mmu-mir-341	12:110849710-110849805 (+)	21
rno-miR-342-5p_st	6.154597	8.72E-16	TRUE	6.542748	8.72E-16	TRUE	miRNA	Rattus norvegicus	AGGGGUGCUAUCUGUGAUUGAG	miRNA-2_0	8-Oct-10	Affymetrix Proprietary Database	rno-mir-342	6:132990797-132990895 (+)	22
rno-miR-342-3p_st	9.95974	8.72E-16	TRUE	9.991539	8.72E-16	TRUE	miRNA	Rattus norvegicus	UCUCACACAGAAAUCGCACCCGU	miRNA-2_0	8-Oct-10	Affymetrix Proprietary Database	rno-mir-342	6:132990797-132990895 (+)	23
mmu-miR-342-5p_st	6.196527	8.72E-16	TRUE	6.618676	8.72E-16	TRUE	miRNA	Mus musculus	AGGGGUGCUAUCUGUGAUUGAG	miRNA-2_0	8-Oct-10	Affymetrix Proprietary Database	mmu-mir-342	12:109896830-109896928 (+)	22
mmu-miR-342-3p_st	10.01339	8.72E-16	TRUE	9.98807	8.72E-16	TRUE	miRNA	Mus musculus	UCUCACACAGAAAUCGCACCCGU	miRNA-2_0	8-Oct-10	Affymetrix Proprietary Database	mmu-mir-342	12:109896830-109896928 (+)	23
rno-miR-343_st	3.951181	0.3987557	FALSE	3.95577	0.8328089	FALSE	miRNA	Rattus norvegicus	UCUCCCUCCGUGUGCCCAGA	miRNA-2_0	8-Oct-10	Affymetrix Proprietary Database	rno-mir-343	1:78904571-78904663 (+)	20
rno-miR-344-5p_st	4.048572	0.5372204	FALSE	3.941323	0.9834504	FALSE	miRNA	Rattus norvegicus	UCAGGCUCCUGGCUAGAUUCCAGG	miRNA-2_0	8-Oct-10	Affymetrix Proprietary Database	rno-miR-344-5p		24
rno-miR-344-3p_st	4.066866	0.4296272	FALSE	4.025676	0.7592091	FALSE	miRNA	Rattus norvegicus	UGAUCUAGCCAAAGCCUGACCGU	miRNA-2_0	8-Oct-10	Affymetrix Proprietary Database	rno-miR-344-3p		23
mmu-miR-344_st	4.056672	0.5735415	FALSE	3.946261	0.8984969	FALSE	miRNA	Mus musculus	UGAUCUAGCCAAAGCCUGACUGU	miRNA-2_0	8-Oct-10	Affymetrix Proprietary Database	mmu-miR-344		23
rno-miR-345-5p_st	4.537316	7.54E-06	TRUE	4.465409	3.86E-05	TRUE	miRNA	Rattus norvegicus	UGCUGACCCCUAGUCCAGUGC	miRNA-2_0	8-Oct-10	Affymetrix Proprietary Database	rno-mir-345	6:133178806-133178901 (+)	21
rno-miR-345-3p_st	4.626945	1.34E-06	TRUE	4.190537	0.06643704	FALSE	miRNA	Rattus norvegicus	CCCUGAACUAGGGGUCUGGAGA	miRNA-2_0	8-Oct-10	Affymetrix Proprietary Database	rno-mir-345	6:133178806-133178901 (+)	22
mmu-miR-345-5p_st	4.504651	2.83E-05	TRUE	4.485791	1.25E-05	TRUE	miRNA	Mus musculus	GCUGACCCCUAGUCCAGUGCUU	miRNA-2_0	8-Oct-10	Affymetrix Proprietary Database	mmu-mir-345	12:110075183-110075278 (+)	22
mmu-miR-345-3p_st	4.531518	1.90E-06	TRUE	4.087882	0.04556085	TRUE	miRNA	Mus musculus	CCUGAACUAGGGGUCUGGAGAC	miRNA-2_0	8-Oct-10	Affymetrix Proprietary Database	mmu-mir-345	12:110075183-110075278 (+)	22
rno-miR-346_st	5.049047	1.33E-10	TRUE	4.721529	1.26E-08	TRUE	miRNA	Rattus norvegicus	UGUCUGCCUGAGUGCCUGCCUCU	miRNA-2_0	8-Oct-10	Affymetrix Proprietary Database	rno-mir-346	16:10553485-10553582 (+)	23
mmu-miR-346_st	4.929162	1.72E-07	TRUE	4.625417	5.83E-07	TRUE	miRNA	Mus musculus	UGUCUGCCCGAGUGCCUGCCUCU	miRNA-2_0	8-Oct-10	Affymetrix Proprietary Database	mmu-mir-346	14:35707795-35707892 (+)	23
rno-miR-347_st	3.914604	0.8654897	FALSE	3.903471	0.9801936	FALSE	miRNA	Rattus norvegicus	UGUCCCUCUGGGUCGCCCA	miRNA-2_0	8-Oct-10	Affymetrix Proprietary Database	rno-miR-347		19
rno-miR-349_st	4.013919	0.7498268	FALSE	3.989015	0.8499153	FALSE	miRNA	Rattus norvegicus	CAGCCCUGCUGUCUUAACCUCU	miRNA-2_0	8-Oct-10	Affymetrix Proprietary Database	rno-mir-349	7:127468167-127468263 (-)	22
rno-miR-129_st	4.191156	0.01442717	TRUE	4.062702	0.1755446	FALSE	miRNA	Rattus norvegicus	CUUUUUGCGGUCUGGGCUUGC	miRNA-2_0	8-Oct-10	Affymetrix Proprietary Database	rno-miR-129		21
rno-miR-129-star_st	4.100195	0.01857953	TRUE	4.075291	0.02538603	TRUE	miRNA	Rattus norvegicus	AAGCCCUUACCCCAAAAAGCAU	miRNA-2_0	8-Oct-10	Affymetrix Proprietary Database	rno-miR-129-star		22
rno-miR-20a_st	10.02341	8.72E-16	TRUE	9.384373	8.72E-16	TRUE	miRNA	Rattus norvegicus	UAAAGUGCUUAUAGUGCAGGUAG	miRNA-2_0	8-Oct-10	Affymetrix Proprietary Database	rno-mir-20a	15:99854190-99854274 (+)	23
rno-miR-20a-star_st	4.064015	0.07120641	FALSE	4.173087	0.03353215	TRUE	miRNA	Rattus norvegicus	ACUGCAUUACGAGCACUUACA	miRNA-2_0	8-Oct-10	Affymetrix Proprietary Database	rno-mir-20a	15:99854190-99854274 (+)	21
rno-miR-350_st	4.820261	2.89E-12	TRUE	4.792833	2.74E-11	TRUE	miRNA	Rattus norvegicus	UUCACAAAGCCCAUACACUUUCAC	miRNA-2_0	8-Oct-10	Affymetrix Proprietary Database	rno-mir-350	13:92545075-92545173 (-)	24
mmu-miR-350_st	4.233467	0.004937455	TRUE	4.47403	6.72E-06	TRUE	miRNA	Mus musculus	UUCACAAAGCCCAUACACUUUC	miRNA-2_0	8-Oct-10	Affymetrix Proprietary Database	mmu-mir-350	1:178702456-178702554 (-)	22
rno-miR-7a_st	4.345102	0.001320817	TRUE	4.385918	0.000157567	TRUE	miRNA	Rattus norvegicus	UGGAAGACUAGUGAUUUUGUUGU	miRNA-2_0	8-Oct-10	Affymetrix Proprietary Database	rno-miR-7a		23
rno-miR-7a-star_st	4.239341	0.001313171	TRUE	4.741665	4.78E-09	TRUE	miRNA	Rattus norvegicus	ACAACAAAUCACAGUCUGCCAU	miRNA-2_0	8-Oct-10	Affymetrix Proprietary Database	rno-miR-7a-star		22
rno-miR-351_st	4.283239	0.003744373	TRUE	4.948206	9.23E-10	TRUE	miRNA	Rattus norvegicus	UCCCUGAGGAGCCCUUUGAGCCUGA	miRNA-2_0	8-Oct-10	Affymetrix Proprietary Database	rno-mir-351	X:139999130-139999210 (-)	25
mmu-miR-351_st	4.246234	0.01259276	TRUE	4.855366	3.84E-09	TRUE	miRNA	Mus musculus	UCCCUGAGGAGCCCUUUGAGCCUG	miRNA-2_0	8-Oct-10	Affymetrix Proprietary Database	mmu-mir-351	X:50406432-50406530 (-)	24
rno-miR-352_st	4.52284	6.19E-05	TRUE	4.825672	9.30E-10	TRUE	miRNA	Rattus norvegicus	AGAGUAGUAGGUUGCAUAGUA	miRNA-2_0	8-Oct-10	Affymetrix Proprietary Database	rno-miR-352		21
rno-miR-135b_st	3.865121	0.8124078	FALSE	3.846882	0.85931	FALSE	miRNA	Rattus norvegicus	UAUGGCUUUUCAUUCCUAUGUGA	miRNA-2_0	8-Oct-10	Affymetrix Proprietary Database	rno-mir-135b	13:45078792-45078888 (+)	23
mmu-miR-135b_st	3.914604	0.7995352	FALSE	3.701417	0.9986268	FALSE	miRNA	Mus musculus	UAUGGCUUUUCAUUCCUAUGUGA	miRNA-2_0	8-Oct-10	Affymetrix Proprietary Database	mmu-mir-135b	1:134094665-134094761 (+)	23
rno-miR-151_st	5.334977	1.59E-15	TRUE	5.894166	8.72E-16	TRUE	miRNA	Rattus norvegicus	UCGAGGAGCUCACAGUCUAGU	miRNA-2_0	8-Oct-10	Affymetrix Proprietary Database	rno-mir-151	7:110979296-110979392 (-)	21
rno-miR-151-star_st	4.712678	5.54E-07	TRUE	4.574832	4.70E-07	TRUE	miRNA	Rattus norvegicus	CUAGACUGAGGCUCCUUGAGG	miRNA-2_0	8-Oct-10	Affymetrix Proprietary Database	rno-mir-151	7:110979296-110979392 (-)	21
rno-miR-101b_st	4.038208	0.5262171	FALSE	4.198895	0.01844374	TRUE	miRNA	Rattus norvegicus	UACAGUACUGUGAUAGCUGAA	miRNA-2_0	8-Oct-10	Affymetrix Proprietary Database	rno-mir-101b	1:232779584-232779680 (+)	21
mmu-miR-101b_st	4.142948	0.04167047	TRUE	4.26927	0.00257092	TRUE	miRNA	Mus musculus	UACAGUACUGUGAUAGCUGAA	miRNA-2_0	8-Oct-10	Affymetrix Proprietary Database	mmu-mir-101b	19:29209769-29209865 (+)	21
hsa-miR-200c-star_st	4.096563	0.05822239	TRUE	3.893332	0.9887499	FALSE	miRNA	Homo sapiens	CGUCUUACCCAGCAGUGUUUGG	miRNA-2_0	8-Oct-10	Affymetrix Proprietary Database	hsa-mir-200c	12:7072862-7072929 (+)	22
hsa-miR-200c_st	5.438588	8.72E-16	TRUE	5.514616	8.72E-16	TRUE	miRNA	Homo sapiens	UAAUACUGCCGGGUAAUGAUGGA	miRNA-2_0	8-Oct-10	Affymetrix Proprietary Database	hsa-mir-200c	12:7072862-7072929 (+)	23
osa-miR156a_st	4.088058	0.08503349	FALSE	4.1658	0.2201084	FALSE	miRNA	Oryza sativa	UGACAGAAGAGAGUGAGCAC	miRNA-2_0	8-Oct-10	Affymetrix Proprietary Database	osa-MIR156a	01:22523102-22523201 (-)	20
osa-miR156b_st	4.048505	0.5085955	FALSE	4.037372	0.6413143	FALSE	miRNA	Oryza sativa	UGACAGAAGAGAGUGAGCAC	miRNA-2_0	8-Oct-10	Affymetrix Proprietary Database	osa-MIR156b	01:4665341-4665516 (+)	20
osa-miR156c_st	4.037944	0.5249587	FALSE	4.051229	0.5292891	FALSE	miRNA	Oryza sativa	UGACAGAAGAGAGUGAGCAC	miRNA-2_0	8-Oct-10	Affymetrix Proprietary Database	osa-MIR156c	01:4664975-4665123 (+)	20
osa-miR156d_st	4.089683	0.09993863	FALSE	4.064779	0.6840705	FALSE	miRNA	Oryza sativa	UGACAGAAGAGAGUGAGCAC	miRNA-2_0	8-Oct-10	Affymetrix Proprietary Database	osa-MIR156d	02:4512881-4513009 (-)	20
osa-miR156e_st	4.035784	0.3271971	FALSE	4.128467	0.1233219	FALSE	miRNA	Oryza sativa	UGACAGAAGAGAGUGAGCAC	miRNA-2_0	8-Oct-10	Affymetrix Proprietary Database	osa-MIR156e	04:24841188-24841291 (-)	20
osa-miR156f_st	4.001781	0.4884396	FALSE	4.066486	0.5564809	FALSE	miRNA	Oryza sativa	UGACAGAAGAGAGUGAGCAC	miRNA-2_0	8-Oct-10	Affymetrix Proprietary Database	osa-MIR156f // osa-MIR156f	08:21475517-21475702 (+) // 08:21488519-21488704 (+)	20
osa-miR156g_st	4.124118	0.01681955	TRUE	4.112985	0.0253646	TRUE	miRNA	Oryza sativa	UGACAGAAGAGAGUGAGCAC	miRNA-2_0	8-Oct-10	Affymetrix Proprietary Database	osa-MIR156g	09:15064252-15064367 (+)	20
osa-miR156h_st	3.964362	0.5712793	FALSE	4.073434	0.4240874	FALSE	miRNA	Oryza sativa	UGACAGAAGAGAGUGAGCAC	miRNA-2_0	8-Oct-10	Affymetrix Proprietary Database	osa-MIR156h	06:26553831-26553931 (+)	20
osa-miR156i_st	3.930813	0.8660999	FALSE	4.137455	0.1884863	FALSE	miRNA	Oryza sativa	UGACAGAAGAGAGUGAGCAC	miRNA-2_0	8-Oct-10	Affymetrix Proprietary Database	osa-MIR156i	02:24114126-24114215 (-)	20
osa-miR156j_st	4.007033	0.4864283	FALSE	3.9959	0.3324437	FALSE	miRNA	Oryza sativa	UGACAGAAGAGAGUGAGCAC	miRNA-2_0	8-Oct-10	Affymetrix Proprietary Database	osa-miR156j		20
osa-miR160a_st	4.062289	0.2931402	FALSE	4.115759	0.2963987	FALSE	miRNA	Oryza sativa	UGCCUGGCUCCCUGUAUGCCA	miRNA-2_0	8-Oct-10	Affymetrix Proprietary Database	osa-MIR160a	02:3511583-3511670 (-)	21
osa-miR160b_st	3.964176	0.4299278	FALSE	3.853765	0.8726413	FALSE	miRNA	Oryza sativa	UGCCUGGCUCCCUGUAUGCCA	miRNA-2_0	8-Oct-10	Affymetrix Proprietary Database	osa-MIR160b	06:28080022-28080160 (+)	21
osa-miR160c_st	3.911207	0.9040915	FALSE	3.975912	0.5540468	FALSE	miRNA	Oryza sativa	UGCCUGGCUCCCUGUAUGCCA	miRNA-2_0	8-Oct-10	Affymetrix Proprietary Database	osa-MIR160c	08:1706571-1706669 (+)	21
osa-miR160d_st	3.852779	0.8331761	FALSE	3.841646	0.9447605	FALSE	miRNA	Oryza sativa	UGCCUGGCUCCCUGUAUGCCA	miRNA-2_0	8-Oct-10	Affymetrix Proprietary Database	osa-MIR160d	03:32447861-32448002 (+)	21
osa-miR162a_st	4.100195	0.4179002	FALSE	4.075291	0.04524231	TRUE	miRNA	Oryza sativa	UCGAUAAACCUCUGCAUCCAG	miRNA-2_0	8-Oct-10	Affymetrix Proprietary Database	osa-MIR162a	02:23599930-23600100 (+)	21
osa-miR164a_st	3.914604	0.862332	FALSE	3.992347	0.7006449	FALSE	miRNA	Oryza sativa	UGGAGAAGCAGGGCACGUGCA	miRNA-2_0	8-Oct-10	Affymetrix Proprietary Database	osa-MIR164a	07:28522349-28522504 (-)	21
osa-miR164b_st	3.966148	0.8022013	FALSE	3.947909	0.8564802	FALSE	miRNA	Oryza sativa	UGGAGAAGCAGGGCACGUGCA	miRNA-2_0	8-Oct-10	Affymetrix Proprietary Database	osa-MIR164b	05:15838704-15838812 (-)	21
osa-miR166a_st	4.010586	0.4752873	FALSE	4.294773	0.008010814	TRUE	miRNA	Oryza sativa	UCGGACCAGGCUUCAUUCCCC	miRNA-2_0	8-Oct-10	Affymetrix Proprietary Database	osa-MIR166a	10:19915634-19915778 (+)	21
osa-miR166b_st	3.962595	0.8299126	FALSE	4.178526	0.03035792	TRUE	miRNA	Oryza sativa	UCGGACCAGGCUUCAUUCCCC	miRNA-2_0	8-Oct-10	Affymetrix Proprietary Database	osa-MIR166b	06:30326086-30326291 (-)	21
osa-miR166c_st	3.778573	0.9847695	FALSE	4.128378	0.01692575	TRUE	miRNA	Oryza sativa	UCGGACCAGGCUUCAUUCCCC	miRNA-2_0	8-Oct-10	Affymetrix Proprietary Database	osa-MIR166c	03:3486784-3486908 (+)	21
osa-miR166d_st	3.844087	0.9357597	FALSE	4.327581	0.003052568	TRUE	miRNA	Oryza sativa	UCGGACCAGGCUUCAUUCCCC	miRNA-2_0	8-Oct-10	Affymetrix Proprietary Database	osa-MIR166d	02:26124190-26124314 (+)	21
osa-miR166e_st	4.120708	0.2941938	FALSE	4.359767	0.003000895	TRUE	miRNA	Oryza sativa	UCGAACCAGGCUUCAUUCCCC	miRNA-2_0	8-Oct-10	Affymetrix Proprietary Database	osa-MIR166e	03:764722-764858 (+)	21
osa-miR166f_st	3.817281	0.9978884	FALSE	4.346969	0.00099102	TRUE	miRNA	Oryza sativa	UCGGACCAGGCUUCAUUCCCC	miRNA-2_0	8-Oct-10	Affymetrix Proprietary Database	osa-MIR166f	10:14412056-14412162 (-)	21
osa-miR167a_st	4.103083	0.08675095	FALSE	3.899851	0.8647063	FALSE	miRNA	Oryza sativa	UGAAGCUGCCAGCAUGAUCUA	miRNA-2_0	8-Oct-10	Affymetrix Proprietary Database	osa-MIR167a	12:25443203-25443343 (+)	21
osa-miR167a-star_st	3.972802	0.3594948	FALSE	4.064994	0.4154628	FALSE	miRNA	Oryza sativa	AUCAUGCAUGACAGCCUCAUUU	miRNA-2_0	8-Oct-10	Affymetrix Proprietary Database	osa-MIR167a	12:25443203-25443343 (+)	22
osa-miR167b_st	4.021455	0.5996799	FALSE	3.829038	0.8782681	FALSE	miRNA	Oryza sativa	UGAAGCUGCCAGCAUGAUCUA	miRNA-2_0	8-Oct-10	Affymetrix Proprietary Database	osa-MIR167b	03:30539817-30539979 (-)	21
osa-miR167c_st	3.957644	0.4533753	FALSE	4.217841	0.1619075	FALSE	miRNA	Oryza sativa	UGAAGCUGCCAGCAUGAUCUA	miRNA-2_0	8-Oct-10	Affymetrix Proprietary Database	osa-MIR167c	03:33123489-33123651 (+)	21
osa-miR169a_st	3.962595	0.8846524	FALSE	4.040338	0.498433	FALSE	miRNA	Oryza sativa	CAGCCAAGGAUGACUUGCCGA	miRNA-2_0	8-Oct-10	Affymetrix Proprietary Database	osa-MIR169a	01:8728104-8728276 (+)	21
osa-miR171a_st	4.050086	0.525842	FALSE	3.942971	0.9643385	FALSE	miRNA	Oryza sativa	UGAUUGAGCCGCGCCAAUAUC	miRNA-2_0	8-Oct-10	Affymetrix Proprietary Database	osa-MIR171a	06:25890135-25890230 (+)	21
hsa-miR-155_st	7.326658	8.72E-16	TRUE	5.086059	5.33E-12	TRUE	miRNA	Homo sapiens	UUAAUGCUAAUCGUGAUAGGGGU	miRNA-2_0	8-Oct-10	Affymetrix Proprietary Database	hsa-mir-155	21:26946292-26946356 (+)	23
hsa-miR-155-star_st	3.945649	0.8936912	FALSE	4.140227	0.04987221	TRUE	miRNA	Homo sapiens	CUCCUACAUAUUAGCAUUAACA	miRNA-2_0	8-Oct-10	Affymetrix Proprietary Database	hsa-mir-155	21:26946292-26946356 (+)	22
mmu-miR-107_st	9.041744	8.72E-16	TRUE	8.797335	8.72E-16	TRUE	miRNA	Mus musculus	AGCAGCAUUGUACAGGGCUAUCA	miRNA-2_0	8-Oct-10	Affymetrix Proprietary Database	mmu-mir-107	19:34895177-34895263 (-)	23
mmu-miR-10a_st	4.059813	0.5031217	FALSE	4.439981	4.56E-05	TRUE	miRNA	Mus musculus	UACCCUGUAGAUCCGAAUUUGUG	miRNA-2_0	8-Oct-10	Affymetrix Proprietary Database	mmu-mir-10a	11:96178479-96178588 (+)	23
mmu-miR-10a-star_st	4.058722	0.1958538	FALSE	4.033818	0.1925713	FALSE	miRNA	Mus musculus	CAAAUUCGUAUCUAGGGGAAUA	miRNA-2_0	8-Oct-10	Affymetrix Proprietary Database	mmu-mir-10a	11:96178479-96178588 (+)	22
mmu-miR-17_st	10.34679	8.72E-16	TRUE	9.616365	8.72E-16	TRUE	miRNA	Mus musculus	CAAAGUGCUUACAGUGCAGGUAG	miRNA-2_0	8-Oct-10	Affymetrix Proprietary Database	mmu-mir-17	14:115442893-115442976 (+)	23
mmu-miR-17-star_st	7.816016	8.72E-16	TRUE	7.037721	8.72E-16	TRUE	miRNA	Mus musculus	ACUGCAGUGAGGGCACUUGUAG	miRNA-2_0	8-Oct-10	Affymetrix Proprietary Database	mmu-mir-17	14:115442893-115442976 (+)	22
mmu-miR-19a-star_st	4.011959	0.4314967	FALSE	3.902098	0.1726782	FALSE	miRNA	Mus musculus	UAGUUUUGCAUAGUUGCACUAC	miRNA-2_0	8-Oct-10	Affymetrix Proprietary Database	mmu-mir-19a	14:115443222-115443303 (+)	22
mmu-miR-19a_st	4.363112	7.96E-05	TRUE	4.561323	5.96E-08	TRUE	miRNA	Mus musculus	UGUGCAAAUCUAUGCAAAACUGA	miRNA-2_0	8-Oct-10	Affymetrix Proprietary Database	mmu-mir-19a	14:115443222-115443303 (+)	23
mmu-miR-25_st	7.865986	8.72E-16	TRUE	8.091275	8.72E-16	TRUE	miRNA	Mus musculus	CAUUGCACUUGUCUCGGUCUGA	miRNA-2_0	8-Oct-10	Affymetrix Proprietary Database	mmu-mir-25	5:138606549-138606632 (-)	22
mmu-miR-28_st	5.273046	8.72E-16	TRUE	5.335071	8.72E-16	TRUE	miRNA	Mus musculus	AAGGAGCUCACAGUCUAUUGAG	miRNA-2_0	8-Oct-10	Affymetrix Proprietary Database	mmu-mir-28	16:24827941-24828026 (+)	22
mmu-miR-28-star_st	5.431827	8.72E-16	TRUE	5.462655	8.72E-16	TRUE	miRNA	Mus musculus	CACUAGAUUGUGAGCUGCUGGA	miRNA-2_0	8-Oct-10	Affymetrix Proprietary Database	mmu-mir-28	16:24827941-24828026 (+)	22
mmu-miR-32_st	4.096496	0.04723041	TRUE	3.989381	0.6865804	FALSE	miRNA	Mus musculus	UAUUGCACAUUACUAAGUUGCA	miRNA-2_0	8-Oct-10	Affymetrix Proprietary Database	mmu-mir-32	4:56908101-56908170 (-)	22
mmu-miR-100_st	4.055024	0.5983341	FALSE	3.947909	0.7463359	FALSE	miRNA	Mus musculus	AACCCGUAGAUCCGAACUUGUG	miRNA-2_0	8-Oct-10	Affymetrix Proprietary Database	mmu-mir-100	9:41339508-41339587 (+)	22
mmu-miR-139-5p_st	5.802054	8.72E-16	TRUE	7.818672	8.72E-16	TRUE	miRNA	Mus musculus	UCUACAGUGCACGUGUCUCCAG	miRNA-2_0	8-Oct-10	Affymetrix Proprietary Database	mmu-mir-139	7:108623890-108623957 (+)	22
mmu-miR-139-3p_st	4.228647	0.01857198	TRUE	4.82058	8.13E-07	TRUE	miRNA	Mus musculus	UGGAGACGCGGCCCUGUUGGAG	miRNA-2_0	8-Oct-10	Affymetrix Proprietary Database	mmu-mir-139	7:108623890-108623957 (+)	22
mmu-miR-200c-star_st	3.974071	0.7746718	FALSE	3.93288	0.9209591	FALSE	miRNA	Mus musculus	CGUCUUACCCAGCAGUGUUUGG	miRNA-2_0	8-Oct-10	Affymetrix Proprietary Database	mmu-mir-200c	6:124668340-124668408 (-)	22
mmu-miR-200c_st	5.506018	8.72E-16	TRUE	5.510684	8.72E-16	TRUE	miRNA	Mus musculus	UAAUACUGCCGGGUAAUGAUGGA	miRNA-2_0	8-Oct-10	Affymetrix Proprietary Database	mmu-mir-200c	6:124668340-124668408 (-)	23
mmu-miR-210_st	4.79528	1.10E-08	TRUE	4.711781	6.72E-08	TRUE	miRNA	Mus musculus	CUGUGCGUGUGACAGCGGCUGA	miRNA-2_0	8-Oct-10	Affymetrix Proprietary Database	mmu-mir-210	7:148407283-148407392 (-)	22
mmu-miR-212_st	4.97822	7.84E-12	TRUE	4.335086	0.000990185	TRUE	miRNA	Mus musculus	UAACAGUCUCCAGUCACGGCCA	miRNA-2_0	8-Oct-10	Affymetrix Proprietary Database	mmu-mir-212	11:74986890-74986980 (+)	22
mmu-miR-181a-1-star_st	4.038208	0.5969433	FALSE	4.102913	0.1630618	FALSE	miRNA	Mus musculus	ACCAUCGACCGUUGAUUGUACC	miRNA-2_0	8-Oct-10	Affymetrix Proprietary Database	mmu-miR-181a-1-star		22
mmu-miR-214-star_st	4.887774	4.85E-09	TRUE	3.962937	0.1353262	FALSE	miRNA	Mus musculus	UGCCUGUCUACACUUGCUGUGC	miRNA-2_0	8-Oct-10	Affymetrix Proprietary Database	mmu-mir-214	1:164153499-164153608 (+)	22
mmu-miR-214_st	3.903774	0.5792387	FALSE	3.899851	0.4750135	FALSE	miRNA	Mus musculus	ACAGCAGGCACAGACAGGCAGU	miRNA-2_0	8-Oct-10	Affymetrix Proprietary Database	mmu-mir-214	1:164153499-164153608 (+)	22
mmu-miR-216a_st	4.024464	0.5962916	FALSE	4.116657	0.6506307	FALSE	miRNA	Mus musculus	UAAUCUCAGCUGGCAACUGUGA	miRNA-2_0	8-Oct-10	Affymetrix Proprietary Database	mmu-mir-216a	11:28657012-28657083 (+)	22
mmu-miR-218_st	3.998215	0.3067803	FALSE	3.888354	0.7059891	FALSE	miRNA	Mus musculus	UUGUGCUUGAUCUAACCAUGU	miRNA-2_0	8-Oct-10	Affymetrix Proprietary Database	mmu-miR-218		21
mmu-miR-218-1-star_st	4.061008	0.8615085	FALSE	4.114477	0.4639609	FALSE	miRNA	Mus musculus	AAACAUGGUUCCGUCAAGCACC	miRNA-2_0	8-Oct-10	Affymetrix Proprietary Database	mmu-miR-218-1-star		22
mmu-miR-218-2-star_st	3.906744	0.9397967	FALSE	3.911332	0.5592201	FALSE	miRNA	Mus musculus	CAUGGUUCUGUCAAGCACCGCG	miRNA-2_0	8-Oct-10	Affymetrix Proprietary Database	mmu-miR-218-2-star		22
mmu-miR-219_st	4.0074	0.07423514	FALSE	3.996266	0.2945346	FALSE	miRNA	Mus musculus	UGAUUGUCCAAACGCAAUUCU	miRNA-2_0	8-Oct-10	Affymetrix Proprietary Database	mmu-miR-219		21
mmu-miR-223_st	4.018172	0.07283878	FALSE	6.070401	8.72E-16	TRUE	miRNA	Mus musculus	UGUCAGUUUGUCAAAUACCCCA	miRNA-2_0	8-Oct-10	Affymetrix Proprietary Database	mmu-mir-223	X:93438156-93438265 (+)	22
mmu-miR-320_st	6.496851	8.72E-16	TRUE	6.129425	8.72E-16	TRUE	miRNA	Mus musculus	AAAAGCUGGGUUGAGAGGGCGA	miRNA-2_0	8-Oct-10	Affymetrix Proprietary Database	mmu-mir-320	14:70843317-70843398 (+)	22
mmu-miR-33_st	3.862941	0.9704082	FALSE	3.955134	0.9262662	FALSE	miRNA	Mus musculus	GUGCAUUGUAGUUGCAUUGCA	miRNA-2_0	8-Oct-10	Affymetrix Proprietary Database	mmu-mir-33	15:82028552-82028620 (+)	21
mmu-miR-33-star_st	3.924989	0.6888228	FALSE	4.068067	0.4058341	FALSE	miRNA	Mus musculus	CAAUGUUUCCACAGUGCAUCAC	miRNA-2_0	8-Oct-10	Affymetrix Proprietary Database	mmu-mir-33	15:82028552-82028620 (+)	22
mmu-miR-211_st	3.938555	0.3199376	FALSE	4.099241	0.07275417	FALSE	miRNA	Mus musculus	UUCCCUUUGUCAUCCUUUGCCU	miRNA-2_0	8-Oct-10	Affymetrix Proprietary Database	mmu-mir-211	7:71350692-71350797 (+)	22
mmu-miR-221_st	7.065624	8.72E-16	TRUE	7.341917	8.72E-16	TRUE	miRNA	Mus musculus	AGCUACAUUGUCUGCUGGGUUUC	miRNA-2_0	8-Oct-10	Affymetrix Proprietary Database	mmu-mir-221	X:18723420-18723514 (-)	23
mmu-miR-222_st	6.669072	8.72E-16	TRUE	6.948368	8.72E-16	TRUE	miRNA	Mus musculus	AGCUACAUCUGGCUACUGGGU	miRNA-2_0	8-Oct-10	Affymetrix Proprietary Database	mmu-mir-222	X:18724019-18724097 (-)	21
mmu-miR-224_st	4.003428	0.8094761	FALSE	3.999505	0.5549771	FALSE	miRNA	Mus musculus	UAAGUCACUAGUGGUUCCGUU	miRNA-2_0	8-Oct-10	Affymetrix Proprietary Database	mmu-mir-224	X:69506370-69506451 (-)	21
mmu-miR-199b-star_st	4.055458	0.9234394	FALSE	3.948208	0.7264147	FALSE	miRNA	Mus musculus	CCCAGUGUUUAGACUACCUGUUC	miRNA-2_0	8-Oct-10	Affymetrix Proprietary Database	mmu-mir-199b	2:32173980-32174089 (+)	23
mmu-miR-199b_st	3.898146	0.9322275	FALSE	4.104787	0.6865771	FALSE	miRNA	Mus musculus	ACAGUAGUCUGCACAUUGGUUA	miRNA-2_0	8-Oct-10	Affymetrix Proprietary Database	mmu-mir-199b	2:32173980-32174089 (+)	22
mmu-miR-138-star_st	3.891937	0.5330989	FALSE	4.073005	0.1604873	FALSE	miRNA	Mus musculus	CGGCUACUUCACAACACCAGGG	miRNA-2_0	8-Oct-10	Affymetrix Proprietary Database	mmu-miR-138-star		22
mmu-miR-181b_st	5.654586	8.72E-16	TRUE	6.142149	8.72E-16	TRUE	miRNA	Mus musculus	AACAUUCAUUGCUGUCGGUGGGU	miRNA-2_0	8-Oct-10	Affymetrix Proprietary Database	mmu-miR-181b		23
mmu-miR-181c_st	4.711429	1.01E-10	TRUE	4.792712	3.85E-10	TRUE	miRNA	Mus musculus	AACAUUCAACCUGUCGGUGAGU	miRNA-2_0	8-Oct-10	Affymetrix Proprietary Database	mmu-mir-181c	8:86702772-86702860 (-)	22
mmu-miR-125b-3p_st	4.05539	0.5390012	FALSE	4.030487	0.5955399	FALSE	miRNA	Mus musculus	ACGGGUUAGGCUCUUGGGAGCU	miRNA-2_0	8-Oct-10	Affymetrix Proprietary Database	mmu-miR-125b-3p		22
mmu-miR-7a_st	4.100194	0.03770202	TRUE	4.426265	4.58E-05	TRUE	miRNA	Mus musculus	UGGAAGACUAGUGAUUUUGUUGU	miRNA-2_0	8-Oct-10	Affymetrix Proprietary Database	mmu-miR-7a		23
mmu-miR-7a-star_st	4.240666	0.001856937	TRUE	4.544172	6.89E-06	TRUE	miRNA	Mus musculus	CAACAAAUCACAGUCUGCCAUA	miRNA-2_0	8-Oct-10	Affymetrix Proprietary Database	mmu-miR-7a-star		22
mmu-miR-7b_st	3.914604	0.963357	FALSE	3.807355	0.9715094	FALSE	miRNA	Mus musculus	UGGAAGACUUGUGAUUUUGUUGU	miRNA-2_0	8-Oct-10	Affymetrix Proprietary Database	mmu-mir-7b	17:56382411-56382521 (+)	23
mmu-miR-217_st	4.010586	0.5303895	FALSE	4.075291	0.3122645	FALSE	miRNA	Mus musculus	UACUGCAUCAGGAACUGACUGGA	miRNA-2_0	8-Oct-10	Affymetrix Proprietary Database	mmu-mir-217	11:28663728-28663835 (+)	23
hsa-miR-194-star_st	3.962595	0.9384907	FALSE	3.944356	0.943007	FALSE	miRNA	Homo sapiens	CCAGUGGGGCUGCUGUUAUCUG	miRNA-2_0	8-Oct-10	Affymetrix Proprietary Database	hsa-miR-194-star		22
hsa-miR-106b_st	8.155296	8.72E-16	TRUE	9.245497	8.72E-16	TRUE	miRNA	Homo sapiens	UAAAGUGCUGACAGUGCAGAU	miRNA-2_0	8-Oct-10	Affymetrix Proprietary Database	hsa-mir-106b	7:99691616-99691697 (-)	21
hsa-miR-106b-star_st	6.778705	8.72E-16	TRUE	6.750115	8.72E-16	TRUE	miRNA	Homo sapiens	CCGCACUGUGGGUACUUGCUGC	miRNA-2_0	8-Oct-10	Affymetrix Proprietary Database	hsa-mir-106b	7:99691616-99691697 (-)	22
hsa-miR-29c-star_st	4.010586	0.7780892	FALSE	3.992347	0.5284219	FALSE	miRNA	Homo sapiens	UGACCGAUUUCUCCUGGUGUUC	miRNA-2_0	8-Oct-10	Affymetrix Proprietary Database	hsa-mir-29c	1:207975197-207975284 (-)	22
hsa-miR-29c_st	4.043826	0.7907935	FALSE	4.282886	0.004456935	TRUE	miRNA	Homo sapiens	UAGCACCAUUUGAAAUCGGUUA	miRNA-2_0	8-Oct-10	Affymetrix Proprietary Database	hsa-mir-29c	1:207975197-207975284 (-)	22
hsa-miR-30c-1-star_st	4.275681	0.009328993	TRUE	4.250778	0.001661574	TRUE	miRNA	Homo sapiens	CUGGGAGAGGGUUGUUUACUCC	miRNA-2_0	8-Oct-10	Affymetrix Proprietary Database	hsa-miR-30c-1-star		22
hsa-miR-200a-star_st	4.100195	0.4192881	FALSE	3.903471	0.7232927	FALSE	miRNA	Homo sapiens	CAUCUUACCGGACAGUGCUGGA	miRNA-2_0	8-Oct-10	Affymetrix Proprietary Database	hsa-mir-200a	1:1103243-1103332 (+)	22
hsa-miR-200a_st	4.152915	0.07267683	FALSE	4.570969	4.42E-06	TRUE	miRNA	Homo sapiens	UAACACUGUCUGGUAACGAUGU	miRNA-2_0	8-Oct-10	Affymetrix Proprietary Database	hsa-mir-200a	1:1103243-1103332 (+)	22
hsa-miR-302a-star_st	3.910932	0.6627499	FALSE	3.907009	0.7460182	FALSE	miRNA	Homo sapiens	ACUUAAACGUGGAUGUACUUGCU	miRNA-2_0	8-Oct-10	Affymetrix Proprietary Database	hsa-mir-302a	4:113569339-113569407 (-)	23
hsa-miR-302a_st	3.914604	0.4365616	FALSE	4.075291	0.1500754	FALSE	miRNA	Homo sapiens	UAAGUGCUUCCAUGUUUUGGUGA	miRNA-2_0	8-Oct-10	Affymetrix Proprietary Database	hsa-mir-302a	4:113569339-113569407 (-)	23
hsa-miR-219-2-3p_st	3.952724	0.6172134	FALSE	4.095801	0.6312017	FALSE	miRNA	Homo sapiens	AGAAUUGUGGCUGGACAUCUGU	miRNA-2_0	8-Oct-10	Affymetrix Proprietary Database	hsa-mir-219-2	9:131154897-131154993 (-)	22
hsa-miR-34b-star_st	3.95537	0.8091518	FALSE	4.047563	0.5316042	FALSE	miRNA	Homo sapiens	UAGGCAGUGUCAUUAGCUGAUUG	miRNA-2_0	8-Oct-10	Affymetrix Proprietary Database	hsa-mir-34b	11:111383663-111383746 (+)	23
hsa-miR-34b_st	3.996909	0.07809664	FALSE	3.992986	0.1512849	FALSE	miRNA	Homo sapiens	CAAUCACUAACUCCACUGCCAU	miRNA-2_0	8-Oct-10	Affymetrix Proprietary Database	hsa-mir-34b	11:111383663-111383746 (+)	22
hsa-miR-34c-5p_st	4.228521	0.06267038	FALSE	4.114477	0.3302691	FALSE	miRNA	Homo sapiens	AGGCAGUGUAGUUAGCUGAUUGC	miRNA-2_0	8-Oct-10	Affymetrix Proprietary Database	hsa-mir-34c	11:111384164-111384240 (+)	23
hsa-miR-34c-3p_st	4.05539	0.5984091	FALSE	4.037151	0.4392388	FALSE	miRNA	Homo sapiens	AAUCACUAACCACACGGCCAGG	miRNA-2_0	8-Oct-10	Affymetrix Proprietary Database	hsa-mir-34c	11:111384164-111384240 (+)	22
hsa-miR-299-5p_st	4.091156	0.1470212	FALSE	4.049965	0.2778499	FALSE	miRNA	Homo sapiens	UGGUUUACCGUCCCACAUACAU	miRNA-2_0	8-Oct-10	Affymetrix Proprietary Database	hsa-mir-299	14:101490131-101490193 (+)	22
hsa-miR-299-3p_st	3.974732	0.259146	FALSE	4.117809	0.2752271	FALSE	miRNA	Homo sapiens	UAUGUGGGAUGGUAAACCGCUU	miRNA-2_0	8-Oct-10	Affymetrix Proprietary Database	hsa-mir-299	14:101490131-101490193 (+)	22
hsa-miR-301a_st	4.045731	0.3646476	FALSE	4.349236	0.000843377	TRUE	miRNA	Homo sapiens	CAGUGCAAUAGUAUUGUCAAAGC	miRNA-2_0	8-Oct-10	Affymetrix Proprietary Database	hsa-mir-301a	17:57228497-57228582 (-)	23
hsa-miR-99b_st	4.837252	3.36E-08	TRUE	4.455452	0.000574145	TRUE	miRNA	Homo sapiens	CACCCGUAGAACCGACCUUGCG	miRNA-2_0	8-Oct-10	Affymetrix Proprietary Database	hsa-mir-99b	19:52195865-52195934 (+)	22
hsa-miR-99b-star_st	3.99849	0.3831212	FALSE	3.994566	0.7900625	FALSE	miRNA	Homo sapiens	CAAGCUCGUGUCUGUGGGUCCG	miRNA-2_0	8-Oct-10	Affymetrix Proprietary Database	hsa-mir-99b	19:52195865-52195934 (+)	22
hsa-miR-296-5p_st	3.962595	0.7805827	FALSE	4.201654	0.1481178	FALSE	miRNA	Homo sapiens	AGGGCCCCCCCUCAAUCCUGU	miRNA-2_0	8-Oct-10	Affymetrix Proprietary Database	hsa-mir-296	20:57392670-57392749 (-)	21
hsa-miR-296-3p_st	4.842533	1.68E-06	TRUE	4.301302	0.01381419	TRUE	miRNA	Homo sapiens	GAGGGUUGGGUGGAGGCUCUCC	miRNA-2_0	8-Oct-10	Affymetrix Proprietary Database	hsa-mir-296	20:57392670-57392749 (-)	22
hsa-miR-130b-star_st	3.876685	0.9186012	FALSE	4.037372	0.4547848	FALSE	miRNA	Homo sapiens	ACUCUUUCCCUGUUGCACUAC	miRNA-2_0	8-Oct-10	Affymetrix Proprietary Database	hsa-mir-130b	22:22007593-22007674 (+)	21
hsa-miR-130b_st	7.448663	8.72E-16	TRUE	6.885401	8.72E-16	TRUE	miRNA	Homo sapiens	CAGUGCAAUGAUGAAAGGGCAU	miRNA-2_0	8-Oct-10	Affymetrix Proprietary Database	hsa-mir-130b	22:22007593-22007674 (+)	22
hsa-miR-30e_st	5.623048	5.27E-15	TRUE	6.217726	8.72E-16	TRUE	miRNA	Homo sapiens	UGUAAACAUCCUUGACUGGAAG	miRNA-2_0	8-Oct-10	Affymetrix Proprietary Database	hsa-mir-30e	1:41220027-41220118 (+)	22
hsa-miR-30e-star_st	4.283176	0.005234891	TRUE	4.362335	7.61E-05	TRUE	miRNA	Homo sapiens	CUUUCAGUCGGAUGUUUACAGC	miRNA-2_0	8-Oct-10	Affymetrix Proprietary Database	hsa-mir-30e	1:41220027-41220118 (+)	22
hsa-miR-26a-2-star_st	4.008705	0.7143853	FALSE	3.898844	0.9706004	FALSE	miRNA	Homo sapiens	CCUAUUCUUGAUUACUUGUUUC	miRNA-2_0	8-Oct-10	Affymetrix Proprietary Database	hsa-miR-26a-2-star		22
cbr-miR-72_st	4.0784	0.04558655	TRUE	3.996664	0.1417657	FALSE	miRNA	Caenorhabditis briggsae	AGGCAGAUGUUGGCAUAGC	miRNA-2_0	8-Oct-10	Affymetrix Proprietary Database	cbr-mir-72	Un:6734601-6734723 (-)	19
cel-miR-353_st	3.893867	0.5296664	FALSE	4.02019	0.1981538	FALSE	miRNA	Caenorhabditis elegans	CAAUUGCCAUGUGUUGGUAUU	miRNA-2_0	8-Oct-10	Affymetrix Proprietary Database	cel-mir-353	I:4585875-4585984 (+)	21
cel-miR-354_st	4.535784	3.36E-07	TRUE	3.963953	0.6806912	FALSE	miRNA	Caenorhabditis elegans	ACCUUGUUUGUUGCUGCUCCU	miRNA-2_0	8-Oct-10	Affymetrix Proprietary Database	cel-mir-354	I:14468369-14468478 (-)	21
cel-miR-355_st	4.043253	0.2915378	FALSE	4.120996	0.0678268	FALSE	miRNA	Caenorhabditis elegans	UUUGUUUUAGCCUGAGCUAUG	miRNA-2_0	8-Oct-10	Affymetrix Proprietary Database	cel-mir-355	II:11833453-11833562 (-)	21
cel-miR-356_st	4.110088	0.2955981	FALSE	4.150904	0.1767175	FALSE	miRNA	Caenorhabditis elegans	UUGAGCAACGCGAACAAAUCA	miRNA-2_0	8-Oct-10	Affymetrix Proprietary Database	cel-mir-356	III:7860073-7860182 (+)	21
cel-miR-357_st	4.200897	0.2689724	FALSE	4.00848	0.6656174	FALSE	miRNA	Caenorhabditis elegans	UAAAUGCCAGUCGUUGCAGGAGU	miRNA-2_0	8-Oct-10	Affymetrix Proprietary Database	cel-mir-357	V:8580519-8580628 (-)	23
cel-miR-358-star_st	4.136049	0.04295029	TRUE	4.11781	0.05413466	TRUE	miRNA	Caenorhabditis elegans	ACCUGGCCAGGCAUUCCAACUGU	miRNA-2_0	8-Oct-10	Affymetrix Proprietary Database	cel-mir-358	V:8580835-8580944 (-)	23
cel-miR-358_st	3.906744	0.9848722	FALSE	3.911332	0.9460576	FALSE	miRNA	Caenorhabditis elegans	AUUGGUAUCCCUGUCAAGGUC	miRNA-2_0	8-Oct-10	Affymetrix Proprietary Database	cel-mir-358	V:8580835-8580944 (-)	21
cel-miR-359_st	3.914537	0.8374438	FALSE	3.903404	0.9980736	FALSE	miRNA	Caenorhabditis elegans	UCACUGGUCUUUCUCUGACGAA	miRNA-2_0	8-Oct-10	Affymetrix Proprietary Database	cel-mir-359	X:3004283-3004392 (+)	22
cel-miR-360-star_st	3.939685	0.4712941	FALSE	3.832436	0.8964789	FALSE	miRNA	Caenorhabditis elegans	UUGUGACCGUUGUUACGGUCA	miRNA-2_0	8-Oct-10	Affymetrix Proprietary Database	cel-mir-360	X:5919109-5919218 (+)	21
cel-miR-360_st	3.955737	0.6423868	FALSE	4.082059	0.4208369	FALSE	miRNA	Caenorhabditis elegans	UGACCGUAAUCCCGUUCACAA	miRNA-2_0	8-Oct-10	Affymetrix Proprietary Database	cel-mir-360	X:5919109-5919218 (+)	21
hsa-miR-361-5p_st	7.766472	8.72E-16	TRUE	7.55011	8.72E-16	TRUE	miRNA	Homo sapiens	UUAUCAGAAUCUCCAGGGGUAC	miRNA-2_0	8-Oct-10	Affymetrix Proprietary Database	hsa-mir-361	X:85158641-85158712 (-)	22
hsa-miR-361-3p_st	4.16645	0.153793	FALSE	4.094543	0.3138611	FALSE	miRNA	Homo sapiens	UCCCCCAGGUGUGAUUCUGAUUU	miRNA-2_0	8-Oct-10	Affymetrix Proprietary Database	hsa-mir-361	X:85158641-85158712 (-)	23
mmu-miR-361_st	7.660497	8.72E-16	TRUE	7.576145	8.72E-16	TRUE	miRNA	Mus musculus	UUAUCAGAAUCUCCAGGGGUAC	miRNA-2_0	8-Oct-10	Affymetrix Proprietary Database	mmu-mir-361	X:110188433-110188502 (-)	22
hsa-miR-362-5p_st	4.796798	6.88E-11	TRUE	4.956238	3.46E-10	TRUE	miRNA	Homo sapiens	AAUCCUUGGAACCUAGGUGUGAGU	miRNA-2_0	8-Oct-10	Affymetrix Proprietary Database	hsa-mir-362	X:49773572-49773636 (+)	24
hsa-miR-362-3p_st	3.87915	0.9093344	FALSE	3.971343	0.5396134	FALSE	miRNA	Homo sapiens	AACACACCUAUUCAAGGAUUCA	miRNA-2_0	8-Oct-10	Affymetrix Proprietary Database	hsa-mir-362	X:49773572-49773636 (+)	22
mmu-miR-362-5p_st	5.105777	1.59E-15	TRUE	5.026034	7.47E-15	TRUE	miRNA	Mus musculus	AAUCCUUGGAACCUAGGUGUGAAU	miRNA-2_0	8-Oct-10	Affymetrix Proprietary Database	mmu-mir-362	X:6819108-6819172 (-)	24
mmu-miR-362-3p_st	4.23902	0.02692746	TRUE	4.19783	0.06144008	FALSE	miRNA	Mus musculus	AACACACCUGUUCAAGGAUUCA	miRNA-2_0	8-Oct-10	Affymetrix Proprietary Database	mmu-mir-362	X:6819108-6819172 (-)	22
hsa-miR-363-star_st	4.048572	0.8939592	FALSE	3.941323	0.5610039	FALSE	miRNA	Homo sapiens	CGGGUGGAUCACGAUGCAAUUU	miRNA-2_0	8-Oct-10	Affymetrix Proprietary Database	hsa-mir-363	X:133303408-133303482 (-)	22
hsa-miR-363_st	4.874061	2.49E-11	TRUE	4.549026	2.73E-05	TRUE	miRNA	Homo sapiens	AAUUGCACGGUAUCCAUCUGUA	miRNA-2_0	8-Oct-10	Affymetrix Proprietary Database	hsa-mir-363	X:133303408-133303482 (-)	22
mmu-miR-363_st	4.875523	1.72E-10	TRUE	4.435232	5.34E-05	TRUE	miRNA	Mus musculus	AAUUGCACGGUAUCCAUCUGUA	miRNA-2_0	8-Oct-10	Affymetrix Proprietary Database	mmu-mir-363	X:50094870-50094944 (-)	22
hsa-miR-365_st	3.914604	0.1340026	FALSE	3.992347	0.2642177	FALSE	miRNA	Homo sapiens	UAAUGCCCCUAAAAAUCCUUAU	miRNA-2_0	8-Oct-10	Affymetrix Proprietary Database	hsa-miR-365		22
mmu-miR-365_st	3.970793	0.733328	FALSE	3.952554	0.5236264	FALSE	miRNA	Mus musculus	UAAUGCCCCUAAAAAUCCUUAU	miRNA-2_0	8-Oct-10	Affymetrix Proprietary Database	mmu-miR-365		22
hsa-miR-365-star_st	4.144229	0.09611588	FALSE	4.033819	0.3965105	FALSE	miRNA	Homo sapiens	AGGGACUUUCAGGGGCAGCUGU	miRNA-2_0	8-Oct-10	Affymetrix Proprietary Database	hsa-miR-365-star		22
hsa-miR-302b-star_st	3.870166	0.9032536	FALSE	3.947909	0.7328718	FALSE	miRNA	Homo sapiens	ACUUUAACAUGGAAGUGCUUUC	miRNA-2_0	8-Oct-10	Affymetrix Proprietary Database	hsa-mir-302b	4:113569641-113569713 (-)	22
hsa-miR-302b_st	4.010586	0.7379457	FALSE	3.992347	0.4115115	FALSE	miRNA	Homo sapiens	UAAGUGCUUCCAUGUUUUAGUAG	miRNA-2_0	8-Oct-10	Affymetrix Proprietary Database	hsa-mir-302b	4:113569641-113569713 (-)	23
hsa-miR-302c-star_st	4.058855	0.4998418	FALSE	4.112324	0.8222722	FALSE	miRNA	Homo sapiens	UUUAACAUGGGGGUACCUGCUG	miRNA-2_0	8-Oct-10	Affymetrix Proprietary Database	hsa-mir-302c	4:113569519-113569586 (-)	22
hsa-miR-302c_st	3.963901	0.4281338	FALSE	3.85404	0.9669923	FALSE	miRNA	Homo sapiens	UAAGUGCUUCCAUGUUUCAGUGG	miRNA-2_0	8-Oct-10	Affymetrix Proprietary Database	hsa-mir-302c	4:113569519-113569586 (-)	23
hsa-miR-302d-star_st	3.990217	0.4493322	FALSE	4.150904	0.1437891	FALSE	miRNA	Homo sapiens	ACUUUAACAUGGAGGCACUUGC	miRNA-2_0	8-Oct-10	Affymetrix Proprietary Database	hsa-mir-302d	4:113569160-113569227 (-)	22
hsa-miR-302d_st	4.120287	0.1486305	FALSE	4.133572	0.3589271	FALSE	miRNA	Homo sapiens	UAAGUGCUUCCAUGUUUGAGUGU	miRNA-2_0	8-Oct-10	Affymetrix Proprietary Database	hsa-mir-302d	4:113569160-113569227 (-)	23
hsa-miR-367-star_st	4.047226	0.4510388	FALSE	3.754386	0.9999153	FALSE	miRNA	Homo sapiens	ACUGUUGCUAAUAUGCAACUCU	miRNA-2_0	8-Oct-10	Affymetrix Proprietary Database	hsa-mir-367	4:113569030-113569097 (-)	22
hsa-miR-367_st	3.914604	0.9831322	FALSE	3.992347	0.5715696	FALSE	miRNA	Homo sapiens	AAUUGCACUUUAGCAAUGGUGA	miRNA-2_0	8-Oct-10	Affymetrix Proprietary Database	hsa-mir-367	4:113569030-113569097 (-)	22
hsa-miR-376c_st	4.011959	0.7623572	FALSE	3.70279	0.9764625	FALSE	miRNA	Homo sapiens	AACAUAGAGGAAAUUCCACGU	miRNA-2_0	8-Oct-10	Affymetrix Proprietary Database	hsa-mir-376c	14:101506027-101506092 (+)	21
hsa-miR-369-5p_st	3.955736	0.8294912	FALSE	4.136805	0.1355317	FALSE	miRNA	Homo sapiens	AGAUCGACCGUGUUAUAUUCGC	miRNA-2_0	8-Oct-10	Affymetrix Proprietary Database	hsa-mir-369	14:101531935-101532004 (+)	22
hsa-miR-369-3p_st	4.039701	0.7829916	FALSE	4.028567	0.9365914	FALSE	miRNA	Homo sapiens	AAUAAUACAUGGUUGAUCUUU	miRNA-2_0	8-Oct-10	Affymetrix Proprietary Database	hsa-mir-369	14:101531935-101532004 (+)	21
hsa-miR-370_st	4.02759	0.6199504	FALSE	4.136661	0.1808181	FALSE	miRNA	Homo sapiens	GCCUGCUGGGGUGGAACCUGGU	miRNA-2_0	8-Oct-10	Affymetrix Proprietary Database	hsa-mir-370	14:101377476-101377550 (+)	22
hsa-miR-371-5p_st	4.1668	0.09012574	FALSE	4.293122	0.004968961	TRUE	miRNA	Homo sapiens	ACUCAAACUGUGGGGGCACU	miRNA-2_0	8-Oct-10	Affymetrix Proprietary Database	hsa-mir-371	19:54290929-54290995 (+)	20
hsa-miR-371-3p_st	4.185701	0.2920155	FALSE	4.075291	0.6151434	FALSE	miRNA	Homo sapiens	AAGUGCCGCCAUCUUUUGAGUGU	miRNA-2_0	8-Oct-10	Affymetrix Proprietary Database	hsa-mir-371	19:54290929-54290995 (+)	23
hsa-miR-372_st	3.955437	0.3733647	FALSE	3.951514	0.52412	FALSE	miRNA	Homo sapiens	AAAGUGCUGCGACAUUUGAGCGU	miRNA-2_0	8-Oct-10	Affymetrix Proprietary Database	hsa-mir-372	19:54291144-54291210 (+)	23
hsa-miR-373-star_st	3.927935	0.9609601	FALSE	4.037006	0.7394544	FALSE	miRNA	Homo sapiens	ACUCAAAAUGGGGGCGCUUUCC	miRNA-2_0	8-Oct-10	Affymetrix Proprietary Database	hsa-mir-373	19:54291959-54292027 (+)	22
hsa-miR-373_st	4.228389	0.2280663	FALSE	4.031666	0.6649011	FALSE	miRNA	Homo sapiens	GAAGUGCUUCGAUUUUGGGGUGU	miRNA-2_0	8-Oct-10	Affymetrix Proprietary Database	hsa-mir-373	19:54291959-54292027 (+)	23
hsa-miR-374a_st	3.905267	0.3357057	FALSE	4.086335	0.006348065	TRUE	miRNA	Homo sapiens	UUAUAAUACAACCUGAUAAGUG	miRNA-2_0	8-Oct-10	Affymetrix Proprietary Database	hsa-mir-374a	X:73507121-73507192 (-)	22
hsa-miR-374a-star_st	3.931786	0.8831909	FALSE	4.058109	0.3546484	FALSE	miRNA	Homo sapiens	CUUAUCAGAUUGUAUUGUAAUU	miRNA-2_0	8-Oct-10	Affymetrix Proprietary Database	hsa-mir-374a	X:73507121-73507192 (-)	22
hsa-miR-375_st	4.139616	0.5979649	FALSE	4.121377	0.2991779	FALSE	miRNA	Homo sapiens	UUUGUUCGUUCGGCUCGCGUGA	miRNA-2_0	8-Oct-10	Affymetrix Proprietary Database	hsa-mir-375	2:219866367-219866430 (-)	22
hsa-miR-376a-star_st	3.921422	0.1400294	FALSE	3.896519	0.1789969	FALSE	miRNA	Homo sapiens	GUAGAUUCUCCUUCUAUGAGUA	miRNA-2_0	8-Oct-10	Affymetrix Proprietary Database	hsa-miR-376a-star		22
hsa-miR-376a_st	3.904024	0.7099693	FALSE	3.700793	0.994702	FALSE	miRNA	Homo sapiens	AUCAUAGAGGAAAAUCCACGU	miRNA-2_0	8-Oct-10	Affymetrix Proprietary Database	hsa-miR-376a		21
hsa-miR-377-star_st	4.173908	0.5182936	FALSE	3.980553	0.9625623	FALSE	miRNA	Homo sapiens	AGAGGUUGCCCUUGGUGAAUUC	miRNA-2_0	8-Oct-10	Affymetrix Proprietary Database	hsa-mir-377	14:101528387-101528455 (+)	22
hsa-miR-377_st	4.108426	0.1679939	FALSE	3.89524	0.7415515	FALSE	miRNA	Homo sapiens	AUCACACAAAGGCAACUUUUGU	miRNA-2_0	8-Oct-10	Affymetrix Proprietary Database	hsa-mir-377	14:101528387-101528455 (+)	22
hsa-miR-378-star_st	4.93137	8.08E-09	TRUE	5.545021	5.83E-15	TRUE	miRNA	Homo sapiens	CUCCUGACUCCAGGUCCUGUGU	miRNA-2_0	8-Oct-10	Affymetrix Proprietary Database	hsa-mir-378	5:149112388-149112453 (+)	22
hsa-miR-378_st	8.056192	8.72E-16	TRUE	8.29637	8.72E-16	TRUE	miRNA	Homo sapiens	ACUGGACUUGGAGUCAGAAGG	miRNA-2_0	8-Oct-10	Affymetrix Proprietary Database	hsa-mir-378	5:149112388-149112453 (+)	21
hsa-miR-379_st	3.906373	0.70457	FALSE	3.895239	0.9560227	FALSE	miRNA	Homo sapiens	UGGUAGACUAUGGAACGUAGG	miRNA-2_0	8-Oct-10	Affymetrix Proprietary Database	hsa-mir-379	14:101488403-101488469 (+)	21
hsa-miR-379-star_st	3.872021	0.9614224	FALSE	4.015098	0.4952751	FALSE	miRNA	Homo sapiens	UAUGUAACAUGGUCCACUAACU	miRNA-2_0	8-Oct-10	Affymetrix Proprietary Database	hsa-mir-379	14:101488403-101488469 (+)	22
hsa-miR-380-star_st	4.020673	0.1643532	FALSE	4.085378	0.0968005	FALSE	miRNA	Homo sapiens	UGGUUGACCAUAGAACAUGCGC	miRNA-2_0	8-Oct-10	Affymetrix Proprietary Database	hsa-mir-380	14:101491354-101491414 (+)	22
hsa-miR-380_st	4.010586	0.7519449	FALSE	3.903471	0.9413449	FALSE	miRNA	Homo sapiens	UAUGUAAUAUGGUCCACAUCUU	miRNA-2_0	8-Oct-10	Affymetrix Proprietary Database	hsa-mir-380	14:101491354-101491414 (+)	22
hsa-miR-381_st	4.096862	0.1997379	FALSE	4.078623	0.1438521	FALSE	miRNA	Homo sapiens	UAUACAAGGGCAAGCUCUCUGU	miRNA-2_0	8-Oct-10	Affymetrix Proprietary Database	hsa-mir-381	14:101512257-101512331 (+)	22
hsa-miR-382_st	3.948851	0.9982508	FALSE	4.041044	0.6153646	FALSE	miRNA	Homo sapiens	GAAGUUGUUCGUGGUGGAUUCG	miRNA-2_0	8-Oct-10	Affymetrix Proprietary Database	hsa-mir-382	14:101520643-101520718 (+)	22
hsa-miR-383_st	4.100195	0.01680748	TRUE	4.075291	0.05723958	TRUE	miRNA	Homo sapiens	AGAUCAGAAGGUGAUUGUGGCU	miRNA-2_0	8-Oct-10	Affymetrix Proprietary Database	hsa-mir-383	8:14710947-14711019 (-)	22
mmu-miR-375_st	4.094709	0.5127876	FALSE	4.07647	0.7316754	FALSE	miRNA	Mus musculus	UUUGUUCGUUCGGCUCGCGUGA	miRNA-2_0	8-Oct-10	Affymetrix Proprietary Database	mmu-mir-375	1:74947232-74947295 (-)	22
mmu-miR-376a-star_st	3.936845	0.8044037	FALSE	4.131423	0.7985017	FALSE	miRNA	Mus musculus	GGUAGAUUCUCCUUCUAUGAGU	miRNA-2_0	8-Oct-10	Affymetrix Proprietary Database	mmu-mir-376a	12:110961991-110962058 (+)	22
mmu-miR-376a_st	4.000398	0.2896881	FALSE	4.175088	0.04772523	TRUE	miRNA	Mus musculus	AUCGUAGAGGAAAAUCCACGU	miRNA-2_0	8-Oct-10	Affymetrix Proprietary Database	mmu-mir-376a	12:110961991-110962058 (+)	21
mmu-miR-377_st	3.914604	0.9259654	FALSE	3.903471	0.8485696	FALSE	miRNA	Mus musculus	AUCACACAAAGGCAACUUUUGU	miRNA-2_0	8-Oct-10	Affymetrix Proprietary Database	mmu-mir-377	12:110978720-110978787 (+)	22
mmu-miR-378-star_st	4.922197	3.15E-09	TRUE	5.351625	9.22E-14	TRUE	miRNA	Mus musculus	CUCCUGACUCCAGGUCCUGUGU	miRNA-2_0	8-Oct-10	Affymetrix Proprietary Database	mmu-mir-378	18:61557489-61557554 (-)	22
mmu-miR-378_st	7.994784	8.72E-16	TRUE	8.303376	8.72E-16	TRUE	miRNA	Mus musculus	ACUGGACUUGGAGUCAGAAGG	miRNA-2_0	8-Oct-10	Affymetrix Proprietary Database	mmu-mir-378	18:61557489-61557554 (-)	21
mmu-miR-379_st	4.001368	0.8753739	FALSE	4.208009	0.05657573	TRUE	miRNA	Mus musculus	UGGUAGACUAUGGAACGUAGG	miRNA-2_0	8-Oct-10	Affymetrix Proprietary Database	mmu-mir-379	12:110947270-110947335 (+)	21
mmu-miR-380-5p_st	4.052058	0.0526745	TRUE	4.033819	0.6239372	FALSE	miRNA	Mus musculus	AUGGUUGACCAUAGAACAUGCG	miRNA-2_0	8-Oct-10	Affymetrix Proprietary Database	mmu-mir-380	12:110950013-110950073 (+)	22
mmu-miR-380-3p_st	3.955736	0.9420527	FALSE	3.930833	0.7421496	FALSE	miRNA	Mus musculus	UAUGUAGUAUGGUCCACAUCUU	miRNA-2_0	8-Oct-10	Affymetrix Proprietary Database	mmu-mir-380	12:110950013-110950073 (+)	22
mmu-miR-381_st	3.956076	0.1374686	FALSE	4.033819	0.1848176	FALSE	miRNA	Mus musculus	UAUACAAGGGCAAGCUCUCUGU	miRNA-2_0	8-Oct-10	Affymetrix Proprietary Database	mmu-mir-381	12:110965032-110965106 (+)	22
mmu-miR-382_st	4.048505	0.8932996	FALSE	4.037372	0.6460313	FALSE	miRNA	Mus musculus	GAAGUUGUUCGUGGUGGAUUCG	miRNA-2_0	8-Oct-10	Affymetrix Proprietary Database	mmu-mir-382	12:110971981-110972056 (+)	22
mmu-miR-382-star_st	4.05197	0.4158663	FALSE	3.937925	0.8782398	FALSE	miRNA	Mus musculus	UCAUUCACGGACAACACUUUUU	miRNA-2_0	8-Oct-10	Affymetrix Proprietary Database	mmu-mir-382	12:110971981-110972056 (+)	22
mmu-miR-383_st	4.381167	0.000342752	TRUE	4.109351	0.5914279	FALSE	miRNA	Mus musculus	AGAUCAGAAGGUGACUGUGGCU	miRNA-2_0	8-Oct-10	Affymetrix Proprietary Database	mmu-mir-383	8:39315187-39315256 (-)	22
cel-lsy-6_st	3.904413	0.6991567	FALSE	3.982156	0.5863156	FALSE	miRNA	Caenorhabditis elegans	UUUUGUAUGAGACGCAUUUCG	miRNA-2_0	8-Oct-10	Affymetrix Proprietary Database	cel-lsy-6	V:10647207-10647279 (+)	21
hsa-miR-340_st	4.087691	0.3101917	FALSE	4.076558	0.2651229	FALSE	miRNA	Homo sapiens	UUAUAAAGCAAUGAGACUGAUU	miRNA-2_0	8-Oct-10	Affymetrix Proprietary Database	hsa-mir-340	5:179442303-179442397 (-)	22
hsa-miR-340-star_st	4.055024	0.2974488	FALSE	3.947909	0.9572368	FALSE	miRNA	Homo sapiens	UCCGUCUCAGUUACUUUAUAGC	miRNA-2_0	8-Oct-10	Affymetrix Proprietary Database	hsa-mir-340	5:179442303-179442397 (-)	22
hsa-miR-330-5p_st	4.213502	0.01022174	TRUE	4.181465	0.05150435	TRUE	miRNA	Homo sapiens	UCUCUGGGCCUGUGUCUUAGGC	miRNA-2_0	8-Oct-10	Affymetrix Proprietary Database	hsa-mir-330	19:46142252-46142345 (-)	22
hsa-miR-330-3p_st	3.958925	0.7710733	FALSE	4.133615	0.2907783	FALSE	miRNA	Homo sapiens	GCAAAGCACACGGCCUGCAGAGA	miRNA-2_0	8-Oct-10	Affymetrix Proprietary Database	hsa-mir-330	19:46142252-46142345 (-)	23
hsa-miR-328_st	4.110763	0.05198396	TRUE	4.349823	0.000542993	TRUE	miRNA	Homo sapiens	CUGGCCCUCUCUGCCCUUCCGU	miRNA-2_0	8-Oct-10	Affymetrix Proprietary Database	hsa-mir-328	16:67236224-67236298 (-)	22
hsa-miR-342-5p_st	5.701233	8.72E-16	TRUE	6.444108	8.72E-16	TRUE	miRNA	Homo sapiens	AGGGGUGCUAUCUGUGAUUGA	miRNA-2_0	8-Oct-10	Affymetrix Proprietary Database	hsa-mir-342	14:100575992-100576090 (+)	21
hsa-miR-342-3p_st	9.923916	8.72E-16	TRUE	9.944199	8.72E-16	TRUE	miRNA	Homo sapiens	UCUCACACAGAAAUCGCACCCGU	miRNA-2_0	8-Oct-10	Affymetrix Proprietary Database	hsa-mir-342	14:100575992-100576090 (+)	23
hsa-miR-337-5p_st	3.849063	0.5042121	FALSE	4.064994	0.1779902	FALSE	miRNA	Homo sapiens	GAACGGCUUCAUACAGGAGUU	miRNA-2_0	8-Oct-10	Affymetrix Proprietary Database	hsa-mir-337	14:101340830-101340922 (+)	21
hsa-miR-337-3p_st	4.010952	0.3406423	FALSE	3.903105	0.9967879	FALSE	miRNA	Homo sapiens	CUCCUAUAUGAUGCCUUUCUUC	miRNA-2_0	8-Oct-10	Affymetrix Proprietary Database	hsa-mir-337	14:101340830-101340922 (+)	22
hsa-miR-323-5p_st	4.010586	0.8058928	FALSE	3.992347	0.8385294	FALSE	miRNA	Homo sapiens	AGGUGGUCCGUGGCGCGUUCGC	miRNA-2_0	8-Oct-10	Affymetrix Proprietary Database	hsa-mir-323	14:101492069-101492154 (+)	22
hsa-miR-323-3p_st	4.036096	0.4213383	FALSE	3.928846	0.9248714	FALSE	miRNA	Homo sapiens	CACAUUACACGGUCGACCUCU	miRNA-2_0	8-Oct-10	Affymetrix Proprietary Database	hsa-mir-323	14:101492069-101492154 (+)	21
hsa-miR-326_st	3.953791	0.9620548	FALSE	4.114477	0.6965087	FALSE	miRNA	Homo sapiens	CCUCUGGGCCCUUCCUCCAG	miRNA-2_0	8-Oct-10	Affymetrix Proprietary Database	hsa-mir-326	11:75046136-75046230 (-)	20
hsa-miR-151-5p_st	5.371106	5.27E-15	TRUE	5.901212	8.72E-16	TRUE	miRNA	Homo sapiens	UCGAGGAGCUCACAGUCUAGU	miRNA-2_0	8-Oct-10	Affymetrix Proprietary Database	hsa-mir-151	8:141742663-141742752 (-)	21
hsa-miR-151-3p_st	4.022696	0.4690843	FALSE	4.131766	0.7552975	FALSE	miRNA	Homo sapiens	CUAGACUGAAGCUCCUUGAGG	miRNA-2_0	8-Oct-10	Affymetrix Proprietary Database	hsa-mir-151	8:141742663-141742752 (-)	21
hsa-miR-135b_st	3.901766	0.9868162	FALSE	4.012291	0.7177049	FALSE	miRNA	Homo sapiens	UAUGGCUUUUCAUUCCUAUGUGA	miRNA-2_0	8-Oct-10	Affymetrix Proprietary Database	hsa-mir-135b	1:205417430-205417526 (-)	23
hsa-miR-135b-star_st	4.096862	0.07673129	FALSE	4.078623	0.1623012	FALSE	miRNA	Homo sapiens	AUGUAGGGCUAAAAGCCAUGGG	miRNA-2_0	8-Oct-10	Affymetrix Proprietary Database	hsa-mir-135b	1:205417430-205417526 (-)	22
hsa-miR-148b-star_st	4.05539	0.08708257	FALSE	4.030487	0.5464653	FALSE	miRNA	Homo sapiens	AAGUUCUGUUAUACACUCAGGC	miRNA-2_0	8-Oct-10	Affymetrix Proprietary Database	hsa-mir-148b	12:54731000-54731098 (+)	22
hsa-miR-148b_st	4.193895	0.05124395	TRUE	4.286579	0.009465838	TRUE	miRNA	Homo sapiens	UCAGUGCAUCACAGAACUUUGU	miRNA-2_0	8-Oct-10	Affymetrix Proprietary Database	hsa-mir-148b	12:54731000-54731098 (+)	22
hsa-miR-331-5p_st	3.905267	0.8431299	FALSE	4.086335	0.2054928	FALSE	miRNA	Homo sapiens	CUAGGUAUGGUCCCAGGGAUCC	miRNA-2_0	8-Oct-10	Affymetrix Proprietary Database	hsa-mir-331	12:95702196-95702289 (+)	22
hsa-miR-331-3p_st	4.05539	0.2410142	FALSE	4.181713	0.05898478	TRUE	miRNA	Homo sapiens	GCCCCUGGGCCUAUCCUAGAA	miRNA-2_0	8-Oct-10	Affymetrix Proprietary Database	hsa-mir-331	12:95702196-95702289 (+)	21
hsa-miR-324-5p_st	5.567864	2.46E-14	TRUE	5.075961	2.16E-11	TRUE	miRNA	Homo sapiens	CGCAUCCCCUAGGGCAUUGGUGU	miRNA-2_0	8-Oct-10	Affymetrix Proprietary Database	hsa-mir-324	17:7126616-7126698 (-)	23
hsa-miR-324-3p_st	5.368834	4.09E-13	TRUE	5.299617	8.57E-11	TRUE	miRNA	Homo sapiens	ACUGCCCCAGGUGCUGCUGG	miRNA-2_0	8-Oct-10	Affymetrix Proprietary Database	hsa-mir-324	17:7126616-7126698 (-)	20
hsa-miR-338-5p_st	4.643754	1.32E-10	TRUE	4.280601	0.009908205	TRUE	miRNA	Homo sapiens	AACAAUAUCCUGGUGCUGAGUG	miRNA-2_0	8-Oct-10	Affymetrix Proprietary Database	hsa-mir-338	17:79099683-79099749 (-)	22
hsa-miR-338-3p_st	3.959379	0.9233059	FALSE	3.963967	0.6613116	FALSE	miRNA	Homo sapiens	UCCAGCAUCAGUGAUUUUGUUG	miRNA-2_0	8-Oct-10	Affymetrix Proprietary Database	hsa-mir-338	17:79099683-79099749 (-)	22
hsa-miR-339-5p_st	4.991709	4.41E-08	TRUE	5.282198	3.42E-15	TRUE	miRNA	Homo sapiens	UCCCUGUCCUCCAGGAGCUCACG	miRNA-2_0	8-Oct-10	Affymetrix Proprietary Database	hsa-mir-339	7:1062569-1062662 (-)	23
hsa-miR-339-3p_st	4.227218	0.07966376	FALSE	4.19518	0.01738682	TRUE	miRNA	Homo sapiens	UGAGCGCCUCGACGACAGAGCCG	miRNA-2_0	8-Oct-10	Affymetrix Proprietary Database	hsa-mir-339	7:1062569-1062662 (-)	23
hsa-miR-335_st	3.996909	0.4230314	FALSE	3.88966	0.7187072	FALSE	miRNA	Homo sapiens	UCAAGAGCAAUAACGAAAAAUGU	miRNA-2_0	8-Oct-10	Affymetrix Proprietary Database	hsa-mir-335	7:130135952-130136045 (+)	23
hsa-miR-335-star_st	4.060368	0.2454734	FALSE	3.847181	0.9890394	FALSE	miRNA	Homo sapiens	UUUUUCAUUAUUGCUCCUGACC	miRNA-2_0	8-Oct-10	Affymetrix Proprietary Database	hsa-mir-335	7:130135952-130136045 (+)	22
mmu-miR-335-5p_st	3.914604	0.9019901	FALSE	3.992347	0.3266357	FALSE	miRNA	Mus musculus	UCAAGAGCAAUAACGAAAAAUGU	miRNA-2_0	8-Oct-10	Affymetrix Proprietary Database	mmu-mir-335	6:30691299-30691396 (+)	23
mmu-miR-335-3p_st	3.861568	0.945762	FALSE	3.850435	0.9488782	FALSE	miRNA	Mus musculus	UUUUUCAUUAUUGCUCCUGACC	miRNA-2_0	8-Oct-10	Affymetrix Proprietary Database	mmu-mir-335	6:30691299-30691396 (+)	22
cbr-lsy-6_st	3.969114	0.9511997	FALSE	4.033818	0.8114668	FALSE	miRNA	Caenorhabditis briggsae	UUUUGUAUGAGACGCAUUCCG	miRNA-2_0	8-Oct-10	Affymetrix Proprietary Database	cbr-lsy-6	V:7813065-7813138 (-)	21
cel-miR-392_st	3.956076	0.3848236	FALSE	4.033819	0.4242337	FALSE	miRNA	Caenorhabditis elegans	UAUCAUCGAUCACGUGUGAUGA	miRNA-2_0	8-Oct-10	Affymetrix Proprietary Database	cel-mir-392	X:13597152-13597261 (+)	22
mmu-miR-133b_st	4.036198	0.6186475	FALSE	4.089666	0.6692247	FALSE	miRNA	Mus musculus	UUUGGUCCCCUUCAACCAGCUA	miRNA-2_0	8-Oct-10	Affymetrix Proprietary Database	mmu-mir-133b	1:20672850-20672968 (+)	22
hsa-miR-133b_st	4.097869	0.7651148	FALSE	3.988008	0.9398498	FALSE	miRNA	Homo sapiens	UUUGGUCCCCUUCAACCAGCUA	miRNA-2_0	8-Oct-10	Affymetrix Proprietary Database	hsa-mir-133b	6:52013721-52013839 (+)	22
hsa-miR-325_st	3.969494	0.7896689	FALSE	3.937457	0.8086401	FALSE	miRNA	Homo sapiens	CCUAGUAGGUGUCCAGUAAGUGU	miRNA-2_0	8-Oct-10	Affymetrix Proprietary Database	hsa-mir-325	X:76225829-76225926 (-)	23
hsa-miR-345_st	4.010586	0.7595979	FALSE	3.992347	0.4574659	FALSE	miRNA	Homo sapiens	GCUGACUCCUAGUCCAGGGCUC	miRNA-2_0	8-Oct-10	Affymetrix Proprietary Database	hsa-mir-345	14:100774196-100774293 (+)	22
hsa-miR-346_st	4.928167	2.68E-08	TRUE	4.929693	7.65E-10	TRUE	miRNA	Homo sapiens	UGUCUGCCCGCAUGCCUGCCUCU	miRNA-2_0	8-Oct-10	Affymetrix Proprietary Database	hsa-mir-346	10:88024451-88024545 (-)	23
rno-let-7a_st	9.482506	8.72E-16	TRUE	9.760708	8.72E-16	TRUE	miRNA	Rattus norvegicus	UGAGGUAGUAGGUUGUAUAGUU	miRNA-2_0	8-Oct-10	Affymetrix Proprietary Database	rno-let-7a		22
rno-let-7b_st	9.273714	8.72E-16	TRUE	10.03458	8.72E-16	TRUE	miRNA	Rattus norvegicus	UGAGGUAGUAGGUUGUGUGGUU	miRNA-2_0	8-Oct-10	Affymetrix Proprietary Database	rno-let-7b	7:123701205-123701289 (+)	22
rno-let-7b-star_st	4.342572	0.0154268	TRUE	4.501129	1.53E-05	TRUE	miRNA	Rattus norvegicus	CUAUACAACCUACUGCCUUCCC	miRNA-2_0	8-Oct-10	Affymetrix Proprietary Database	rno-let-7b	7:123701205-123701289 (+)	22
rno-let-7c_st	9.621377	8.72E-16	TRUE	10.42708	8.72E-16	TRUE	miRNA	Rattus norvegicus	UGAGGUAGUAGGUUGUAUGGUU	miRNA-2_0	8-Oct-10	Affymetrix Proprietary Database	rno-let-7c		22
rno-let-7e_st	5.316067	3.70E-13	TRUE	5.320969	7.47E-15	TRUE	miRNA	Rattus norvegicus	UGAGGUAGGAGGUUGUAUAGUU	miRNA-2_0	8-Oct-10	Affymetrix Proprietary Database	rno-let-7e	1:56487134-56487226 (+)	22
rno-let-7e-star_st	3.955437	0.6199142	FALSE	3.951514	0.9590179	FALSE	miRNA	Rattus norvegicus	CUAUACGGCCUCCUAGCUUUCC	miRNA-2_0	8-Oct-10	Affymetrix Proprietary Database	rno-let-7e	1:56487134-56487226 (+)	22
rno-let-7f_st	6.504402	9.48E-16	TRUE	7.316679	9.48E-16	TRUE	miRNA	Rattus norvegicus	UGAGGUAGUAGAUUGUAUAGUU	miRNA-2_0	8-Oct-10	Affymetrix Proprietary Database	rno-let-7f		22
rno-let-7i_st	9.055475	8.72E-16	TRUE	9.064608	8.72E-16	TRUE	miRNA	Rattus norvegicus	UGAGGUAGUAGUUUGUGCUGUU	miRNA-2_0	8-Oct-10	Affymetrix Proprietary Database	rno-let-7i	7:62755360-62755444 (-)	22
rno-let-7i-star_st	4.146202	0.3411139	FALSE	3.942971	0.1921247	FALSE	miRNA	Rattus norvegicus	CUGCGCAAGCUACUGCCUUGCU	miRNA-2_0	8-Oct-10	Affymetrix Proprietary Database	rno-let-7i	7:62755360-62755444 (-)	22
rno-miR-7b_st	3.914604	0.516988	FALSE	3.903471	0.3226298	FALSE	miRNA	Rattus norvegicus	UGGAAGACUUGUGAUUUUGUUGU	miRNA-2_0	8-Oct-10	Affymetrix Proprietary Database	rno-miR-7b		23
rno-miR-9_st	3.966148	0.9070204	FALSE	3.947909	0.8760137	FALSE	miRNA	Rattus norvegicus	UCUUUGGUUAUCUAGCUGUAUGA	miRNA-2_0	8-Oct-10	Affymetrix Proprietary Database	rno-miR-9		23
rno-miR-9-star_st	4.0449	0.4402148	FALSE	4.040977	0.5038629	FALSE	miRNA	Rattus norvegicus	AUAAAGCUAGAUAACCGAAAGU	miRNA-2_0	8-Oct-10	Affymetrix Proprietary Database	rno-miR-9-star		22
rno-miR-10a-5p_st	4.142947	0.09682457	FALSE	4.615245	1.07E-08	TRUE	miRNA	Rattus norvegicus	UACCCUGUAGAUCCGAAUUUGUG	miRNA-2_0	8-Oct-10	Affymetrix Proprietary Database	rno-mir-10a	10:85049314-85049423 (+)	23
rno-miR-10a-3p_st	4.052058	0.2639925	FALSE	4.033819	0.490955	FALSE	miRNA	Rattus norvegicus	CAAAUUCGUAUCUAGGGGAAUA	miRNA-2_0	8-Oct-10	Affymetrix Proprietary Database	rno-mir-10a	10:85049314-85049423 (+)	22
rno-miR-10b_st	4.18022	0.000168948	TRUE	4.070358	0.09946001	FALSE	miRNA	Rattus norvegicus	CCCUGUAGAACCGAAUUUGUGU	miRNA-2_0	8-Oct-10	Affymetrix Proprietary Database	rno-mir-10b	3:57340853-57340961 (+)	22
rno-miR-15b_st	9.330076	8.72E-16	TRUE	9.747774	8.72E-16	TRUE	miRNA	Rattus norvegicus	UAGCAGCACAUCAUGGUUUACA	miRNA-2_0	8-Oct-10	Affymetrix Proprietary Database	rno-mir-15b	2:158992234-158992331 (+)	22
rno-miR-16_st	10.64639	8.72E-16	TRUE	10.99788	8.72E-16	TRUE	miRNA	Rattus norvegicus	UAGCAGCACGUAAAUAUUGGCG	miRNA-2_0	8-Oct-10	Affymetrix Proprietary Database	rno-mir-16	2:158992383-158992477 (+)	22
rno-miR-17-5p_st	10.37798	8.72E-16	TRUE	9.628057	8.72E-16	TRUE	miRNA	Rattus norvegicus	CAAAGUGCUUACAGUGCAGGUAG	miRNA-2_0	8-Oct-10	Affymetrix Proprietary Database	rno-miR-17-5p		23
rno-miR-17-3p_st	4.564178	9.02E-07	TRUE	4.360391	0.000586434	TRUE	miRNA	Rattus norvegicus	ACUGCAGUGAAGGCACUUGUGG	miRNA-2_0	8-Oct-10	Affymetrix Proprietary Database	rno-miR-17-3p		22
rno-miR-18a_st	7.725066	8.72E-16	TRUE	7.083592	8.72E-16	TRUE	miRNA	Rattus norvegicus	UAAGGUGCAUCUAGUGCAGAUAG	miRNA-2_0	8-Oct-10	Affymetrix Proprietary Database	rno-mir-18a	15:99853871-99853966 (+)	23
rno-miR-19b_st	8.91788	8.72E-16	TRUE	8.780099	8.72E-16	TRUE	miRNA	Rattus norvegicus	UGUGCAAAUCCAUGCAAAACUGA	miRNA-2_0	8-Oct-10	Affymetrix Proprietary Database	rno-miR-19b		23
rno-miR-19a_st	4.290438	0.000205701	TRUE	4.608562	2.02E-06	TRUE	miRNA	Rattus norvegicus	UGUGCAAAUCUAUGCAAAACUGA	miRNA-2_0	8-Oct-10	Affymetrix Proprietary Database	rno-mir-19a	15:99854018-99854099 (+)	23
rno-miR-21_st	5.650251	1.59E-15	TRUE	6.117657	8.72E-16	TRUE	miRNA	Rattus norvegicus	UAGCUUAUCAGACUGAUGUUGA	miRNA-2_0	8-Oct-10	Affymetrix Proprietary Database	rno-mir-21	10:74864500-74864591 (-)	22
rno-miR-21-star_st	4.010586	0.3665469	FALSE	4.153664	0.0137223	TRUE	miRNA	Rattus norvegicus	CAACAGCAGUCGAUGGGCUGUC	miRNA-2_0	8-Oct-10	Affymetrix Proprietary Database	rno-mir-21	10:74864500-74864591 (-)	22
rno-miR-22-star_st	3.98077	0.1446604	FALSE	3.905799	0.4407978	FALSE	miRNA	Rattus norvegicus	AGUUCUUCAGUGGCAAGCUUUA	miRNA-2_0	8-Oct-10	Affymetrix Proprietary Database	rno-mir-22	10:62782723-62782817 (+)	22
rno-miR-22_st	7.844282	8.72E-16	TRUE	7.1456	8.72E-16	TRUE	miRNA	Rattus norvegicus	AAGCUGCCAGUUGAAGAACUGU	miRNA-2_0	8-Oct-10	Affymetrix Proprietary Database	rno-mir-22	10:62782723-62782817 (+)	22
rno-miR-23a-star_st	4.305074	0.001203967	TRUE	4.982898	1.22E-09	TRUE	miRNA	Rattus norvegicus	GGGGUUCCUGGGGAUGGGAUUU	miRNA-2_0	8-Oct-10	Affymetrix Proprietary Database	rno-mir-23a	19:25638744-25638818 (-)	22
rno-miR-23a_st	9.193296	8.72E-16	TRUE	9.79439	8.72E-16	TRUE	miRNA	Rattus norvegicus	AUCACAUUGCCAGGGAUUUCC	miRNA-2_0	8-Oct-10	Affymetrix Proprietary Database	rno-mir-23a	19:25638744-25638818 (-)	21
rno-miR-23b_st	9.718659	8.72E-16	TRUE	9.640193	8.72E-16	TRUE	miRNA	Rattus norvegicus	AUCACAUUGCCAGGGAUUACC	miRNA-2_0	8-Oct-10	Affymetrix Proprietary Database	rno-mir-23b	17:7351688-7351784 (-)	21
rno-miR-24-1-star_st	4.185701	0.05203028	TRUE	4.226517	0.03796245	TRUE	miRNA	Rattus norvegicus	GUGCCUACUGAGCUGAUAUCAG	miRNA-2_0	8-Oct-10	Affymetrix Proprietary Database	rno-miR-24-1-star		22
rno-miR-24_st	10.00501	8.72E-16	TRUE	9.975063	8.72E-16	TRUE	miRNA	Rattus norvegicus	UGGCUCAGUUCAGCAGGAACAG	miRNA-2_0	8-Oct-10	Affymetrix Proprietary Database	rno-miR-24		22
rno-miR-24-2-star_st	5.241614	9.57E-15	TRUE	5.463161	8.72E-16	TRUE	miRNA	Rattus norvegicus	GUGCCUACUGAGCUGAAACAGU	miRNA-2_0	8-Oct-10	Affymetrix Proprietary Database	rno-miR-24-2-star		22
rno-miR-25-star_st	4.389702	8.02E-05	TRUE	4.468861	0.000113814	TRUE	miRNA	Rattus norvegicus	AGGCGGAGACACGGGCAAUUGC	miRNA-2_0	8-Oct-10	Affymetrix Proprietary Database	rno-mir-25	12:17607970-17608053 (-)	22
rno-miR-25_st	7.911769	8.72E-16	TRUE	7.971967	8.72E-16	TRUE	miRNA	Rattus norvegicus	CAUUGCACUUGUCUCGGUCUGA	miRNA-2_0	8-Oct-10	Affymetrix Proprietary Database	rno-mir-25	12:17607970-17608053 (-)	22
rno-miR-26a_st	10.00451	8.72E-16	TRUE	10.66223	8.72E-16	TRUE	miRNA	Rattus norvegicus	UUCAAGUAAUCCAGGAUAGGCU	miRNA-2_0	8-Oct-10	Affymetrix Proprietary Database	rno-mir-26a	8:123981620-123981709 (+)	22
rno-miR-26b_st	4.369615	1.34E-05	TRUE	4.965431	9.33E-13	TRUE	miRNA	Rattus norvegicus	UUCAAGUAAUUCAGGAUAGGU	miRNA-2_0	8-Oct-10	Affymetrix Proprietary Database	rno-mir-26b	9:73734062-73734146 (+)	21
rno-miR-26b-star_st	4.179213	0.4060965	FALSE	3.824453	0.796235	FALSE	miRNA	Rattus norvegicus	CCUGUUCUCCAUUACUUGGCUC	miRNA-2_0	8-Oct-10	Affymetrix Proprietary Database	rno-mir-26b	9:73734062-73734146 (+)	22
rno-miR-27b_st	7.545258	8.72E-16	TRUE	7.674377	8.72E-16	TRUE	miRNA	Rattus norvegicus	UUCACAGUGGCUAAGUUCUGC	miRNA-2_0	8-Oct-10	Affymetrix Proprietary Database	rno-mir-27b	17:7351449-7351545 (-)	21
rno-miR-27a-star_st	4.433659	6.62E-05	TRUE	5.364168	8.72E-16	TRUE	miRNA	Rattus norvegicus	AGGGCUUAGCUGCUUGUGAGCA	miRNA-2_0	8-Oct-10	Affymetrix Proprietary Database	rno-mir-27a	19:25638578-25638664 (-)	22
rno-miR-27a_st	6.769461	8.72E-16	TRUE	8.07058	8.72E-16	TRUE	miRNA	Rattus norvegicus	UUCACAGUGGCUAAGUUCCGC	miRNA-2_0	8-Oct-10	Affymetrix Proprietary Database	rno-mir-27a	19:25638578-25638664 (-)	21
rno-miR-28_st	5.411524	8.72E-16	TRUE	5.264585	8.72E-16	TRUE	miRNA	Rattus norvegicus	AAGGAGCUCACAGUCUAUUGAG	miRNA-2_0	8-Oct-10	Affymetrix Proprietary Database	rno-mir-28	11:78139669-78139754 (-)	22
rno-miR-28-star_st	4.144554	0.3364185	FALSE	3.941323	0.7934882	FALSE	miRNA	Rattus norvegicus	CACUAGAUUGUGAGCUCCUGGA	miRNA-2_0	8-Oct-10	Affymetrix Proprietary Database	rno-mir-28	11:78139669-78139754 (-)	22
rno-miR-29b-2-star_st	4.267708	0.005324051	TRUE	4.075291	0.2105136	FALSE	miRNA	Rattus norvegicus	CUGGUUUCACAUGGUGGCUUAG	miRNA-2_0	8-Oct-10	Affymetrix Proprietary Database	rno-miR-29b-2-star		22
rno-miR-29b_st	4.364892	0.000838857	TRUE	4.845738	2.43E-10	TRUE	miRNA	Rattus norvegicus	UAGCACCAUUUGAAAUCAGUGUU	miRNA-2_0	8-Oct-10	Affymetrix Proprietary Database	rno-miR-29b		23
rno-miR-29a-star_st	3.986545	0.7544541	FALSE	4.05125	0.5023624	FALSE	miRNA	Rattus norvegicus	ACUGAUUUCUUUUGGUGUUCAG	miRNA-2_0	8-Oct-10	Affymetrix Proprietary Database	rno-mir-29a	4:58107760-58107847 (-)	22
rno-miR-29a_st	9.038616	8.72E-16	TRUE	9.618269	8.72E-16	TRUE	miRNA	Rattus norvegicus	UAGCACCAUCUGAAAUCGGUUA	miRNA-2_0	8-Oct-10	Affymetrix Proprietary Database	rno-mir-29a	4:58107760-58107847 (-)	22
rno-miR-29b-1-star_st	3.914604	0.9183282	FALSE	3.992347	0.6730165	FALSE	miRNA	Rattus norvegicus	UUUCAUAUGGUGGUUUAGAUUU	miRNA-2_0	8-Oct-10	Affymetrix Proprietary Database	rno-miR-29b-1-star		22
rno-miR-29c-star_st	4.185701	0.2838342	FALSE	4.075291	0.8336239	FALSE	miRNA	Rattus norvegicus	UGACCGAUUUCUCCUGGUGUUC	miRNA-2_0	8-Oct-10	Affymetrix Proprietary Database	rno-mir-29c	13:110968048-110968135 (+)	22
rno-miR-29c_st	4.259567	0.02293254	TRUE	4.498626	1.17E-05	TRUE	miRNA	Rattus norvegicus	UAGCACCAUUUGAAAUCGGUUA	miRNA-2_0	8-Oct-10	Affymetrix Proprietary Database	rno-mir-29c	13:110968048-110968135 (+)	22
rno-miR-30c_st	6.921597	8.72E-16	TRUE	8.148753	8.72E-16	TRUE	miRNA	Rattus norvegicus	UGUAAACAUCCUACACUCUCAGC	miRNA-2_0	8-Oct-10	Affymetrix Proprietary Database	rno-miR-30c		23
rno-miR-30c-1-star_st	4.150275	0.1155578	FALSE	4.439126	1.58E-05	TRUE	miRNA	Rattus norvegicus	CUGGGAGAGGGUUGUUUACUCC	miRNA-2_0	8-Oct-10	Affymetrix Proprietary Database	rno-miR-30c-1-star		22
rno-miR-30e_st	5.554265	9.57E-15	TRUE	6.217137	8.72E-16	TRUE	miRNA	Rattus norvegicus	UGUAAACAUCCUUGACUGGAAG	miRNA-2_0	8-Oct-10	Affymetrix Proprietary Database	rno-mir-30e	5:141365115-141365206 (-)	22
rno-miR-30e-star_st	4.249697	0.01420222	TRUE	4.444275	7.28E-06	TRUE	miRNA	Rattus norvegicus	CUUUCAGUCGGAUGUUUACAGC	miRNA-2_0	8-Oct-10	Affymetrix Proprietary Database	rno-mir-30e	5:141365115-141365206 (-)	22
rno-miR-30b-5p_st	6.00853	8.72E-16	TRUE	7.358132	8.72E-16	TRUE	miRNA	Rattus norvegicus	UGUAAACAUCCUACACUCAGCU	miRNA-2_0	8-Oct-10	Affymetrix Proprietary Database	rno-mir-30b	7:105815917-105816003 (-)	22
rno-miR-30b-3p_st	4.347106	0.000745285	TRUE	4.545318	1.03E-07	TRUE	miRNA	Rattus norvegicus	CUGGGAUGUGGAUGUUUACGUC	miRNA-2_0	8-Oct-10	Affymetrix Proprietary Database	rno-mir-30b	7:105815917-105816003 (-)	22
rno-miR-30d_st	7.367599	8.72E-16	TRUE	7.337535	8.72E-16	TRUE	miRNA	Rattus norvegicus	UGUAAACAUCCCCGACUGGAAG	miRNA-2_0	8-Oct-10	Affymetrix Proprietary Database	rno-mir-30d	7:105819720-105819801 (-)	22
rno-miR-30d-star_st	3.914604	0.2819239	FALSE	4.153664	0.1586026	FALSE	miRNA	Rattus norvegicus	CUUUCAGUCAGAUGUUUGCUGC	miRNA-2_0	8-Oct-10	Affymetrix Proprietary Database	rno-mir-30d	7:105819720-105819801 (-)	22
rno-miR-30a_st	4.950363	2.90E-13	TRUE	5.715527	8.72E-16	TRUE	miRNA	Rattus norvegicus	UGUAAACAUCCUCGACUGGAAG	miRNA-2_0	8-Oct-10	Affymetrix Proprietary Database	rno-mir-30a	9:22142889-22142959 (+)	22
rno-miR-30a-star_st	3.998021	0.8338928	FALSE	4.262033	0.06634844	FALSE	miRNA	Rattus norvegicus	CUUUCAGUCGGAUGUUUGCAGC	miRNA-2_0	8-Oct-10	Affymetrix Proprietary Database	rno-mir-30a	9:22142889-22142959 (+)	22
rno-miR-30c-2-star_st	4.151574	0.2676241	FALSE	4.260645	0.0311217	TRUE	miRNA	Rattus norvegicus	CUGGGAGAAGGCUGUUUACUCU	miRNA-2_0	8-Oct-10	Affymetrix Proprietary Database	rno-miR-30c-2-star		22
rno-miR-31_st	6.718545	8.72E-16	TRUE	4.777037	1.76E-08	TRUE	miRNA	Rattus norvegicus	AGGCAAGAUGCUGGCAUAGCUG	miRNA-2_0	8-Oct-10	Affymetrix Proprietary Database	rno-mir-31	5:108497649-108497754 (-)	22
rno-miR-32_st	4.081284	0.007743236	TRUE	3.96724	0.5082231	FALSE	miRNA	Rattus norvegicus	UAUUGCACAUUACUAAGUUGCA	miRNA-2_0	8-Oct-10	Affymetrix Proprietary Database	rno-mir-32	5:74797826-74797895 (-)	22
rno-miR-33_st	3.770445	0.9986306	FALSE	3.951514	0.7682197	FALSE	miRNA	Rattus norvegicus	GUGCAUUGUAGUUGCAUUGCA	miRNA-2_0	8-Oct-10	Affymetrix Proprietary Database	rno-mir-33	7:120573219-120573287 (+)	21
rno-miR-34b_st	3.811278	0.469582	FALSE	3.992347	0.1221278	FALSE	miRNA	Rattus norvegicus	UAGGCAGUGUAAUUAGCUGAUUG	miRNA-2_0	8-Oct-10	Affymetrix Proprietary Database	rno-mir-34b	8:54422570-54422653 (-)	23
rno-miR-34c_st	4.043253	0.7402198	FALSE	4.120996	0.6882119	FALSE	miRNA	Rattus norvegicus	AGGCAGUGUAGUUAGCUGAUUGC	miRNA-2_0	8-Oct-10	Affymetrix Proprietary Database	rno-mir-34c	8:54422052-54422128 (-)	23
rno-miR-34c-star_st	4.188718	0.06109856	FALSE	3.975531	0.5149025	FALSE	miRNA	Rattus norvegicus	AAUCACUAACCACACAGCCAGG	miRNA-2_0	8-Oct-10	Affymetrix Proprietary Database	rno-mir-34c	8:54422052-54422128 (-)	22
rno-miR-34a_st	7.628872	8.72E-16	TRUE	4.685501	2.07E-08	TRUE	miRNA	Rattus norvegicus	UGGCAGUGUCUUAGCUGGUUGU	miRNA-2_0	8-Oct-10	Affymetrix Proprietary Database	rno-mir-34a	5:167187897-167187998 (+)	22
rno-miR-92a_st	10.09281	8.72E-16	TRUE	9.588835	8.72E-16	TRUE	miRNA	Rattus norvegicus	UAUUGCACUUGUCCCGGCCUG	miRNA-2_0	8-Oct-10	Affymetrix Proprietary Database	rno-miR-92a		21
rno-miR-93_st	9.003974	8.72E-16	TRUE	9.460008	8.72E-16	TRUE	miRNA	Rattus norvegicus	CAAAGUGCUGUUCGUGCAGGUAG	miRNA-2_0	8-Oct-10	Affymetrix Proprietary Database	rno-mir-93	12:17608173-17608259 (-)	23
rno-miR-96_st	4.033188	0.3286122	FALSE	3.840771	0.8598264	FALSE	miRNA	Rattus norvegicus	UUUGGCACUAGCACAUUUUUGCU	miRNA-2_0	8-Oct-10	Affymetrix Proprietary Database	rno-mir-96	4:57074891-57074996 (-)	23
rno-miR-98_st	4.301036	0.000418976	TRUE	4.193189	0.004384334	TRUE	miRNA	Rattus norvegicus	UGAGGUAGUAAGUUGUAUUGUU	miRNA-2_0	8-Oct-10	Affymetrix Proprietary Database	rno-mir-98	X:41377546-41377653 (+)	22
rno-miR-99a_st	4.131224	0.07278125	FALSE	4.106319	0.09325831	FALSE	miRNA	Rattus norvegicus	AACCCGUAGAUCCGAUCUUGUG	miRNA-2_0	8-Oct-10	Affymetrix Proprietary Database	rno-mir-99a	11:16397544-16397624 (+)	22
rno-miR-99a-star_st	3.962595	0.5109951	FALSE	4.040338	0.289589	FALSE	miRNA	Rattus norvegicus	CAAGCUCGUUUCUAUGGGUCUG	miRNA-2_0	8-Oct-10	Affymetrix Proprietary Database	rno-mir-99a	11:16397544-16397624 (+)	22
rno-miR-99b_st	4.843871	1.35E-08	TRUE	4.431457	0.000137887	TRUE	miRNA	Rattus norvegicus	CACCCGUAGAACCGACCUUGCG	miRNA-2_0	8-Oct-10	Affymetrix Proprietary Database	rno-mir-99b	1:56486969-56487038 (+)	22
rno-miR-99b-star_st	4.224851	0.008043385	TRUE	4.265667	0.08381762	FALSE	miRNA	Rattus norvegicus	CAAGCUCGUGUCUGUGGGUCCG	miRNA-2_0	8-Oct-10	Affymetrix Proprietary Database	rno-mir-99b	1:56486969-56487038 (+)	22
rno-miR-100_st	4.125283	0.2941631	FALSE	4.084093	0.1795062	FALSE	miRNA	Rattus norvegicus	AACCCGUAGAUCCGAACUUGUG	miRNA-2_0	8-Oct-10	Affymetrix Proprietary Database	rno-mir-100	8:44518670-44518749 (+)	22
rno-miR-101a-star_st	3.962595	0.6932434	FALSE	4.0273	0.9267956	FALSE	miRNA	Rattus norvegicus	UCAGUUAUCACAGUGCUGAUGC	miRNA-2_0	8-Oct-10	Affymetrix Proprietary Database	rno-mir-101a	5:121990585-121990659 (-)	22
rno-miR-101a_st	3.953791	0.7161205	FALSE	4.114477	0.1483475	FALSE	miRNA	Rattus norvegicus	UACAGUACUGUGAUAACUGAA	miRNA-2_0	8-Oct-10	Affymetrix Proprietary Database	rno-mir-101a	5:121990585-121990659 (-)	21
rno-miR-103_st	9.468992	8.72E-16	TRUE	9.068409	8.72E-16	TRUE	miRNA	Rattus norvegicus	AGCAGCAUUGUACAGGGCUAUGA	miRNA-2_0	8-Oct-10	Affymetrix Proprietary Database	rno-miR-103		23
rno-miR-106b_st	8.139572	8.72E-16	TRUE	9.244646	8.72E-16	TRUE	miRNA	Rattus norvegicus	UAAAGUGCUGACAGUGCAGAU	miRNA-2_0	8-Oct-10	Affymetrix Proprietary Database	rno-mir-106b	12:17608382-17608463 (-)	21
rno-miR-106b-star_st	6.743974	8.72E-16	TRUE	6.690808	8.72E-16	TRUE	miRNA	Rattus norvegicus	CCGCACUGUGGGUACUUGCUGC	miRNA-2_0	8-Oct-10	Affymetrix Proprietary Database	rno-mir-106b	12:17608382-17608463 (-)	22
rno-miR-107_st	9.072749	8.72E-16	TRUE	8.742702	8.72E-16	TRUE	miRNA	Rattus norvegicus	AGCAGCAUUGUACAGGGCUAUCA	miRNA-2_0	8-Oct-10	Affymetrix Proprietary Database	rno-mir-107	1:238806835-238806921 (-)	23
rno-miR-122_st	4.043253	0.090225	FALSE	4.025014	0.6694048	FALSE	miRNA	Rattus norvegicus	UGGAGUGUGACAAUGGUGUUUG	miRNA-2_0	8-Oct-10	Affymetrix Proprietary Database	rno-mir-122	18:61512747-61512831 (+)	22
rno-miR-124-star_st	3.930294	0.9962934	FALSE	4.073371	0.7169919	FALSE	miRNA	Rattus norvegicus	CGUGUUCACAGCGGACCUUGAU	miRNA-2_0	8-Oct-10	Affymetrix Proprietary Database	rno-miR-124-star		22
rno-miR-124_st	4.098144	0.6566604	FALSE	4.079905	0.528482	FALSE	miRNA	Rattus norvegicus	UAAGGCACGCGGUGAAUGCC	miRNA-2_0	8-Oct-10	Affymetrix Proprietary Database	rno-miR-124		20
rno-miR-125a-5p_st	5.102112	7.18E-13	TRUE	4.628721	1.48E-07	TRUE	miRNA	Rattus norvegicus	UCCCUGAGACCCUUUAACCUGUGA	miRNA-2_0	8-Oct-10	Affymetrix Proprietary Database	rno-mir-125a	1:56487580-56487664 (+)	24
rno-miR-125a-3p_st	3.914904	0.6975439	FALSE	3.992646	0.2154611	FALSE	miRNA	Rattus norvegicus	ACAGGUGAGGUUCUUGGGAGCC	miRNA-2_0	8-Oct-10	Affymetrix Proprietary Database	rno-mir-125a	1:56487580-56487664 (+)	22
rno-miR-125b-5p_st	4.277722	0.01268568	TRUE	4.202752	0.02712446	TRUE	miRNA	Rattus norvegicus	UCCCUGAGACCCUAACUUGUGA	miRNA-2_0	8-Oct-10	Affymetrix Proprietary Database	rno-miR-125b-5p		22
rno-miR-125b-3p_st	3.910933	0.8375804	FALSE	3.892693	0.933901	FALSE	miRNA	Rattus norvegicus	ACGGGUUAGGCUCUUGGGAGCU	miRNA-2_0	8-Oct-10	Affymetrix Proprietary Database	rno-miR-125b-3p		22
rno-miR-125b-star_st	4.170042	0.3003711	FALSE	3.898226	0.966067	FALSE	miRNA	Rattus norvegicus	ACAAGUCAGGCUCUUGGGACCU	miRNA-2_0	8-Oct-10	Affymetrix Proprietary Database	rno-miR-125b-star		22
rno-miR-126-star_st	3.785836	0.909236	FALSE	3.928913	0.8177226	FALSE	miRNA	Rattus norvegicus	CAUUAUUACUUUUGGUACGCG	miRNA-2_0	8-Oct-10	Affymetrix Proprietary Database	rno-mir-126	3:4768117-4768189 (+)	21
rno-miR-126_st	4.074847	0.0115058	TRUE	4.385739	8.29E-06	TRUE	miRNA	Rattus norvegicus	UCGUACCGUGAGUAAUAAUGCG	miRNA-2_0	8-Oct-10	Affymetrix Proprietary Database	rno-mir-126	3:4768117-4768189 (+)	22
rno-miR-127_st	4.100194	0.2751463	FALSE	3.807355	0.6052818	FALSE	miRNA	Rattus norvegicus	UCGGAUCCGUCUGAGCUUGGCU	miRNA-2_0	8-Oct-10	Affymetrix Proprietary Database	rno-mir-127	6:134184312-134184408 (+)	22
rno-miR-128_st	4.875342	1.14E-13	TRUE	4.79144	1.70E-11	TRUE	miRNA	Rattus norvegicus	UCACAGUGAACCGGUCUCUUU	miRNA-2_0	8-Oct-10	Affymetrix Proprietary Database	rno-miR-128		21
rno-miR-130a_st	4.094954	0.2109115	FALSE	4.276023	0.05901202	TRUE	miRNA	Rattus norvegicus	CAGUGCAAUGUUAAAAGGGCAU	miRNA-2_0	8-Oct-10	Affymetrix Proprietary Database	rno-mir-130a	3:67949594-67949681 (-)	22
rno-miR-130b_st	7.524231	8.72E-16	TRUE	6.88515	8.72E-16	TRUE	miRNA	Rattus norvegicus	CAGUGCAAUGAUGAAAGGGCAU	miRNA-2_0	8-Oct-10	Affymetrix Proprietary Database	rno-mir-130b	11:85885595-85885676 (+)	22
rno-miR-132_st	6.585773	8.72E-16	TRUE	5.392762	1.59E-15	TRUE	miRNA	Rattus norvegicus	UAACAGUCUACAGCCAUGGUCG	miRNA-2_0	8-Oct-10	Affymetrix Proprietary Database	rno-mir-132	10:62480727-62480827 (+)	22
rno-miR-133a_st	3.914604	0.9928045	FALSE	3.992347	0.7594562	FALSE	miRNA	Rattus norvegicus	UUUGGUCCCCUUCAACCAGCUG	miRNA-2_0	8-Oct-10	Affymetrix Proprietary Database	rno-mir-133a	18:2189216-2189302 (-)	22
rno-miR-134_st	4.055091	0.3523798	FALSE	3.947842	0.5955356	FALSE	miRNA	Rattus norvegicus	UGUGACUGGUUGACCAGAGGGG	miRNA-2_0	8-Oct-10	Affymetrix Proprietary Database	rno-mir-134	6:134415632-134415704 (+)	22
rno-miR-135a_st	3.857339	0.9626544	FALSE	3.747478	0.9948212	FALSE	miRNA	Rattus norvegicus	UAUGGCUUUUUAUUCCUAUGUGA	miRNA-2_0	8-Oct-10	Affymetrix Proprietary Database	rno-mir-135a	7:29077659-29077758 (-)	23
rno-miR-135a-star_st	3.956076	0.7581801	FALSE	4.033819	0.8478264	FALSE	miRNA	Rattus norvegicus	UGUAGGGAUGGAAGCCAUGAAA	miRNA-2_0	8-Oct-10	Affymetrix Proprietary Database	rno-mir-135a	7:29077659-29077758 (-)	22
rno-miR-136_st	3.903774	0.9772928	FALSE	3.899851	0.9782295	FALSE	miRNA	Rattus norvegicus	ACUCCAUUUGUUUUGAUGAUGGA	miRNA-2_0	8-Oct-10	Affymetrix Proprietary Database	rno-mir-136	6:134186977-134187058 (+)	23
rno-miR-136-star_st	4.052136	0.4092022	FALSE	3.855413	0.9889076	FALSE	miRNA	Rattus norvegicus	CAUCAUCGUCUCAAAUGAGUCU	miRNA-2_0	8-Oct-10	Affymetrix Proprietary Database	rno-mir-136	6:134186977-134187058 (+)	22
rno-miR-137_st	3.814883	0.906916	FALSE	3.80375	0.8896676	FALSE	miRNA	Rattus norvegicus	UUAUUGCUUAAGAAUACGCGUAG	miRNA-2_0	8-Oct-10	Affymetrix Proprietary Database	rno-mir-137	2:214802296-214802397 (+)	23
rno-miR-138_st	4.461309	0.000323505	TRUE	4.853157	1.14E-09	TRUE	miRNA	Rattus norvegicus	AGCUGGUGUUGUGAAUCAGGCCG	miRNA-2_0	8-Oct-10	Affymetrix Proprietary Database	rno-miR-138		23
rno-miR-138-star_st	3.947359	0.8575888	FALSE	4.090436	0.2728879	FALSE	miRNA	Rattus norvegicus	CGGCUACUUCACAACACCAGGG	miRNA-2_0	8-Oct-10	Affymetrix Proprietary Database	rno-miR-138-star		22
rno-miR-139-5p_st	5.890929	8.72E-16	TRUE	7.884534	8.72E-16	TRUE	miRNA	Rattus norvegicus	UCUACAGUGCACGUGUCUCCAG	miRNA-2_0	8-Oct-10	Affymetrix Proprietary Database	rno-mir-139	1:158976576-158976643 (+)	22
rno-miR-139-3p_st	4.248419	0.02307847	TRUE	4.665236	3.32E-07	TRUE	miRNA	Rattus norvegicus	UGGAGACGCGGCCCUGUUGGAG	miRNA-2_0	8-Oct-10	Affymetrix Proprietary Database	rno-mir-139	1:158976576-158976643 (+)	22
rno-miR-141_st	4.042545	0.07726908	FALSE	4.121704	0.359408	FALSE	miRNA	Rattus norvegicus	UAACACUGUCUGGUAAAGAUGG	miRNA-2_0	8-Oct-10	Affymetrix Proprietary Database	rno-mir-141	4:160840904-160840997 (-)	22
rno-miR-142-5p_st	4.000398	0.5113984	FALSE	4.175088	0.08338597	FALSE	miRNA	Rattus norvegicus	CAUAAAGUAGAAAGCACUACU	miRNA-2_0	8-Oct-10	Affymetrix Proprietary Database	rno-mir-142	10:76049280-76049366 (+)	21
rno-miR-142-3p_st	3.847277	0.9228051	FALSE	3.956348	0.7503734	FALSE	miRNA	Rattus norvegicus	UGUAGUGUUUCCUACUUUAUGGA	miRNA-2_0	8-Oct-10	Affymetrix Proprietary Database	rno-mir-142	10:76049280-76049366 (+)	23
rno-miR-143_st	4.100194	0.3083047	FALSE	3.992347	0.7509289	FALSE	miRNA	Rattus norvegicus	UGAGAUGAAGCACUGUAGCUCA	miRNA-2_0	8-Oct-10	Affymetrix Proprietary Database	rno-mir-143	18:57625113-57625217 (-)	22
rno-miR-144_st	3.9436	0.9518048	FALSE	4.124668	0.4729648	FALSE	miRNA	Rattus norvegicus	UACAGUAUAGAUGAUGUACU	miRNA-2_0	8-Oct-10	Affymetrix Proprietary Database	rno-mir-144	10:64129346-64129428 (+)	20
rno-miR-145_st	4.020673	0.7243962	FALSE	4.085378	0.1714676	FALSE	miRNA	Rattus norvegicus	GUCCAGUUUUCCCAGGAAUCCCU	miRNA-2_0	8-Oct-10	Affymetrix Proprietary Database	rno-mir-145	18:57623747-57623834 (-)	23
rno-miR-146a_st	8.633101	8.72E-16	TRUE	7.772103	8.72E-16	TRUE	miRNA	Rattus norvegicus	UGAGAACUGAAUUCCAUGGGUU	miRNA-2_0	8-Oct-10	Affymetrix Proprietary Database	rno-mir-146a	10:28476368-28476462 (-)	22
rno-miR-150_st	10.4673	8.72E-16	TRUE	11.17415	8.72E-16	TRUE	miRNA	Rattus norvegicus	UCUCCCAACCCUUGUACCAGUG	miRNA-2_0	8-Oct-10	Affymetrix Proprietary Database	rno-mir-150	1:95596077-95596161 (+)	22
rno-miR-152_st	3.970679	0.8189091	FALSE	4.385918	5.71E-05	TRUE	miRNA	Rattus norvegicus	UCAGUGCAUGACAGAACUUGG	miRNA-2_0	8-Oct-10	Affymetrix Proprietary Database	rno-mir-152	10:85608245-85608329 (+)	21
rno-miR-153_st	4.010952	0.3094594	FALSE	3.992713	0.3694349	FALSE	miRNA	Rattus norvegicus	UUGCAUAGUCACAAAAGUGAUC	miRNA-2_0	8-Oct-10	Affymetrix Proprietary Database	rno-mir-153	6:144521037-144521123 (+)	22
rno-miR-154_st	4.058855	0.3642266	FALSE	3.944811	0.892557	FALSE	miRNA	Rattus norvegicus	UAGGUUAUCCGUGUUGCCUUCG	miRNA-2_0	8-Oct-10	Affymetrix Proprietary Database	rno-mir-154	6:134419671-134419754 (+)	22
rno-miR-181c_st	4.82134	1.86E-12	TRUE	4.737147	3.31E-10	TRUE	miRNA	Rattus norvegicus	AACAUUCAACCUGUCGGUGAGU	miRNA-2_0	8-Oct-10	Affymetrix Proprietary Database	rno-mir-181c	19:25667384-25667489 (+)	22
rno-miR-181a_st	8.492855	8.72E-16	TRUE	7.987135	8.72E-16	TRUE	miRNA	Rattus norvegicus	AACAUUCAACGCUGUCGGUGAGU	miRNA-2_0	8-Oct-10	Affymetrix Proprietary Database	rno-miR-181a		23
rno-miR-181b_st	5.60261	8.72E-16	TRUE	6.050982	8.72E-16	TRUE	miRNA	Rattus norvegicus	AACAUUCAUUGCUGUCGGUGGGU	miRNA-2_0	8-Oct-10	Affymetrix Proprietary Database	rno-miR-181b		23
rno-miR-183_st	4.265935	0.000395181	TRUE	4.073518	0.4335484	FALSE	miRNA	Rattus norvegicus	UAUGGCACUGGUAGAAUUCACU	miRNA-2_0	8-Oct-10	Affymetrix Proprietary Database	rno-mir-183	4:57075094-57075203 (-)	22
rno-miR-184_st	4.262321	0.000319592	TRUE	4.065598	0.02130022	TRUE	miRNA	Rattus norvegicus	UGGACGGAGAACUGAUAAGGGU	miRNA-2_0	8-Oct-10	Affymetrix Proprietary Database	rno-mir-184	8:94692573-94692649 (-)	22
rno-miR-185_st	7.498975	8.72E-16	TRUE	7.571128	8.72E-16	TRUE	miRNA	Rattus norvegicus	UGGAGAGAAAGGCAGUUCCUGA	miRNA-2_0	8-Oct-10	Affymetrix Proprietary Database	rno-mir-185	11:84658785-84658864 (+)	22
rno-miR-186_st	4.049359	0.084259	FALSE	4.256	0.1099674	FALSE	miRNA	Rattus norvegicus	CAAAGAAUUCUCCUUUUGGGCU	miRNA-2_0	8-Oct-10	Affymetrix Proprietary Database	rno-mir-186	2:255655015-255655100 (+)	22
rno-miR-187_st	3.974732	0.6135137	FALSE	4.028201	0.4449625	FALSE	miRNA	Rattus norvegicus	UCGUGUCUUGUGUUGCAGCCGG	miRNA-2_0	8-Oct-10	Affymetrix Proprietary Database	rno-mir-187	18:16219576-16219679 (-)	22
rno-miR-190_st	3.85275	0.5701038	FALSE	4.033819	0.7109622	FALSE	miRNA	Rattus norvegicus	UGAUAUGUUUGAUAUAUUAGGU	miRNA-2_0	8-Oct-10	Affymetrix Proprietary Database	rno-mir-190	8:71549023-71549107 (-)	22
rno-miR-191_st	10.62619	8.72E-16	TRUE	10.45775	8.72E-16	TRUE	miRNA	Rattus norvegicus	CAACGGAAUCCCAAAAGCAGCUG	miRNA-2_0	8-Oct-10	Affymetrix Proprietary Database	rno-mir-191	8:113614360-113614450 (+)	23
rno-miR-192_st	4.603941	3.37E-09	TRUE	5.381256	8.72E-16	TRUE	miRNA	Rattus norvegicus	CUGACCUAUGAAUUGACAGCC	miRNA-2_0	8-Oct-10	Affymetrix Proprietary Database	rno-mir-192	1:209040256-209040365 (+)	21
rno-miR-193-star_st	4.264609	0.06269448	FALSE	3.989248	0.3356383	FALSE	miRNA	Rattus norvegicus	UGGGUCUUUGCGGGCAAGAUGA	miRNA-2_0	8-Oct-10	Affymetrix Proprietary Database	rno-mir-193	10:65901048-65901133 (+)	22
rno-miR-193_st	4.228797	0.0611809	FALSE	4.099122	0.2363569	FALSE	miRNA	Rattus norvegicus	AACUGGCCUACAAAGUCCCAGU	miRNA-2_0	8-Oct-10	Affymetrix Proprietary Database	rno-mir-193	10:65901048-65901133 (+)	22
rno-miR-194_st	5.570568	8.72E-16	TRUE	6.347674	8.72E-16	TRUE	miRNA	Rattus norvegicus	UGUAACAGCAACUCCAUGUGGA	miRNA-2_0	8-Oct-10	Affymetrix Proprietary Database	rno-miR-194		22
rno-miR-195_st	4.12939	0.03248291	TRUE	4.307461	0.000159071	TRUE	miRNA	Rattus norvegicus	UAGCAGCACAGAAAUAUUGGC	miRNA-2_0	8-Oct-10	Affymetrix Proprietary Database	rno-mir-195	10:57074170-57074256 (+)	21
rno-miR-196a_st	3.957657	0.1518339	FALSE	4.035399	0.3315202	FALSE	miRNA	Rattus norvegicus	UAGGUAGUUUCAUGUUGUUGGG	miRNA-2_0	8-Oct-10	Affymetrix Proprietary Database	rno-mir-196a	7:141736759-141736868 (+)	22
rno-miR-196a-star_st	4.099829	0.7639185	FALSE	3.992713	0.5317159	FALSE	miRNA	Rattus norvegicus	UCGGCAACAAGAAACUGCCUGA	miRNA-2_0	8-Oct-10	Affymetrix Proprietary Database	rno-mir-196a	7:141736759-141736868 (+)	22
rno-miR-199a-5p_st	3.980026	0.8743984	FALSE	4.161095	0.2047986	FALSE	miRNA	Rattus norvegicus	CCCAGUGUUCAGACUACCUGUUC	miRNA-2_0	8-Oct-10	Affymetrix Proprietary Database	rno-mir-199a	13:77910767-77910876 (+)	23
rno-miR-199a-3p_st	3.929321	0.8498352	FALSE	3.994025	0.8039013	FALSE	miRNA	Rattus norvegicus	ACAGUAGUCUGCACAUUGGUUA	miRNA-2_0	8-Oct-10	Affymetrix Proprietary Database	rno-mir-199a	13:77910767-77910876 (+)	22
rno-miR-200c_st	5.358775	8.72E-16	TRUE	5.531747	8.72E-16	TRUE	miRNA	Rattus norvegicus	UAAUACUGCCGGGUAAUGAUGG	miRNA-2_0	8-Oct-10	Affymetrix Proprietary Database	rno-mir-200c	4:160841344-160841412 (-)	22
rno-miR-200a_st	4.040668	0.5710944	FALSE	4.485791	1.39E-05	TRUE	miRNA	Rattus norvegicus	UAACACUGUCUGGUAACGAUGU	miRNA-2_0	8-Oct-10	Affymetrix Proprietary Database	rno-mir-200a	5:172898220-172898308 (-)	22
rno-miR-200b_st	4.476568	1.68E-06	TRUE	4.713039	2.54E-09	TRUE	miRNA	Rattus norvegicus	UAAUACUGCCUGGUAAUGAUGAC	miRNA-2_0	8-Oct-10	Affymetrix Proprietary Database	rno-mir-200b	5:172898998-172899092 (-)	23
rno-miR-203_st	4.132043	0.006494774	TRUE	4.547721	6.67E-08	TRUE	miRNA	Rattus norvegicus	GUGAAAUGUUUAGGACCACUAG	miRNA-2_0	8-Oct-10	Affymetrix Proprietary Database	rno-mir-203	6:136932089-136932185 (+)	22
rno-miR-204_st	3.99849	0.7922127	FALSE	3.994566	0.6637825	FALSE	miRNA	Rattus norvegicus	UUCCCUUUGUCAUCCUAUGCCU	miRNA-2_0	8-Oct-10	Affymetrix Proprietary Database	rno-mir-204	1:226012994-226013103 (+)	22
rno-miR-204-star_st	4.110088	0.01927611	TRUE	4.150904	0.02111075	TRUE	miRNA	Rattus norvegicus	GCUGGGAAGGCAAAGGGACGUU	miRNA-2_0	8-Oct-10	Affymetrix Proprietary Database	rno-mir-204	1:226012994-226013103 (+)	22
rno-miR-205_st	3.964176	0.3113972	FALSE	4.02888	0.3472328	FALSE	miRNA	Rattus norvegicus	UCCUUCAUUCCACCGGAGUCUG	miRNA-2_0	8-Oct-10	Affymetrix Proprietary Database	rno-mir-205	13:109352371-109352478 (-)	22
rno-miR-206_st	4.014285	0.7084545	FALSE	3.989381	0.7768979	FALSE	miRNA	Rattus norvegicus	UGGAAUGUAAGGAAGUGUGUGG	miRNA-2_0	8-Oct-10	Affymetrix Proprietary Database	rno-mir-206	9:19401985-19402068 (+)	22
rno-miR-208_st	3.847447	0.8748058	FALSE	3.874512	0.632952	FALSE	miRNA	Rattus norvegicus	AUAAGACGAGCAAAAAGCUUGU	miRNA-2_0	8-Oct-10	Affymetrix Proprietary Database	rno-mir-208	15:33051957-33052039 (-)	22
rno-miR-210_st	4.888778	3.72E-09	TRUE	4.618284	3.03E-07	TRUE	miRNA	Rattus norvegicus	CUGUGCGUGUGACAGCGGCUGA	miRNA-2_0	8-Oct-10	Affymetrix Proprietary Database	rno-mir-210	1:201415656-201415765 (-)	22
rno-miR-211_st	3.946204	0.9017721	FALSE	4.056729	0.6413143	FALSE	miRNA	Rattus norvegicus	UUCCCUUUGUCAUCCUUUGCCU	miRNA-2_0	8-Oct-10	Affymetrix Proprietary Database	rno-mir-211	1:118642399-118642504 (+)	22
rno-miR-212_st	5.029395	1.45E-11	TRUE	4.373805	0.000709134	TRUE	miRNA	Rattus norvegicus	UAACAGUCUCCAGUCACGGCCA	miRNA-2_0	8-Oct-10	Affymetrix Proprietary Database	rno-mir-212	10:62480434-62480544 (+)	22
rno-miR-181a-star_st	4.108338	0.2426005	FALSE	4.234661	0.04602583	TRUE	miRNA	Rattus norvegicus	ACCAUCGACCGUUGAUUGUACC	miRNA-2_0	8-Oct-10	Affymetrix Proprietary Database	rno-miR-181a-star		22
rno-miR-214_st	4.172329	0.2103941	FALSE	4.065214	0.06309444	FALSE	miRNA	Rattus norvegicus	ACAGCAGGCACAGACAGGCAG	miRNA-2_0	8-Oct-10	Affymetrix Proprietary Database	rno-mir-214	13:77916185-77916294 (+)	21
rno-miR-216a_st	4.05539	0.02957842	TRUE	4.181713	0.006912937	TRUE	miRNA	Rattus norvegicus	UAAUCUCAGCUGGCAACUGUGA	miRNA-2_0	8-Oct-10	Affymetrix Proprietary Database	rno-mir-216a	14:109666081-109666186 (+)	22
rno-miR-217_st	3.953791	0.14563	FALSE	4.114477	0.03899694	TRUE	miRNA	Rattus norvegicus	UACUGCAUCAGGAACUGACUGGAU	miRNA-2_0	8-Oct-10	Affymetrix Proprietary Database	rno-mir-217	14:109673480-109673584 (+)	24
rno-miR-218_st	3.910933	0.8175715	FALSE	3.892693	0.9232289	FALSE	miRNA	Rattus norvegicus	UUGUGCUUGAUCUAACCAUGU	miRNA-2_0	8-Oct-10	Affymetrix Proprietary Database	rno-miR-218		21
rno-miR-218-star_st	3.95537	0.924228	FALSE	3.848255	0.7796248	FALSE	miRNA	Rattus norvegicus	CAUGGUUCUGUCAAGCACCGCG	miRNA-2_0	8-Oct-10	Affymetrix Proprietary Database	rno-miR-218-star		22
rno-miR-219-5p_st	3.968213	0.6055126	FALSE	4.021682	0.7406984	FALSE	miRNA	Rattus norvegicus	UGAUUGUCCAAACGCAAUUCU	miRNA-2_0	8-Oct-10	Affymetrix Proprietary Database	rno-miR-219-5p		21
rno-miR-219-1-3p_st	4.048505	0.468586	FALSE	4.037372	0.8496502	FALSE	miRNA	Rattus norvegicus	AGAGUUGCGUCUGGACGUCCCG	miRNA-2_0	8-Oct-10	Affymetrix Proprietary Database	rno-mir-219-1	20:4967801-4967910 (+)	22
rno-miR-219-2-3p_st	3.962595	0.4494025	FALSE	4.040338	0.1893665	FALSE	miRNA	Rattus norvegicus	AGAAUUGUGGCUGGACAUCUGU	miRNA-2_0	8-Oct-10	Affymetrix Proprietary Database	rno-mir-219-2	3:8833905-8834000 (-)	22
rno-miR-221_st	7.159943	8.72E-16	TRUE	7.44882	8.72E-16	TRUE	miRNA	Rattus norvegicus	AGCUACAUUGUCUGCUGGGUUUC	miRNA-2_0	8-Oct-10	Affymetrix Proprietary Database	rno-mir-221	X:14935617-14935725 (+)	23
rno-miR-222_st	6.811035	8.72E-16	TRUE	7.140519	8.72E-16	TRUE	miRNA	Rattus norvegicus	AGCUACAUCUGGCUACUGGGU	miRNA-2_0	8-Oct-10	Affymetrix Proprietary Database	rno-mir-222	X:14935056-14935158 (+)	21
rno-miR-223_st	3.938943	0.7593185	FALSE	5.653695	8.72E-16	TRUE	miRNA	Rattus norvegicus	UGUCAGUUUGUCAAAUACCCC	miRNA-2_0	8-Oct-10	Affymetrix Proprietary Database	rno-mir-223	X:83869053-83869162 (+)	21
rno-miR-290_st	3.99849	0.4920913	FALSE	3.966452	0.4590899	FALSE	miRNA	Rattus norvegicus	CUCAAACUAUGGGGGCACUUUUU	miRNA-2_0	8-Oct-10	Affymetrix Proprietary Database	rno-mir-290	1:64274926-64275006 (-)	23
rno-miR-291a-5p_st	4.091455	0.651018	FALSE	3.983608	0.7052049	FALSE	miRNA	Rattus norvegicus	CAUCAAAGUGGAGGCCCUCUCU	miRNA-2_0	8-Oct-10	Affymetrix Proprietary Database	rno-mir-291a	1:64274628-64274709 (-)	22
rno-miR-291a-3p_st	4.139147	0.02678794	TRUE	3.94673	0.277875	FALSE	miRNA	Rattus norvegicus	AAAGUGCUUCCACUUUGUGUGCC	miRNA-2_0	8-Oct-10	Affymetrix Proprietary Database	rno-mir-291a	1:64274628-64274709 (-)	23
rno-miR-292-5p_st	4.144229	0.1551705	FALSE	4.033819	0.3143928	FALSE	miRNA	Rattus norvegicus	ACUCAAACUGGGGGCUCUUUUG	miRNA-2_0	8-Oct-10	Affymetrix Proprietary Database	rno-mir-292	1:64274340-64274421 (-)	22
rno-miR-292-3p_st	4.228992	0.08682899	FALSE	4.031062	0.7772503	FALSE	miRNA	Rattus norvegicus	AAGUGCCGCCAGGUUUUGAGUGU	miRNA-2_0	8-Oct-10	Affymetrix Proprietary Database	rno-mir-292	1:64274340-64274421 (-)	23
rno-miR-296-star_st	4.052058	0.3908918	FALSE	4.033819	0.6123201	FALSE	miRNA	Rattus norvegicus	AGGGCCCCCCCUCAAUCCUGU	miRNA-2_0	8-Oct-10	Affymetrix Proprietary Database	rno-mir-296	3:165193820-165193897 (-)	21
rno-miR-296_st	4.901581	2.67E-08	TRUE	4.266875	0.008362962	TRUE	miRNA	Rattus norvegicus	GAGGGUUGGGUGGAGGCUCUCC	miRNA-2_0	8-Oct-10	Affymetrix Proprietary Database	rno-mir-296	3:165193820-165193897 (-)	22
rno-miR-297_st	4.384921	0.000301073	TRUE	4.188703	0.03131312	TRUE	miRNA	Rattus norvegicus	AUGUAUGUGUGCAUGUAUGCAUG	miRNA-2_0	8-Oct-10	Affymetrix Proprietary Database	rno-mir-297	10:102801285-102801350 (-)	23
rno-miR-298_st	4.773325	2.09E-07	TRUE	4.138618	0.07651334	FALSE	miRNA	Rattus norvegicus	GGCAGAGGAGGGCUGUUCUUCCC	miRNA-2_0	8-Oct-10	Affymetrix Proprietary Database	rno-mir-298	3:165194273-165194354 (-)	23
rno-miR-299_st	4.004921	0.8191168	FALSE	3.986681	0.7928791	FALSE	miRNA	Rattus norvegicus	UGGUUUACCGUCCCACAUACAU	miRNA-2_0	8-Oct-10	Affymetrix Proprietary Database	rno-mir-299	6:134389822-134389884 (+)	22
rno-miR-300-5p_st	3.956743	0.7826233	FALSE	3.846882	0.9919499	FALSE	miRNA	Rattus norvegicus	UUGAAGAGAGGUUAUCCUUUGU	miRNA-2_0	8-Oct-10	Affymetrix Proprietary Database	rno-mir-300	6:134405237-134405315 (+)	22
rno-miR-300-3p_st	4.096496	0.25022	FALSE	3.989381	0.4307345	FALSE	miRNA	Rattus norvegicus	UAUGCAAGGGCAAGCUCUCUUC	miRNA-2_0	8-Oct-10	Affymetrix Proprietary Database	rno-mir-300	6:134405237-134405315 (+)	22
rno-miR-320_st	6.432017	8.72E-16	TRUE	6.069844	8.72E-16	TRUE	miRNA	Rattus norvegicus	AAAAGCUGGGUUGAGAGGGCGA	miRNA-2_0	8-Oct-10	Affymetrix Proprietary Database	rno-mir-320	15:50842958-50843039 (+)	22
mmu-miR-215_st	4.010586	0.5722311	FALSE	4.075291	0.2099494	FALSE	miRNA	Mus musculus	AUGACCUAUGAUUUGACAGAC	miRNA-2_0	8-Oct-10	Affymetrix Proprietary Database	mmu-mir-215	1:187137460-187137571 (+)	21
ath-miR167d_st	3.959042	0.9076138	FALSE	3.947909	0.9492528	FALSE	miRNA	Arabidopsis thaliana	UGAAGCUGCCAGCAUGAUCUGG	miRNA-2_0	8-Oct-10	Affymetrix Proprietary Database	ath-MIR167d	1:11137539-11137915 (+)	22
ath-miR169b_st	3.958257	0.1169439	FALSE	3.949293	0.09099375	FALSE	miRNA	Arabidopsis thaliana	CAGCCAAGGAUGACUUGCCGG	miRNA-2_0	8-Oct-10	Affymetrix Proprietary Database	ath-MIR169b	5:8527469-8527649 (+)	21
ath-miR169c_st	3.814883	0.9997151	FALSE	3.907076	0.9163116	FALSE	miRNA	Arabidopsis thaliana	CAGCCAAGGAUGACUUGCCGG	miRNA-2_0	8-Oct-10	Affymetrix Proprietary Database	ath-MIR169c	5:15870590-15871000 (-)	21
ath-miR169d_st	3.970973	0.9363014	FALSE	4.097295	0.4808175	FALSE	miRNA	Arabidopsis thaliana	UGAGCCAAGGAUGACUUGCCG	miRNA-2_0	8-Oct-10	Affymetrix Proprietary Database	ath-MIR169d	1:20039463-20039616 (-)	21
ath-miR169e_st	3.995263	0.5599318	FALSE	4.073005	0.5966888	FALSE	miRNA	Arabidopsis thaliana	UGAGCCAAGGAUGACUUGCCG	miRNA-2_0	8-Oct-10	Affymetrix Proprietary Database	ath-MIR169e	1:20041518-20041734 (+)	21
ath-miR169f_st	4.010586	0.9183191	FALSE	3.903471	0.97245	FALSE	miRNA	Arabidopsis thaliana	UGAGCCAAGGAUGACUUGCCG	miRNA-2_0	8-Oct-10	Affymetrix Proprietary Database	ath-MIR169f	3:4805684-4805850 (-)	21
ath-miR169g_st	3.924676	0.9720025	FALSE	3.989381	0.9756144	FALSE	miRNA	Arabidopsis thaliana	UGAGCCAAGGAUGACUUGCCG	miRNA-2_0	8-Oct-10	Affymetrix Proprietary Database	ath-MIR169g	4:11482879-11483257 (-)	21
ath-miR169g-star_st	4.052058	0.3082923	FALSE	4.033819	0.2328757	FALSE	miRNA	Arabidopsis thaliana	UCCGGCAAGUUGACCUUGGCU	miRNA-2_0	8-Oct-10	Affymetrix Proprietary Database	ath-MIR169g	4:11482879-11483257 (-)	21
ath-miR169h_st	4.096862	0.3872377	FALSE	4.078623	0.3642746	FALSE	miRNA	Arabidopsis thaliana	UAGCCAAGGAUGACUUGCCUG	miRNA-2_0	8-Oct-10	Affymetrix Proprietary Database	ath-MIR169h	1:6695420-6695609 (-)	21
ath-miR169i_st	4.05539	0.971956	FALSE	3.858667	0.9860037	FALSE	miRNA	Arabidopsis thaliana	UAGCCAAGGAUGACUUGCCUG	miRNA-2_0	8-Oct-10	Affymetrix Proprietary Database	ath-MIR169i	3:9871960-9872165 (-)	21
ath-miR169j_st	4.089339	0.6507475	FALSE	3.978929	0.7560195	FALSE	miRNA	Arabidopsis thaliana	UAGCCAAGGAUGACUUGCCUG	miRNA-2_0	8-Oct-10	Affymetrix Proprietary Database	ath-MIR169j	3:9872333-9872553 (-)	21
ath-miR169k_st	4.02086	0.9207286	FALSE	4.016936	0.6798429	FALSE	miRNA	Arabidopsis thaliana	UAGCCAAGGAUGACUUGCCUG	miRNA-2_0	8-Oct-10	Affymetrix Proprietary Database	ath-MIR169k	3:9875525-9875737 (-)	21
ath-miR169l_st	4.046586	0.8324301	FALSE	4.021682	0.5956574	FALSE	miRNA	Arabidopsis thaliana	UAGCCAAGGAUGACUUGCCUG	miRNA-2_0	8-Oct-10	Affymetrix Proprietary Database	ath-MIR169l	3:9875893-9876103 (-)	21
ath-miR169m_st	4.106488	0.4374129	FALSE	3.968575	0.4709574	FALSE	miRNA	Arabidopsis thaliana	UAGCCAAGGAUGACUUGCCUG	miRNA-2_0	8-Oct-10	Affymetrix Proprietary Database	ath-MIR169m	3:9878168-9878379 (-)	21
ath-miR169n_st	4.101476	0.4351541	FALSE	3.991066	0.832821	FALSE	miRNA	Arabidopsis thaliana	UAGCCAAGGAUGACUUGCCUG	miRNA-2_0	8-Oct-10	Affymetrix Proprietary Database	ath-MIR169n	3:9878540-9878754 (-)	21
ath-miR171b_st	4.019536	0.9461145	FALSE	4.073005	0.7623282	FALSE	miRNA	Arabidopsis thaliana	UUGAGCCGUGCCAAUAUCACG	miRNA-2_0	8-Oct-10	Affymetrix Proprietary Database	ath-MIR171b	1:3961348-3961464 (-)	21
ath-miR171c_st	4.010586	0.9454656	FALSE	4.075291	0.5288785	FALSE	miRNA	Arabidopsis thaliana	UUGAGCCGUGCCAAUAUCACG	miRNA-2_0	8-Oct-10	Affymetrix Proprietary Database	ath-MIR171c	1:22930089-22930204 (-)	21
ath-miR172c_st	3.946931	0.8220058	FALSE	4.056003	0.1258493	FALSE	miRNA	Arabidopsis thaliana	AGAAUCUUGAUGAUGCUGCAG	miRNA-2_0	8-Oct-10	Affymetrix Proprietary Database	ath-MIR172c	3:3599776-3599908 (-)	21
ath-miR172d_st	4.007033	0.4213505	FALSE	3.9959	0.05715908	TRUE	miRNA	Arabidopsis thaliana	AGAAUCUUGAUGAUGCUGCAG	miRNA-2_0	8-Oct-10	Affymetrix Proprietary Database	ath-MIR172d	3:20587904-20588027 (+)	21
ath-miR390a_st	3.962595	0.844238	FALSE	3.944356	0.8998452	FALSE	miRNA	Arabidopsis thaliana	AAGCUCAGGAGGGAUAGCGCC	miRNA-2_0	8-Oct-10	Affymetrix Proprietary Database	ath-MIR390a	2:16061954-16062060 (+)	21
ath-miR390b_st	3.951181	0.5968924	FALSE	3.95577	0.6002278	FALSE	miRNA	Arabidopsis thaliana	AAGCUCAGGAGGGAUAGCGCC	miRNA-2_0	8-Oct-10	Affymetrix Proprietary Database	ath-MIR390b	5:23636947-23637066 (+)	21
ath-miR391_st	4.096563	0.6010725	FALSE	3.893332	0.9791707	FALSE	miRNA	Arabidopsis thaliana	UUCGCAGGAGAGAUAGCGCCA	miRNA-2_0	8-Oct-10	Affymetrix Proprietary Database	ath-MIR391	5:24293093-24293298 (+)	21
ath-miR393a_st	3.968213	0.8080475	FALSE	4.021682	0.6056417	FALSE	miRNA	Arabidopsis thaliana	UCCAAAGGGAUCGCAUUGAUCC	miRNA-2_0	8-Oct-10	Affymetrix Proprietary Database	ath-MIR393a	2:16652101-16652233 (+)	22
ath-miR393b_st	3.853708	0.8677057	FALSE	4.060349	0.4398339	FALSE	miRNA	Arabidopsis thaliana	UCCAAAGGGAUCGCAUUGAUCC	miRNA-2_0	8-Oct-10	Affymetrix Proprietary Database	ath-MIR393b	3:20691647-20691806 (+)	22
ath-miR394a_st	4.022581	0.6410485	FALSE	4.282778	0.02098147	TRUE	miRNA	Arabidopsis thaliana	UUGGCAUUCUGUCCACCUCC	miRNA-2_0	8-Oct-10	Affymetrix Proprietary Database	ath-MIR394a	1:7058194-7058310 (+)	20
ath-miR394b_st	4.127671	0.2841626	FALSE	4.109432	0.1578275	FALSE	miRNA	Arabidopsis thaliana	UUGGCAUUCUGUCCACCUCC	miRNA-2_0	8-Oct-10	Affymetrix Proprietary Database	ath-MIR394b	1:28568808-28568928 (+)	20
ath-miR395a_st	4.098555	0.3405885	FALSE	3.905112	0.8891817	FALSE	miRNA	Arabidopsis thaliana	CUGAAGUGUUUGGGGGAACUC	miRNA-2_0	8-Oct-10	Affymetrix Proprietary Database	ath-MIR395a	1:9363196-9363288 (-)	21
ath-miR395b_st	4.21808	0.1473361	FALSE	4.176888	0.2849098	FALSE	miRNA	Arabidopsis thaliana	CUGAAGUGUUUGGGGGGACUC	miRNA-2_0	8-Oct-10	Affymetrix Proprietary Database	ath-MIR395b	1:9364471-9364570 (+)	21
ath-miR395c_st	4.267708	0.009020773	TRUE	4.153664	0.0233072	TRUE	miRNA	Arabidopsis thaliana	CUGAAGUGUUUGGGGGGACUC	miRNA-2_0	8-Oct-10	Affymetrix Proprietary Database	ath-MIR395c	1:9367080-9367179 (+)	21
ath-miR395d_st	4.13374	0.2661947	FALSE	3.941323	0.9898065	FALSE	miRNA	Arabidopsis thaliana	CUGAAGUGUUUGGGGGAACUC	miRNA-2_0	8-Oct-10	Affymetrix Proprietary Database	ath-MIR395d	1:26269979-26270078 (-)	21
ath-miR395e_st	4.010586	0.738119	FALSE	3.903471	0.8965057	FALSE	miRNA	Arabidopsis thaliana	CUGAAGUGUUUGGGGGAACUC	miRNA-2_0	8-Oct-10	Affymetrix Proprietary Database	ath-MIR395e	1:26272776-26272870 (-)	21
ath-miR395f_st	4.047502	0.2329386	FALSE	4.189603	0.06202173	FALSE	miRNA	Arabidopsis thaliana	CUGAAGUGUUUGGGGGGACUC	miRNA-2_0	8-Oct-10	Affymetrix Proprietary Database	ath-MIR395f	1:26273858-26273969 (+)	21
ath-miR396a_st	3.962595	0.8799602	FALSE	4.178526	0.3318944	FALSE	miRNA	Arabidopsis thaliana	UUCCACAGCUUUCUUGAACUG	miRNA-2_0	8-Oct-10	Affymetrix Proprietary Database	ath-MIR396a	2:4142323-4142473 (-)	21
ath-miR396b_st	3.955437	0.9021137	FALSE	3.951514	0.8218848	FALSE	miRNA	Arabidopsis thaliana	UUCCACAGCUUUCUUGAACUU	miRNA-2_0	8-Oct-10	Affymetrix Proprietary Database	ath-MIR396b	5:13611798-13611932 (+)	21
ath-miR397a_st	4.058722	0.5586247	FALSE	4.033818	0.8698984	FALSE	miRNA	Arabidopsis thaliana	UCAUUGAGUGCAGCGUUGAUG	miRNA-2_0	8-Oct-10	Affymetrix Proprietary Database	ath-MIR397a	4:2625950-2626056 (+)	21
ath-miR397b_st	3.978804	0.1609732	FALSE	3.871689	0.8677809	FALSE	miRNA	Arabidopsis thaliana	UCAUUGAGUGCAUCGUUGAUG	miRNA-2_0	8-Oct-10	Affymetrix Proprietary Database	ath-MIR397b	4:7878652-7878760 (-)	21
ath-miR398a_st	4.107956	0.3466012	FALSE	3.998095	0.6836713	FALSE	miRNA	Arabidopsis thaliana	UGUGUUCUCAGGUCACCCCUU	miRNA-2_0	8-Oct-10	Affymetrix Proprietary Database	ath-MIR398a	2:1040938-1041042 (+)	21
ath-miR398b_st	4.024465	0.6482471	FALSE	4.013331	0.6205847	FALSE	miRNA	Arabidopsis thaliana	UGUGUUCUCAGGUCACCCCUG	miRNA-2_0	8-Oct-10	Affymetrix Proprietary Database	ath-MIR398b	5:4691022-4691137 (+)	21
ath-miR398c_st	4.094577	0.6162527	FALSE	4.069674	0.4884565	FALSE	miRNA	Arabidopsis thaliana	UGUGUUCUCAGGUCACCCCUG	miRNA-2_0	8-Oct-10	Affymetrix Proprietary Database	ath-MIR398c	5:4694694-4694808 (+)	21
ath-miR399a_st	4.068617	0.4516958	FALSE	4.109432	0.2450649	FALSE	miRNA	Arabidopsis thaliana	UGCCAAAGGAGAUUUGCCCUG	miRNA-2_0	8-Oct-10	Affymetrix Proprietary Database	ath-MIR399a	1:10227073-10227195 (+)	21
ath-miR399b_st	3.962662	0.9458696	FALSE	3.855413	0.9981593	FALSE	miRNA	Arabidopsis thaliana	UGCCAAAGGAGAGUUGCCCUG	miRNA-2_0	8-Oct-10	Affymetrix Proprietary Database	ath-MIR399b	1:23345377-23345511 (-)	21
ath-miR399c_st	3.936621	0.820776	FALSE	3.977437	0.9586484	FALSE	miRNA	Arabidopsis thaliana	UGCCAAAGGAGAGUUGCCCUG	miRNA-2_0	8-Oct-10	Affymetrix Proprietary Database	ath-MIR399c	5:24962485-24962598 (+)	21
ath-miR399d_st	4.09851	0.407586	FALSE	3.990663	0.9386635	FALSE	miRNA	Arabidopsis thaliana	UGCCAAAGGAGAUUUGCCCCG	miRNA-2_0	8-Oct-10	Affymetrix Proprietary Database	ath-MIR399d	2:14442978-14443077 (-)	21
ath-miR399e_st	4.0074	0.7025909	FALSE	3.996266	0.6797954	FALSE	miRNA	Arabidopsis thaliana	UGCCAAAGGAGAUUUGCCUCG	miRNA-2_0	8-Oct-10	Affymetrix Proprietary Database	ath-MIR399e	2:14443504-14443612 (+)	21
ath-miR399f_st	4.010586	0.9152567	FALSE	3.903471	0.9175042	FALSE	miRNA	Arabidopsis thaliana	UGCCAAAGGAGAUUUGCCCGG	miRNA-2_0	8-Oct-10	Affymetrix Proprietary Database	ath-MIR399f	2:14444997-14445114 (+)	21
osa-miR393_st	3.966148	0.8396114	FALSE	3.947909	0.7591413	FALSE	miRNA	Oryza sativa	UCCAAAGGGAUCGCAUUGAUC	miRNA-2_0	8-Oct-10	Affymetrix Proprietary Database	osa-MIR393	01:2308149-2308263 (-)	21
osa-miR394_st	3.976678	0.9659561	FALSE	4.260865	0.004952836	TRUE	miRNA	Oryza sativa	UUGGCAUUCUGUCCACCUCC	miRNA-2_0	8-Oct-10	Affymetrix Proprietary Database	osa-MIR394	02:27142285-27142394 (+)	20
osa-miR395b_st	4.036096	0.5994174	FALSE	4.032172	0.3842221	FALSE	miRNA	Oryza sativa	GUGAAGUGUUUGGGGGAACUC	miRNA-2_0	8-Oct-10	Affymetrix Proprietary Database	osa-MIR395b	04:31620227-31620312 (-)	21
osa-miR395d_st	4.010966	0.5266848	FALSE	3.978929	0.9658946	FALSE	miRNA	Oryza sativa	GUGAAGUGUUUGGGGGAACUC	miRNA-2_0	8-Oct-10	Affymetrix Proprietary Database	osa-MIR395d	04:31619948-31620035 (-)	21
osa-miR395e_st	4.062289	0.5945634	FALSE	4.115759	0.2837452	FALSE	miRNA	Oryza sativa	GUGAAGUGUUUGGGGGAACUC	miRNA-2_0	8-Oct-10	Affymetrix Proprietary Database	osa-MIR395e	04:31619805-31619892 (-)	21
osa-miR395g_st	4.235444	0.03026037	TRUE	3.942604	0.7553892	FALSE	miRNA	Oryza sativa	GUGAAGUGUUUGGGGGAACUC	miRNA-2_0	8-Oct-10	Affymetrix Proprietary Database	osa-MIR395g	04:31619526-31619611 (-)	21
osa-miR395h_st	4.115191	0.3428138	FALSE	4.062857	0.2063538	FALSE	miRNA	Oryza sativa	GUGAAGUGUUUGGGGGAACUC	miRNA-2_0	8-Oct-10	Affymetrix Proprietary Database	osa-MIR395h	08:3298147-3298258 (+)	21
osa-miR395i_st	4.025863	0.7047725	FALSE	4.066679	0.6608567	FALSE	miRNA	Oryza sativa	GUGAAGUGUUUGGGGGAACUC	miRNA-2_0	8-Oct-10	Affymetrix Proprietary Database	osa-MIR395i	08:3298322-3298420 (+)	21
osa-miR395j_st	3.914604	0.9861984	FALSE	4.075291	0.7128524	FALSE	miRNA	Oryza sativa	GUGAAGUGUUUGGGGGAACUC	miRNA-2_0	8-Oct-10	Affymetrix Proprietary Database	osa-MIR395j	08:3298482-3298593 (+)	21
osa-miR395k_st	4.136049	0.3410483	FALSE	4.028202	0.5451117	FALSE	miRNA	Oryza sativa	GUGAAGUGUUUGGGGGAACUC	miRNA-2_0	8-Oct-10	Affymetrix Proprietary Database	osa-MIR395k	08:3298655-3298753 (+)	21
osa-miR395l_st	4.072455	0.6600209	FALSE	3.96534	0.8534381	FALSE	miRNA	Oryza sativa	GUGAAGUGUUUGGGGGAACUC	miRNA-2_0	8-Oct-10	Affymetrix Proprietary Database	osa-MIR395l	08:3299000-3299093 (+)	21
osa-miR395s_st	4.010586	0.8414447	FALSE	3.903471	0.7115955	FALSE	miRNA	Oryza sativa	GUGAAGUGUUUGGGGGAACUC	miRNA-2_0	8-Oct-10	Affymetrix Proprietary Database	osa-MIR395s	04:32437833-32437918 (+)	21
osa-miR395t_st	3.862941	0.9893093	FALSE	3.940684	0.4154697	FALSE	miRNA	Oryza sativa	GUGAAGUGUUUGGGGAAACUC	miRNA-2_0	8-Oct-10	Affymetrix Proprietary Database	osa-MIR395t	09:6606353-6606495 (-)	21
osa-miR395c_st	4.046255	0.6317692	FALSE	4.125414	0.03734643	TRUE	miRNA	Oryza sativa	GUGAAGUGUUUGGAGGAACUC	miRNA-2_0	8-Oct-10	Affymetrix Proprietary Database	osa-MIR395c	04:31620086-31620174 (-)	21
osa-miR395a_st	3.962595	0.851038	FALSE	4.040338	0.2681106	FALSE	miRNA	Oryza sativa	GUGAAGUGCUUGGGGGAACUC	miRNA-2_0	8-Oct-10	Affymetrix Proprietary Database	osa-MIR395a	04:31620387-31620528 (-)	21
osa-miR395f_st	3.921422	0.7106525	FALSE	3.986127	0.9518949	FALSE	miRNA	Oryza sativa	GUGAAUUGUUUGGGGGAACUC	miRNA-2_0	8-Oct-10	Affymetrix Proprietary Database	osa-MIR395f	04:31619667-31619748 (-)	21
osa-miR395u_st	4.053706	0.5567582	FALSE	4.035467	0.3506534	FALSE	miRNA	Oryza sativa	GUGAAGCGUUUGGGGGAAAUC	miRNA-2_0	8-Oct-10	Affymetrix Proprietary Database	osa-MIR395u	09:6605701-6605786 (-)	21
osa-miR396a_st	4.096563	0.4323873	FALSE	3.989314	0.9231691	FALSE	miRNA	Oryza sativa	UUCCACAGCUUUCUUGAACUG	miRNA-2_0	8-Oct-10	Affymetrix Proprietary Database	osa-MIR396a	02:34274515-34274668 (+)	21
osa-miR396b_st	3.789326	0.9824682	FALSE	3.899851	0.771522	FALSE	miRNA	Oryza sativa	UUCCACAGCUUUCUUGAACUG	miRNA-2_0	8-Oct-10	Affymetrix Proprietary Database	osa-MIR396b	06:3668650-3668765 (+)	21
osa-miR396c_st	3.817131	0.9612575	FALSE	3.894873	0.6854579	FALSE	miRNA	Oryza sativa	UUCCACAGCUUUCUUGAACUU	miRNA-2_0	8-Oct-10	Affymetrix Proprietary Database	osa-MIR396c	02:34282004-34282144 (-)	21
osa-miR397a_st	4.055701	0.2812212	FALSE	4.036841	0.167098	FALSE	miRNA	Oryza sativa	UCAUUGAGUGCAGCGUUGAUG	miRNA-2_0	8-Oct-10	Affymetrix Proprietary Database	osa-MIR397a	06:28488787-28488900 (+)	21
osa-miR397b_st	3.925056	0.8645911	FALSE	3.893019	0.724251	FALSE	miRNA	Oryza sativa	UUAUUGAGUGCAGCGUUGAUG	miRNA-2_0	8-Oct-10	Affymetrix Proprietary Database	osa-MIR397b	02:3280779-3280896 (-)	21
osa-miR398a_st	3.922802	0.9631183	FALSE	4.000545	0.6347548	FALSE	miRNA	Oryza sativa	UGUGUUCUCAGGUCACCCCUU	miRNA-2_0	8-Oct-10	Affymetrix Proprietary Database	osa-MIR398a	10:9145071-9145185 (-)	21
osa-miR398b_st	4.05539	0.4449045	FALSE	3.852159	0.6840374	FALSE	miRNA	Oryza sativa	UGUGUUCUCAGGUCGCCCCUG	miRNA-2_0	8-Oct-10	Affymetrix Proprietary Database	osa-MIR398b	07:14597624-14597711 (-)	21
osa-miR399a_st	4.09851	0.6952153	FALSE	3.905155	0.6749467	FALSE	miRNA	Oryza sativa	UGCCAAAGGAGAAUUGCCCUG	miRNA-2_0	8-Oct-10	Affymetrix Proprietary Database	osa-MIR399a	01:30477592-30477740 (+)	21
osa-miR399b_st	3.914604	0.7624501	FALSE	3.992347	0.786327	FALSE	miRNA	Oryza sativa	UGCCAAAGGAGAAUUGCCCUG	miRNA-2_0	8-Oct-10	Affymetrix Proprietary Database	osa-MIR399b	02:7664026-7664122 (-)	21
osa-miR399c_st	4.108337	0.5007923	FALSE	4.067147	0.4310112	FALSE	miRNA	Oryza sativa	UGCCAAAGGAGAAUUGCCCUG	miRNA-2_0	8-Oct-10	Affymetrix Proprietary Database	osa-MIR399c	05:26243301-26243410 (-)	21
osa-miR399d_st	4.010586	0.6078462	FALSE	3.903471	0.9139708	FALSE	miRNA	Oryza sativa	UGCCAAAGGAGAGUUGCCCUG	miRNA-2_0	8-Oct-10	Affymetrix Proprietary Database	osa-MIR399d	06:1560790-1561075 (+)	21
osa-miR399e_st	4.183652	0.2173369	FALSE	4.076403	0.6325073	FALSE	miRNA	Oryza sativa	UGCCAAAGGAGAUUUGCCCAG	miRNA-2_0	8-Oct-10	Affymetrix Proprietary Database	osa-MIR399e	01:30476568-30476685 (-)	21
osa-miR399f_st	4.096862	0.5353086	FALSE	4.078623	0.4993714	FALSE	miRNA	Oryza sativa	UGCCAAAGGAGAUUUGCCCAG	miRNA-2_0	8-Oct-10	Affymetrix Proprietary Database	osa-MIR399f	06:20887634-20887750 (-)	21
osa-miR399g_st	4.016397	0.8751459	FALSE	3.975206	0.673025	FALSE	miRNA	Oryza sativa	UGCCAAAGGAGAUUUGCCCAG	miRNA-2_0	8-Oct-10	Affymetrix Proprietary Database	osa-MIR399g	02:7675284-7675402 (+)	21
osa-miR399h_st	3.959042	0.9521935	FALSE	3.947909	0.980063	FALSE	miRNA	Oryza sativa	UGCCAAAGGAGACUUGCCCAG	miRNA-2_0	8-Oct-10	Affymetrix Proprietary Database	osa-MIR399h	05:26245299-26245397 (+)	21
osa-miR399i_st	4.173908	0.08221085	FALSE	3.980553	0.42571	FALSE	miRNA	Oryza sativa	UGCCAAAGGAGAGCUGCCCUG	miRNA-2_0	8-Oct-10	Affymetrix Proprietary Database	osa-MIR399i	02:7650684-7650799 (+)	21
osa-miR399j_st	4.008681	0.6836984	FALSE	3.89827	0.7785571	FALSE	miRNA	Oryza sativa	UGCCAAAGGAGAGUUGCCCUA	miRNA-2_0	8-Oct-10	Affymetrix Proprietary Database	osa-MIR399j	04:28687978-28688083 (+)	21
osa-miR399k_st	4.010653	0.3954075	FALSE	3.807422	0.9868226	FALSE	miRNA	Oryza sativa	UGCCAAAGGAAAUUUGCCCCG	miRNA-2_0	8-Oct-10	Affymetrix Proprietary Database	osa-MIR399k	05:26248616-26248721 (+)	21
ebv-miR-BHRF1-1_st	4.026627	0.8231889	FALSE	4.148859	0.1907343	FALSE	miRNA	Epstein Barr	UAACCUGAUCAGCCCCGGAGUU	miRNA-2_0	8-Oct-10	Affymetrix Proprietary Database	ebv-mir-BHRF1-1	HHV507799:41471-41536 (+)	22
ebv-miR-BHRF1-2-star_st	4.052766	0.7101566	FALSE	3.950167	0.9525467	FALSE	miRNA	Epstein Barr	AAAUUCUGUUGCAGCAGAUAGC	miRNA-2_0	8-Oct-10	Affymetrix Proprietary Database	ebv-miR-BHRF1-2-star		22
ebv-miR-BHRF1-2_st	3.946204	0.8134407	FALSE	4.056729	0.05434739	TRUE	miRNA	Epstein Barr	UAUCUUUUGCGGCAGAAAUUGA	miRNA-2_0	8-Oct-10	Affymetrix Proprietary Database	ebv-mir-BHRF1-2	HHV507799:42848-42912 (+)	22
ebv-miR-BHRF1-3_st	3.956076	0.1554103	FALSE	4.033819	0.2777855	FALSE	miRNA	Epstein Barr	UAACGGGAAGUGUGUAAGCACA	miRNA-2_0	8-Oct-10	Affymetrix Proprietary Database	ebv-mir-BHRF1-3	HHV507799:42966-43030 (+)	22
ebv-miR-BART1-5p_st	6.882824	8.72E-16	TRUE	4.496787	0.000120111	TRUE	miRNA	Epstein Barr	UCUUAGUGGAAGUGACGUGCUGUG	miRNA-2_0	8-Oct-10	Affymetrix Proprietary Database	ebv-mir-BART1	HHV507799:139346-139415 (+)	24
ebv-miR-BART1-3p_st	4.010586	0.3967802	FALSE	4.153664	0.1439997	FALSE	miRNA	Epstein Barr	UAGCACCGCUAUCCACUAUGUC	miRNA-2_0	8-Oct-10	Affymetrix Proprietary Database	ebv-mir-BART1	HHV507799:139346-139415 (+)	22
ebv-miR-BART2-5p_st	3.95899	0.9859043	FALSE	3.955067	0.8830025	FALSE	miRNA	Epstein Barr	UAUUUUCUGCAUUCGCCCUUGC	miRNA-2_0	8-Oct-10	Affymetrix Proprietary Database	ebv-mir-BART2	HHV507799:152745-152806 (+)	22
ebv-miR-BART2-3p_st	4.036096	0.6287036	FALSE	4.032172	0.3072524	FALSE	miRNA	Epstein Barr	AAGGAGCGAUUUGGAGAAAAUAAA	miRNA-2_0	8-Oct-10	Affymetrix Proprietary Database	ebv-mir-BART2	HHV507799:152745-152806 (+)	24
ath-miR400_st	3.956076	0.1471661	FALSE	4.033819	0.3268302	FALSE	miRNA	Arabidopsis thaliana	UAUGAGAGUAUUAUAAGUCAC	miRNA-2_0	8-Oct-10	Affymetrix Proprietary Database	ath-MIR400	1:11785936-11786037 (+)	21
ath-miR401_st	3.96948	0.9430293	FALSE	4.034184	0.2885691	FALSE	miRNA	Arabidopsis thaliana	CGAAACUGGUGUCGACCGACA	miRNA-2_0	8-Oct-10	Affymetrix Proprietary Database	ath-MIR401	4:5020237-5020486 (-)	21
ath-miR402_st	4.085448	0.07408085	FALSE	4.090036	0.01694195	TRUE	miRNA	Arabidopsis thaliana	UUCGAGGCCUAUUAAACCUCUG	miRNA-2_0	8-Oct-10	Affymetrix Proprietary Database	ath-MIR402	1:29016520-29016828 (+)	22
ath-miR403_st	4.00933	0.6412395	FALSE	3.792282	0.9933032	FALSE	miRNA	Arabidopsis thaliana	UUAGAUUCACGCACAAACUCG	miRNA-2_0	8-Oct-10	Affymetrix Proprietary Database	ath-MIR403	2:19415052-19415186 (+)	21
ath-miR404_st	4.177066	0.1171502	FALSE	4.165933	0.1578569	FALSE	miRNA	Arabidopsis thaliana	AUUAACGCUGGCGGUUGCGGCAGC	miRNA-2_0	8-Oct-10	Affymetrix Proprietary Database	ath-MIR404	1:11230463-11230612 (-)	24
ath-miR405a_st	3.959042	0.8182129	FALSE	3.947909	0.9962184	FALSE	miRNA	Arabidopsis thaliana	AUGAGUUGGGUCUAACCCAUAACU	miRNA-2_0	8-Oct-10	Affymetrix Proprietary Database	ath-MIR405a	2:9634957-9635113 (-)	24
ath-miR405b_st	3.95537	0.8615754	FALSE	4.047563	0.6961386	FALSE	miRNA	Arabidopsis thaliana	AUGAGUUGGGUCUAACCCAUAACU	miRNA-2_0	8-Oct-10	Affymetrix Proprietary Database	ath-MIR405b	5:20632514-20632637 (+)	24
ath-miR405d_st	3.914604	0.9450438	FALSE	4.153664	0.3490298	FALSE	miRNA	Arabidopsis thaliana	AUGAGUUGGGUCUAACCCAUAACU	miRNA-2_0	8-Oct-10	Affymetrix Proprietary Database	ath-MIR405d	4:2789656-2789741 (-)	24
ath-miR406_st	4.005246	0.2992939	FALSE	3.812829	0.9532255	FALSE	miRNA	Arabidopsis thaliana	UAGAAUGCUAUUGUAAUCCAG	miRNA-2_0	8-Oct-10	Affymetrix Proprietary Database	ath-MIR406	1:19430078-19430277 (-)	21
ath-miR407_st	4.098626	0.1079861	FALSE	4.176369	0.1673829	FALSE	miRNA	Arabidopsis thaliana	UUUAAAUCAUAUACUUUUGGU	miRNA-2_0	8-Oct-10	Affymetrix Proprietary Database	ath-MIR407	2:13866205-13866467 (+)	21
ath-miR408_st	4.073621	0.5733392	FALSE	4.03243	0.2721238	FALSE	miRNA	Arabidopsis thaliana	AUGCACUGCCUCUUCCCUGGC	miRNA-2_0	8-Oct-10	Affymetrix Proprietary Database	ath-MIR408	2:19319814-19320031 (+)	21
ath-miR156g_st	4.151179	0.5544113	FALSE	3.937993	0.9140682	FALSE	miRNA	Arabidopsis thaliana	CGACAGAAGAGAGUGAGCAC	miRNA-2_0	8-Oct-10	Affymetrix Proprietary Database	ath-MIR156g	2:8412516-8412618 (-)	20
ath-miR156h_st	4.099829	0.6545123	FALSE	3.992713	0.5855986	FALSE	miRNA	Arabidopsis thaliana	UGACAGAAGAAAGAGAGCAC	miRNA-2_0	8-Oct-10	Affymetrix Proprietary Database	ath-MIR156h	5:22597012-22597117 (-)	20
ath-miR158b_st	3.8292	0.9816355	FALSE	4.057369	0.6713777	FALSE	miRNA	Arabidopsis thaliana	CCCCAAAUGUAGACAAAGCA	miRNA-2_0	8-Oct-10	Affymetrix Proprietary Database	ath-MIR158b	1:20772218-20772302 (+)	20
ath-miR159c_st	3.914526	0.9727833	FALSE	4.025051	0.2056013	FALSE	miRNA	Arabidopsis thaliana	UUUGGAUUGAAGGGAGCUCCU	miRNA-2_0	8-Oct-10	Affymetrix Proprietary Database	ath-MIR159c	2:18994632-18994856 (+)	21
ath-miR319c_st	4.142948	0.3364095	FALSE	3.949593	0.9340093	FALSE	miRNA	Arabidopsis thaliana	UUGGACUGAAGGGAGCUCCUU	miRNA-2_0	8-Oct-10	Affymetrix Proprietary Database	ath-MIR319c	2:17029701-17029899 (+)	21
ath-miR164c_st	4.010586	0.3141847	FALSE	3.992347	0.6922094	FALSE	miRNA	Arabidopsis thaliana	UGGAGAAGCAGGGCACGUGCG	miRNA-2_0	8-Oct-10	Affymetrix Proprietary Database	ath-MIR164c	5:9852674-9852775 (+)	21
ath-miR167c_st	4.000514	0.5283169	FALSE	3.989381	0.4269402	FALSE	miRNA	Arabidopsis thaliana	UAAGCUGCCAGCAUGAUCUUG	miRNA-2_0	8-Oct-10	Affymetrix Proprietary Database	ath-MIR167c	3:1306622-1306781 (-)	21
ath-miR172e_st	3.923409	0.945884	FALSE	4.066486	0.7565851	FALSE	miRNA	Arabidopsis thaliana	GGAAUCUUGAUGAUGCUGCAU	miRNA-2_0	8-Oct-10	Affymetrix Proprietary Database	ath-MIR172e	5:23988472-23988596 (+)	21
osa-miR156k_st	4.066162	0.5096817	FALSE	4.002106	0.2432514	FALSE	miRNA	Oryza sativa	UGACAGAAGAGAGAGAGCACA	miRNA-2_0	8-Oct-10	Affymetrix Proprietary Database	osa-MIR156k	09:18288106-18288211 (-)	21
osa-miR156l_st	3.9436	0.8377424	FALSE	4.124668	0.4298571	FALSE	miRNA	Oryza sativa	CGACAGAAGAGAGUGAGCAUA	miRNA-2_0	8-Oct-10	Affymetrix Proprietary Database	osa-MIR156l	05:5230587-5230742 (+)	21
osa-miR159a.2_st	3.962595	0.3681287	FALSE	3.944356	0.4558336	FALSE	miRNA	Oryza sativa	UUGCAUGCCCCAGGAGCUGCA	miRNA-2_0	8-Oct-10	Affymetrix Proprietary Database	osa-MIR159a	01:17680877-17681148 (+)	21
osa-miR159a.1_st	3.999173	0.1700134	FALSE	4.003761	0.7987866	FALSE	miRNA	Oryza sativa	UUUGGAUUGAAGGGAGCUCUG	miRNA-2_0	8-Oct-10	Affymetrix Proprietary Database	osa-MIR159a	01:17680877-17681148 (+)	21
osa-miR159b_st	3.930813	0.4866766	FALSE	4.137455	0.1136239	FALSE	miRNA	Oryza sativa	UUUGGAUUGAAGGGAGCUCUG	miRNA-2_0	8-Oct-10	Affymetrix Proprietary Database	osa-MIR159b	01:1214030-1214217 (+)	21
osa-miR159c_st	3.911298	0.702118	FALSE	3.803451	0.9813	FALSE	miRNA	Oryza sativa	AUUGGAUUGAAGGGAGCUCCA	miRNA-2_0	8-Oct-10	Affymetrix Proprietary Database	osa-MIR159c	01:6555048-6555244 (-)	21
osa-miR159d_st	4.101608	0.6039559	FALSE	3.987564	0.4557871	FALSE	miRNA	Oryza sativa	AUUGGAUUGAAGGGAGCUCCG	miRNA-2_0	8-Oct-10	Affymetrix Proprietary Database	osa-MIR159d	01:6562756-6562944 (-)	21
osa-miR159e_st	4.010586	0.531588	FALSE	3.903471	0.9943146	FALSE	miRNA	Oryza sativa	AUUGGAUUGAAGGGAGCUCCU	miRNA-2_0	8-Oct-10	Affymetrix Proprietary Database	osa-MIR159e	01:9759684-9759874 (-)	21
osa-miR159f_st	3.898213	0.9952149	FALSE	4.008739	0.7957934	FALSE	miRNA	Oryza sativa	CUUGGAUUGAAGGGAGCUCUA	miRNA-2_0	8-Oct-10	Affymetrix Proprietary Database	osa-MIR159f	01:6692112-6692299 (+)	21
osa-miR319a_st	4.152765	0.4415718	FALSE	4.393328	0.000372176	TRUE	miRNA	Oryza sativa	UUGGACUGAAGGGUGCUCCC	miRNA-2_0	8-Oct-10	Affymetrix Proprietary Database	osa-MIR319a	01:26822238-26822428 (-)	20
osa-miR319b_st	4.065959	0.5163663	FALSE	4.305018	0.005868732	TRUE	miRNA	Oryza sativa	UUGGACUGAAGGGUGCUCCC	miRNA-2_0	8-Oct-10	Affymetrix Proprietary Database	osa-MIR319b	01:6676570-6676766 (-)	20
osa-miR160e_st	4.050086	0.108701	FALSE	3.942971	0.1279304	FALSE	miRNA	Oryza sativa	UGCCUGGCUCCCUGUAUGCCG	miRNA-2_0	8-Oct-10	Affymetrix Proprietary Database	osa-MIR160e	07:2215762-2215875 (-)	21
osa-miR160f_st	3.9436	0.8215719	FALSE	4.021342	0.5309868	FALSE	miRNA	Oryza sativa	UGCCUGGCUCCCUGAAUGCCA	miRNA-2_0	8-Oct-10	Affymetrix Proprietary Database	osa-MIR160f	08:24394168-24394267 (+)	21
osa-miR162b_st	4.151092	0.07900377	FALSE	4.1099	0.06379027	FALSE	miRNA	Oryza sativa	UCGAUAAGCCUCUGCAUCCAG	miRNA-2_0	8-Oct-10	Affymetrix Proprietary Database	osa-MIR162b	04:24220760-24220893 (+)	21
osa-miR164c_st	3.995263	0.8592887	FALSE	4.073005	0.459731	FALSE	miRNA	Oryza sativa	UGGAGAAGCAGGGUACGUGCA	miRNA-2_0	8-Oct-10	Affymetrix Proprietary Database	osa-MIR164c	05:17267083-17267201 (+)	21
osa-miR164d_st	4.0074	0.4972461	FALSE	3.794213	0.6925832	FALSE	miRNA	Oryza sativa	UGGAGAAGCAGGGCACGUGCU	miRNA-2_0	8-Oct-10	Affymetrix Proprietary Database	osa-MIR164d	02:33137698-33137791 (-)	21
osa-miR164e_st	4.010586	0.6846844	FALSE	3.992347	0.6203295	FALSE	miRNA	Oryza sativa	UGGAGAAGCAGGGCACGUGAG	miRNA-2_0	8-Oct-10	Affymetrix Proprietary Database	osa-MIR164e	03:10541073-10541204 (+)	21
osa-miR166j_st	4.010586	0.8352394	FALSE	3.903471	0.9892038	FALSE	miRNA	Oryza sativa	UCGGAUCAGGCUUCAUUCCUC	miRNA-2_0	8-Oct-10	Affymetrix Proprietary Database	osa-miR166j		21
osa-miR166k_st	3.956076	0.9621578	FALSE	4.033819	0.6658519	FALSE	miRNA	Oryza sativa	UCGGACCAGGCUUCAAUCCCU	miRNA-2_0	8-Oct-10	Affymetrix Proprietary Database	osa-MIR166k	02:32429134-32429260 (-)	21
osa-miR166l_st	4.017486	0.8802086	FALSE	3.985448	0.8338923	FALSE	miRNA	Oryza sativa	UCGGACCAGGCUUCAAUCCCU	miRNA-2_0	8-Oct-10	Affymetrix Proprietary Database	osa-MIR166l	09:16950816-16950932 (+)	21
osa-miR167d_st	4.010586	0.7282824	FALSE	4.075291	0.5662704	FALSE	miRNA	Oryza sativa	UGAAGCUGCCAGCAUGAUCUG	miRNA-2_0	8-Oct-10	Affymetrix Proprietary Database	osa-MIR167d	07:4165296-4165405 (-)	21
osa-miR167e_st	4.010653	0.9460264	FALSE	3.903404	0.9772071	FALSE	miRNA	Oryza sativa	UGAAGCUGCCAGCAUGAUCUG	miRNA-2_0	8-Oct-10	Affymetrix Proprietary Database	osa-MIR167e	02:3742238-3742510 (-)	21
osa-miR167f_st	3.99159	0.9787011	FALSE	3.973351	0.9249925	FALSE	miRNA	Oryza sativa	UGAAGCUGCCAGCAUGAUCUG	miRNA-2_0	8-Oct-10	Affymetrix Proprietary Database	osa-MIR167f	10:14651810-14651922 (-)	21
osa-miR167g_st	4.100195	0.6595585	FALSE	3.903471	0.9071481	FALSE	miRNA	Oryza sativa	UGAAGCUGCCAGCAUGAUCUG	miRNA-2_0	8-Oct-10	Affymetrix Proprietary Database	osa-MIR167g	03:3346678-3346759 (+)	21
osa-miR167h_st	4.0074	0.9067162	FALSE	3.982496	0.7920228	FALSE	miRNA	Oryza sativa	UGAAGCUGCCAGCAUGAUCUG	miRNA-2_0	8-Oct-10	Affymetrix Proprietary Database	osa-MIR167h	12:25447013-25447132 (+)	21
osa-miR167i_st	4.106521	0.700401	FALSE	4.147337	0.3693277	FALSE	miRNA	Oryza sativa	UGAAGCUGCCAGCAUGAUCUG	miRNA-2_0	8-Oct-10	Affymetrix Proprietary Database	osa-MIR167i	06:27673751-27673951 (+)	21
osa-miR168a_st	3.811278	0.9973018	FALSE	3.903471	0.89175	FALSE	miRNA	Oryza sativa	UCGCUUGGUGCAGAUCGGGAC	miRNA-2_0	8-Oct-10	Affymetrix Proprietary Database	osa-MIR168a	02:1553154-1553240 (-)	21
osa-miR168a-3p_st	3.910932	0.8967634	FALSE	3.907009	0.7709198	FALSE	miRNA	Oryza sativa	GAUCCCGCCUUGCACCAAGUGAAU	miRNA-2_0	8-Oct-10	Affymetrix Proprietary Database	osa-MIR168a	02:1553154-1553240 (-)	24
osa-miR168b_st	4.049725	0.1122539	FALSE	3.941877	0.465467	FALSE	miRNA	Oryza sativa	AGGCUUGGUGCAGCUCGGGAA	miRNA-2_0	8-Oct-10	Affymetrix Proprietary Database	osa-MIR168b	02:27330559-27330664 (+)	21
osa-miR169b_st	3.955437	0.9218147	FALSE	3.848188	0.8152811	FALSE	miRNA	Oryza sativa	CAGCCAAGGAUGACUUGCCGG	miRNA-2_0	8-Oct-10	Affymetrix Proprietary Database	osa-MIR169b	06:27294911-27295038 (-)	21
osa-miR169c_st	3.959578	0.8354123	FALSE	3.927541	0.9620591	FALSE	miRNA	Oryza sativa	CAGCCAAGGAUGACUUGCCGG	miRNA-2_0	8-Oct-10	Affymetrix Proprietary Database	osa-MIR169c	04:30527213-30527324 (-)	21
osa-miR169d_st	4.010586	0.9362223	FALSE	3.903471	0.9947194	FALSE	miRNA	Oryza sativa	UAGCCAAGGAUGAAUUGCCGG	miRNA-2_0	8-Oct-10	Affymetrix Proprietary Database	osa-MIR169d	09:14619381-14619483 (-)	21
osa-miR169e_st	4.021114	0.4454924	FALSE	3.968781	0.8528706	FALSE	miRNA	Oryza sativa	UAGCCAAGGAUGACUUGCCGG	miRNA-2_0	8-Oct-10	Affymetrix Proprietary Database	osa-MIR169e	02:31199997-31200128 (-)	21
osa-miR169f_st	4.014285	0.9040843	FALSE	3.989381	0.2699765	FALSE	miRNA	Oryza sativa	UAGCCAAGGAUGACUUGCCUA	miRNA-2_0	8-Oct-10	Affymetrix Proprietary Database	osa-MIR169f	02:18552453-18552622 (-)	21
osa-miR169g_st	3.95537	0.8650696	FALSE	3.848255	0.9241245	FALSE	miRNA	Oryza sativa	UAGCCAAGGAUGACUUGCCUA	miRNA-2_0	8-Oct-10	Affymetrix Proprietary Database	osa-MIR169g	04:19248115-19248240 (+)	21
osa-miR169h_st	4.240174	0.06921149	FALSE	3.931005	0.8594893	FALSE	miRNA	Oryza sativa	UAGCCAAGGAUGACUUGCCUG	miRNA-2_0	8-Oct-10	Affymetrix Proprietary Database	osa-MIR169h	08:26804635-26804756 (+)	21
osa-miR169i_st	4.118138	0.2149223	FALSE	3.768981	0.9996853	FALSE	miRNA	Oryza sativa	UAGCCAAGGAUGACUUGCCUG	miRNA-2_0	8-Oct-10	Affymetrix Proprietary Database	osa-MIR169i	08:26800435-26800542 (+)	21
osa-miR169j_st	4.048505	0.5726815	FALSE	4.037372	0.5838667	FALSE	miRNA	Oryza sativa	UAGCCAAGGAUGACUUGCCUG	miRNA-2_0	8-Oct-10	Affymetrix Proprietary Database	osa-MIR169j	09:19788380-19788504 (+)	21
osa-miR169k_st	4.058592	0.9177714	FALSE	4.047459	0.6484033	FALSE	miRNA	Oryza sativa	UAGCCAAGGAUGACUUGCCUG	miRNA-2_0	8-Oct-10	Affymetrix Proprietary Database	osa-MIR169k	09:19791652-19791807 (+)	21
osa-miR169l_st	3.959341	0.9280915	FALSE	3.948208	0.8086811	FALSE	miRNA	Oryza sativa	UAGCCAAGGAUGACUUGCCUG	miRNA-2_0	8-Oct-10	Affymetrix Proprietary Database	osa-MIR169l	08:26814774-26814881 (+)	21
osa-miR169m_st	4.010586	0.984603	FALSE	3.992347	0.8206411	FALSE	miRNA	Oryza sativa	UAGCCAAGGAUGACUUGCCUG	miRNA-2_0	8-Oct-10	Affymetrix Proprietary Database	osa-MIR169m	08:26811183-26811320 (+)	21
osa-miR169n_st	3.862941	0.9356111	FALSE	4.023628	0.8934891	FALSE	miRNA	Oryza sativa	UAGCCAAGAAUGACUUGCCUA	miRNA-2_0	8-Oct-10	Affymetrix Proprietary Database	osa-MIR169n	11:6081004-6081180 (-)	21
osa-miR169o_st	3.914604	0.7670721	FALSE	3.992347	0.6288153	FALSE	miRNA	Oryza sativa	UAGCCAAGAAUGACUUGCCUA	miRNA-2_0	8-Oct-10	Affymetrix Proprietary Database	osa-MIR169o	11:6077280-6077452 (-)	21
osa-miR169p_st	4.120708	0.3943894	FALSE	4.08867	0.2825359	FALSE	miRNA	Oryza sativa	UAGCCAAGGACAAACUUGCCGG	miRNA-2_0	8-Oct-10	Affymetrix Proprietary Database	osa-MIR169p	08:7640332-7640457 (-)	22
osa-miR169q_st	4.05539	0.7511079	FALSE	4.030487	0.7737347	FALSE	miRNA	Oryza sativa	UAGCCAAGGAGACUGCCCAUG	miRNA-2_0	8-Oct-10	Affymetrix Proprietary Database	osa-MIR169q	08:26814774-26814881 (-)	21
osa-miR171b_st	3.904413	0.6907055	FALSE	3.982156	0.7664558	FALSE	miRNA	Oryza sativa	UGAUUGAGCCGUGCCAAUAUC	miRNA-2_0	8-Oct-10	Affymetrix Proprietary Database	osa-MIR171b	08:5368156-5368255 (+)	21
osa-miR171c_st	3.980026	0.1849869	FALSE	4.161095	0.1255969	FALSE	miRNA	Oryza sativa	UGAUUGAGCCGUGCCAAUAUC	miRNA-2_0	8-Oct-10	Affymetrix Proprietary Database	osa-MIR171c	04:31528365-31528463 (-)	21
osa-miR171d_st	3.914604	0.8973309	FALSE	3.903471	0.8098391	FALSE	miRNA	Oryza sativa	UGAUUGAGCCGUGCCAAUAUC	miRNA-2_0	8-Oct-10	Affymetrix Proprietary Database	osa-MIR171d	10:21165791-21165925 (+)	21
osa-miR171e_st	3.94295	0.9453995	FALSE	4.149591	0.1572629	FALSE	miRNA	Oryza sativa	UGAUUGAGCCGUGCCAAUAUC	miRNA-2_0	8-Oct-10	Affymetrix Proprietary Database	osa-MIR171e	03:1969483-1969601 (+)	21
osa-miR171f_st	4.0074	0.5385549	FALSE	3.982496	0.9419482	FALSE	miRNA	Oryza sativa	UGAUUGAGCCGUGCCAAUAUC	miRNA-2_0	8-Oct-10	Affymetrix Proprietary Database	osa-MIR171f	03:30020813-30020939 (+)	21
osa-miR171g_st	4.088058	0.7402228	FALSE	4.1658	0.1861144	FALSE	miRNA	Oryza sativa	GAGGUGAGCCGAGCCAAUAUC	miRNA-2_0	8-Oct-10	Affymetrix Proprietary Database	osa-MIR171g	07:15635751-15635839 (-)	21
osa-miR172a_st	4.010242	0.2201725	FALSE	3.982814	0.4348445	FALSE	miRNA	Oryza sativa	AGAAUCUUGAUGAUGCUGCAU	miRNA-2_0	8-Oct-10	Affymetrix Proprietary Database	osa-MIR172a	09:22881353-22881461 (+)	21
osa-miR172b_st	3.996371	0.4398532	FALSE	4.235431	0.08644443	FALSE	miRNA	Oryza sativa	GGAAUCUUGAUGAUGCUGCAU	miRNA-2_0	8-Oct-10	Affymetrix Proprietary Database	osa-MIR172b	01:42922692-42922929 (-)	21
osa-miR172c_st	4.072822	0.06588438	FALSE	3.964974	0.3164365	FALSE	miRNA	Oryza sativa	UGAAUCUUGAUGAUGCUGCAC	miRNA-2_0	8-Oct-10	Affymetrix Proprietary Database	osa-MIR172c	07:13110492-13110602 (-)	21
osa-miR166g_st	3.921422	0.9855098	FALSE	3.896519	0.9235115	FALSE	miRNA	Oryza sativa	UCGGACCAGGCUUCAUUCCUC	miRNA-2_0	8-Oct-10	Affymetrix Proprietary Database	osa-MIR166g	12:18300803-18300947 (+)	21
osa-miR166h_st	4.026291	0.9429173	FALSE	4.079761	0.4421857	FALSE	miRNA	Oryza sativa	UCGGACCAGGCUUCAUUCCUC	miRNA-2_0	8-Oct-10	Affymetrix Proprietary Database	osa-MIR166h	02:32429305-32429423 (-)	21
osa-miR166i_st	4.124118	0.8759338	FALSE	4.017003	0.7464039	FALSE	miRNA	Oryza sativa	UCGGAUCAGGCUUCAUUCCUC	miRNA-2_0	8-Oct-10	Affymetrix Proprietary Database	osa-MIR166i	03:25293034-25293178 (+)	21
hsa-miR-384_st	3.959042	0.710789	FALSE	3.947909	0.9613094	FALSE	miRNA	Homo sapiens	AUUCCUAGAAAUUGUUCAUA	miRNA-2_0	8-Oct-10	Affymetrix Proprietary Database	hsa-mir-384	X:76139698-76139785 (-)	20
mmu-miR-384-5p_st	3.914604	0.3035211	FALSE	3.903471	0.874875	FALSE	miRNA	Mus musculus	UGUAAACAAUUCCUAGGCAAUGU	miRNA-2_0	8-Oct-10	Affymetrix Proprietary Database	mmu-mir-384	X:102539621-102539708 (-)	23
mmu-miR-384-3p_st	3.910932	0.09775311	FALSE	3.907009	0.1464466	FALSE	miRNA	Mus musculus	AUUCCUAGAAAUUGUUCACAAU	miRNA-2_0	8-Oct-10	Affymetrix Proprietary Database	mmu-mir-384	X:102539621-102539708 (-)	22
osa-miR171h_st	3.875418	0.88813	FALSE	4.114477	0.5838713	FALSE	miRNA	Oryza sativa	GUGAGCCGAACCAAUAUCACU	miRNA-2_0	8-Oct-10	Affymetrix Proprietary Database	osa-MIR171h	04:28297308-28297408 (+)	21
osa-miR393b_st	4.048233	0.4324957	FALSE	4.044309	0.5168878	FALSE	miRNA	Oryza sativa	UCCAAAGGGAUCGCAUUGAUCU	miRNA-2_0	8-Oct-10	Affymetrix Proprietary Database	osa-MIR393b	04:34746766-34746897 (-)	22
osa-miR393b-3p_st	4.056672	0.3178727	FALSE	3.946261	0.9823126	FALSE	miRNA	Oryza sativa	UCAGUGCAAUCCCUUUGGAAU	miRNA-2_0	8-Oct-10	Affymetrix Proprietary Database	osa-MIR393b	04:34746766-34746897 (-)	21
osa-miR408_st	3.828814	0.798216	FALSE	4.208982	0.2423341	FALSE	miRNA	Oryza sativa	CUGCACUGCCUCUUCCCUGGC	miRNA-2_0	8-Oct-10	Affymetrix Proprietary Database	osa-MIR408	01:12300635-12300847 (+)	21
hsa-miR-196b_st	3.862874	0.8607568	FALSE	3.955067	0.5612572	FALSE	miRNA	Homo sapiens	UAGGUAGUUUCCUGUUGUUGGG	miRNA-2_0	8-Oct-10	Affymetrix Proprietary Database	hsa-mir-196b	7:27209099-27209182 (-)	22
hsa-miR-196b-star_st	4.010586	0.6626405	FALSE	3.807355	0.6758839	FALSE	miRNA	Homo sapiens	UCGACAGCACGACACUGCCUUC	miRNA-2_0	8-Oct-10	Affymetrix Proprietary Database	hsa-mir-196b	7:27209099-27209182 (-)	22
mmu-miR-196b_st	3.891937	0.9291179	FALSE	4.073005	0.4619095	FALSE	miRNA	Mus musculus	UAGGUAGUUUCCUGUUGUUGGG	miRNA-2_0	8-Oct-10	Affymetrix Proprietary Database	mmu-mir-196b	6:52180080-52180164 (-)	22
rno-miR-196b_st	4.036395	0.4398085	FALSE	3.928547	0.9131696	FALSE	miRNA	Rattus norvegicus	UAGGUAGUUUCCUGUUGUUGGG	miRNA-2_0	8-Oct-10	Affymetrix Proprietary Database	rno-mir-196b	4:80530379-80530463 (-)	22
osa-miR172d_st	4.010586	0.1435365	FALSE	3.992347	0.3741414	FALSE	miRNA	Oryza sativa	AGAAUCUUGAUGAUGCUGCAU	miRNA-2_0	8-Oct-10	Affymetrix Proprietary Database	osa-MIR172d	02:35137668-35137797 (-)	21
osa-miR171i_st	4.058722	0.9305776	FALSE	4.033818	0.7719379	FALSE	miRNA	Oryza sativa	GGAUUGAGCCGCGUCAAUAUC	miRNA-2_0	8-Oct-10	Affymetrix Proprietary Database	osa-MIR171i	03:21190113-21190232 (+)	21
osa-miR167j_st	4.050153	0.4283148	FALSE	4.018115	0.6416659	FALSE	miRNA	Oryza sativa	UGAAGCUGCCAGCAUGAUCUG	miRNA-2_0	8-Oct-10	Affymetrix Proprietary Database	osa-MIR167j	01:32685024-32685183 (-)	21
osa-miR166m_st	4.119407	0.3724833	FALSE	4.134452	0.3814655	FALSE	miRNA	Oryza sativa	UCGGACCAGGCUUCAUUCCCU	miRNA-2_0	8-Oct-10	Affymetrix Proprietary Database	osa-MIR166m	08:23042643-23042842 (+)	21
osa-miR166n_st	3.947414	0.847451	FALSE	4.327582	0.000894111	TRUE	miRNA	Oryza sativa	UCGGACCAGGCUUCAUUCCCC	miRNA-2_0	8-Oct-10	Affymetrix Proprietary Database	osa-MIR166n	03:30385671-30385770 (-)	21
osa-miR164f_st	3.914537	0.7854276	FALSE	3.903404	0.5979214	FALSE	miRNA	Oryza sativa	UGGAGAAGCAGGGCACGUGCA	miRNA-2_0	8-Oct-10	Affymetrix Proprietary Database	osa-MIR164f	05:23281329-23281538 (+)	21
mmu-miR-409-5p_st	4.178647	0.6266947	FALSE	3.896416	0.8191742	FALSE	miRNA	Mus musculus	AGGUUACCCGAGCAACUUUGCAU	miRNA-2_0	8-Oct-10	Affymetrix Proprietary Database	mmu-mir-409	12:110981368-110981446 (+)	23
mmu-miR-409-3p_st	3.962595	0.893418	FALSE	3.951462	0.5835276	FALSE	miRNA	Mus musculus	GAAUGUUGCUCGGUGAACCCCU	miRNA-2_0	8-Oct-10	Affymetrix Proprietary Database	mmu-mir-409	12:110981368-110981446 (+)	22
mmu-miR-410_st	4.05539	0.2520693	FALSE	4.037151	0.3856966	FALSE	miRNA	Mus musculus	AAUAUAACACAGAUGGCCUGU	miRNA-2_0	8-Oct-10	Affymetrix Proprietary Database	mmu-mir-410	12:110981925-110982005 (+)	21
mmu-miR-376b-star_st	4.060368	0.7397498	FALSE	3.847181	0.8430312	FALSE	miRNA	Mus musculus	GUGGAUAUUCCUUCUAUGGUUA	miRNA-2_0	8-Oct-10	Affymetrix Proprietary Database	mmu-mir-376b	12:110961668-110961749 (+)	22
mmu-miR-376b_st	3.959042	0.3916543	FALSE	3.947909	0.9658514	FALSE	miRNA	Mus musculus	AUCAUAGAGGAACAUCCACUU	miRNA-2_0	8-Oct-10	Affymetrix Proprietary Database	mmu-mir-376b	12:110961668-110961749 (+)	21
mmu-miR-411_st	4.099829	0.4853571	FALSE	3.992713	0.3749842	FALSE	miRNA	Mus musculus	UAGUAGACCGUAUAGCGUACG	miRNA-2_0	8-Oct-10	Affymetrix Proprietary Database	mmu-mir-411	12:110948385-110948466 (+)	21
mmu-miR-411-star_st	3.962595	0.8938065	FALSE	3.951462	0.7281592	FALSE	miRNA	Mus musculus	UAUGUAACACGGUCCACUAACC	miRNA-2_0	8-Oct-10	Affymetrix Proprietary Database	mmu-mir-411	12:110948385-110948466 (+)	22
mmu-miR-412_st	4.010586	0.832337	FALSE	3.903471	0.9392861	FALSE	miRNA	Mus musculus	UUCACCUGGUCCACUAGCCG	miRNA-2_0	8-Oct-10	Affymetrix Proprietary Database	mmu-mir-412	12:110981499-110981578 (+)	20
mmu-miR-370_st	4.057155	0.3585092	FALSE	4.217841	0.04960179	TRUE	miRNA	Mus musculus	GCCUGCUGGGGUGGAACCUGGU	miRNA-2_0	8-Oct-10	Affymetrix Proprietary Database	mmu-mir-370	12:110856468-110856546 (+)	22
gga-miR-29a_st	4.233066	0.02215694	TRUE	4.716559	1.76E-07	TRUE	miRNA	Gallus gallus	UAGCACCAUUUGAAAUCGGUU	miRNA-2_0	8-Oct-10	Affymetrix Proprietary Database	gga-mir-29a	1:3236329-3236417 (+)	21
gga-miR-29b_st	4.300066	0.000695827	TRUE	4.930659	1.08E-10	TRUE	miRNA	Gallus gallus	UAGCACCAUUUGAAAUCAGUGUU	miRNA-2_0	8-Oct-10	Affymetrix Proprietary Database	gga-miR-29b		23
gga-let-7i_st	7.354503	8.72E-16	TRUE	7.637691	8.72E-16	TRUE	miRNA	Gallus gallus	UGAGGUAGUAGUUUGUGCUGU	miRNA-2_0	8-Oct-10	Affymetrix Proprietary Database	gga-let-7i	1:34895687-34895770 (+)	21
gga-miR-135a_st	3.933068	0.9013532	FALSE	3.973883	0.668579	FALSE	miRNA	Gallus gallus	UAUGGCUUUUUAUUCCUAUGUGA	miRNA-2_0	8-Oct-10	Affymetrix Proprietary Database	gga-miR-135a		23
gga-miR-33_st	3.714868	0.9991947	FALSE	4.057253	0.9065652	FALSE	miRNA	Gallus gallus	GUGCAUUGUAGUUGCAUUGC	miRNA-2_0	8-Oct-10	Affymetrix Proprietary Database	gga-mir-33	1:51372282-51372350 (-)	20
gga-let-7a_st	9.502899	8.72E-16	TRUE	9.830433	8.72E-16	TRUE	miRNA	Gallus gallus	UGAGGUAGUAGGUUGUAUAGUU	miRNA-2_0	8-Oct-10	Affymetrix Proprietary Database	gga-let-7a		22
gga-let-7b_st	9.232599	8.72E-16	TRUE	9.953775	8.72E-16	TRUE	miRNA	Gallus gallus	UGAGGUAGUAGGUUGUGUGGUU	miRNA-2_0	8-Oct-10	Affymetrix Proprietary Database	gga-let-7b	1:73422101-73422185 (+)	22
gga-miR-99a_st	4.309048	0.01579781	TRUE	4.112324	0.4173352	FALSE	miRNA	Gallus gallus	AACCCGUAGAUCCGAUCUUGUG	miRNA-2_0	8-Oct-10	Affymetrix Proprietary Database	gga-mir-99a	1:102424333-102424413 (+)	22
gga-miR-99a-star_st	3.99849	0.9114642	FALSE	3.994566	0.7870757	FALSE	miRNA	Gallus gallus	CAAGCUCGCUUCUAUGGGUCU	miRNA-2_0	8-Oct-10	Affymetrix Proprietary Database	gga-mir-99a	1:102424333-102424413 (+)	21
gga-let-7c_st	9.561463	8.72E-16	TRUE	10.42567	8.72E-16	TRUE	miRNA	Gallus gallus	UGAGGUAGUAGGUUGUAUGGUU	miRNA-2_0	8-Oct-10	Affymetrix Proprietary Database	gga-let-7c	1:102425086-102425169 (+)	22
gga-miR-125b_st	4.195384	0.04388671	TRUE	4.131328	0.2975858	FALSE	miRNA	Gallus gallus	UCCCUGAGACCCUAACUUGUGA	miRNA-2_0	8-Oct-10	Affymetrix Proprietary Database	gga-mir-125b	1:102457647-102457736 (+)	22
gga-miR-155_st	6.25134	8.72E-16	TRUE	4.602519	1.06E-07	TRUE	miRNA	Gallus gallus	UUAAUGCUAAUCGUGAUAGGGG	miRNA-2_0	8-Oct-10	Affymetrix Proprietary Database	gga-mir-155	1:105930213-105930275 (+)	22
gga-miR-222_st	7.479609	8.72E-16	TRUE	7.540778	8.72E-16	TRUE	miRNA	Gallus gallus	AGCUACAUCUGGCUACUGGGUCUC	miRNA-2_0	8-Oct-10	Affymetrix Proprietary Database	gga-miR-222		24
gga-miR-221_st	7.111844	8.72E-16	TRUE	7.394329	8.72E-16	TRUE	miRNA	Gallus gallus	AGCUACAUUGUCUGCUGGGUUUC	miRNA-2_0	8-Oct-10	Affymetrix Proprietary Database	gga-mir-221	1:114218926-114219024 (+)	23
gga-miR-92_st	10.05087	8.72E-16	TRUE	9.546894	8.72E-16	TRUE	miRNA	Gallus gallus	UAUUGCACUUGUCCCGGCCUG	miRNA-2_0	8-Oct-10	Affymetrix Proprietary Database	gga-mir-92	1:152248070-152248147 (-)	21
gga-miR-19b_st	8.92186	8.72E-16	TRUE	8.766987	8.72E-16	TRUE	miRNA	Gallus gallus	UGUGCAAAUCCAUGCAAAACUGA	miRNA-2_0	8-Oct-10	Affymetrix Proprietary Database	gga-mir-19b	1:152248183-152248269 (-)	23
gga-miR-20a_st	9.970645	8.72E-16	TRUE	9.41257	8.72E-16	TRUE	miRNA	Gallus gallus	UAAAGUGCUUAUAGUGCAGGUAG	miRNA-2_0	8-Oct-10	Affymetrix Proprietary Database	gga-mir-20a	1:152248306-152248403 (-)	23
gga-miR-19a_st	4.486792	3.70E-06	TRUE	4.624899	4.71E-08	TRUE	miRNA	Gallus gallus	UGUGCAAAUCUAUGCAAAACUGA	miRNA-2_0	8-Oct-10	Affymetrix Proprietary Database	gga-mir-19a	1:152248492-152248572 (-)	23
gga-miR-18a_st	7.077745	8.72E-16	TRUE	6.738707	8.72E-16	TRUE	miRNA	Gallus gallus	UAAGGUGCAUCUAGUGCAGAUA	miRNA-2_0	8-Oct-10	Affymetrix Proprietary Database	gga-mir-18a	1:152248626-152248718 (-)	22
gga-miR-17-5p_st	10.2894	8.72E-16	TRUE	9.505192	8.72E-16	TRUE	miRNA	Gallus gallus	CAAAGUGCUUACAGUGCAGGUAGU	miRNA-2_0	8-Oct-10	Affymetrix Proprietary Database	gga-mir-17	1:152248781-152248865 (-)	24
gga-miR-17-3p_st	4.635683	7.11E-10	TRUE	4.560712	9.52E-09	TRUE	miRNA	Gallus gallus	ACUGCAGUGAAGGCACUUGU	miRNA-2_0	8-Oct-10	Affymetrix Proprietary Database	gga-mir-17	1:152248781-152248865 (-)	20
gga-miR-16_st	5.526923	3.48E-14	TRUE	6.155913	8.72E-16	TRUE	miRNA	Gallus gallus	UAGCAGCACGUAAAUAUUGGUG	miRNA-2_0	8-Oct-10	Affymetrix Proprietary Database	gga-miR-16		22
gga-miR-15a_st	5.087694	3.05E-12	TRUE	5.717301	8.72E-16	TRUE	miRNA	Gallus gallus	UAGCAGCACAUAAUGGUUUGU	miRNA-2_0	8-Oct-10	Affymetrix Proprietary Database	gga-mir-15a	1:173700493-173700575 (-)	21
gga-miR-26a_st	9.372907	8.72E-16	TRUE	10.18371	8.72E-16	TRUE	miRNA	Gallus gallus	UUCAAGUAAUCCAGGAUAGGC	miRNA-2_0	8-Oct-10	Affymetrix Proprietary Database	gga-mir-26a	2:4467516-4467592 (+)	21
gga-miR-153_st	3.822899	0.3160602	FALSE	3.949222	0.3629373	FALSE	miRNA	Gallus gallus	UUGCAUAGUCACAAAAGUGA	miRNA-2_0	8-Oct-10	Affymetrix Proprietary Database	gga-mir-153	2:8765687-8765773 (-)	20
gga-miR-148a_st	4.019251	0.4448193	FALSE	4.497872	1.59E-06	TRUE	miRNA	Gallus gallus	UCAGUGCACUACAGAACUUUGU	miRNA-2_0	8-Oct-10	Affymetrix Proprietary Database	gga-mir-148a	2:32053543-32053610 (-)	22
gga-miR-196_st	3.853775	0.64256	FALSE	3.9643	0.1445561	FALSE	miRNA	Gallus gallus	UAGGUAGUUUCAUGUUGUUGG	miRNA-2_0	8-Oct-10	Affymetrix Proprietary Database	gga-miR-196		21
gga-miR-138_st	3.94099	0.7777057	FALSE	3.945579	0.8504779	FALSE	miRNA	Gallus gallus	AGCUGGUGUUGUGAAUC	miRNA-2_0	8-Oct-10	Affymetrix Proprietary Database	gga-miR-138		17
gga-miR-128_st	4.936246	1.61E-13	TRUE	4.777129	1.04E-10	TRUE	miRNA	Gallus gallus	UCACAGUGAACCGGUCUCUUU	miRNA-2_0	8-Oct-10	Affymetrix Proprietary Database	gga-miR-128		21
gga-miR-187_st	4.124118	0.467863	FALSE	4.017003	0.4424394	FALSE	miRNA	Gallus gallus	UCGUGUCUUGUGUUGCAGCC	miRNA-2_0	8-Oct-10	Affymetrix Proprietary Database	gga-mir-187	2:85892470-85892555 (+)	20
gga-miR-32_st	3.805717	0.7495111	FALSE	4.101234	0.05810756	TRUE	miRNA	Gallus gallus	UAUUGCACAUUACUAAGUUGC	miRNA-2_0	8-Oct-10	Affymetrix Proprietary Database	gga-mir-32	2:86506451-86506520 (-)	21
gga-miR-133a_st	4.062289	0.8600061	FALSE	4.115759	0.3684859	FALSE	miRNA	Gallus gallus	UUGGUCCCCUUCAACCAGCUGU	miRNA-2_0	8-Oct-10	Affymetrix Proprietary Database	gga-miR-133a		22
gga-miR-1a_st	3.956076	0.2166288	FALSE	4.033819	0.3468891	FALSE	miRNA	Gallus gallus	UGGAAUGUAAAGAAGUAUGUA	miRNA-2_0	8-Oct-10	Affymetrix Proprietary Database	gga-miR-1a		21
gga-miR-124a_st	4.185701	0.0100802	TRUE	4.153664	0.01056685	TRUE	miRNA	Gallus gallus	UUAAGGCACGCGGUGAAUGCCA	miRNA-2_0	8-Oct-10	Affymetrix Proprietary Database	gga-mir-124a	2:118524157-118524252 (+)	22
gga-miR-30d_st	7.402415	8.72E-16	TRUE	7.408118	8.72E-16	TRUE	miRNA	Gallus gallus	UGUAAACAUCCCCGACUGGAAG	miRNA-2_0	8-Oct-10	Affymetrix Proprietary Database	gga-mir-30d	2:148337263-148337326 (-)	22
gga-miR-30b_st	5.986694	8.72E-16	TRUE	7.381567	8.72E-16	TRUE	miRNA	Gallus gallus	UGUAAACAUCCUACACUCAGCU	miRNA-2_0	8-Oct-10	Affymetrix Proprietary Database	gga-mir-30b	2:148331598-148331684 (-)	22
gga-miR-216_st	3.924676	0.9654816	FALSE	3.989381	0.4514065	FALSE	miRNA	Gallus gallus	UAAUCUCAGCUGGCAACUGUG	miRNA-2_0	8-Oct-10	Affymetrix Proprietary Database	gga-mir-216	3:282807-282912 (-)	21
gga-miR-217_st	4.072822	0.009524879	TRUE	4.25389	0.000413241	TRUE	miRNA	Gallus gallus	UACUGCAUCAGGAACUGAUUGGAU	miRNA-2_0	8-Oct-10	Affymetrix Proprietary Database	gga-mir-217	3:280139-280245 (-)	24
gga-miR-194_st	5.470155	8.72E-16	TRUE	6.327165	8.72E-16	TRUE	miRNA	Gallus gallus	UGUAACAGCAACUCCAUGUGGA	miRNA-2_0	8-Oct-10	Affymetrix Proprietary Database	gga-mir-194	3:19924487-19924561 (+)	22
gga-miR-215_st	3.962961	0.3991033	FALSE	4.040704	0.2460918	FALSE	miRNA	Gallus gallus	AUGACCUAUGAAUUGACAGAC	miRNA-2_0	8-Oct-10	Affymetrix Proprietary Database	gga-mir-215	3:19924793-19924897 (+)	21
gga-miR-30a-5p_st	4.796798	1.96E-11	TRUE	5.531747	8.72E-16	TRUE	miRNA	Gallus gallus	UGUAAACAUCCUCGACUGGAAG	miRNA-2_0	8-Oct-10	Affymetrix Proprietary Database	gga-mir-30a	3:85102239-85102310 (+)	22
gga-miR-30a-3p_st	3.953791	0.753153	FALSE	4.114477	0.3549984	FALSE	miRNA	Gallus gallus	CUUUCAGUCGGAUGUUUGCAGC	miRNA-2_0	8-Oct-10	Affymetrix Proprietary Database	gga-mir-30a	3:85102239-85102310 (+)	22
gga-miR-30c_st	7.411623	8.72E-16	TRUE	8.473725	8.72E-16	TRUE	miRNA	Gallus gallus	UGUAAACAUCCUACACUCUCAGCU	miRNA-2_0	8-Oct-10	Affymetrix Proprietary Database	gga-miR-30c		24
gga-miR-133b_st	4.103449	0.2324778	FALSE	3.900217	0.8490019	FALSE	miRNA	Gallus gallus	UUGGUCCCCUUCAACCAGCUA	miRNA-2_0	8-Oct-10	Affymetrix Proprietary Database	gga-mir-133b	3:110384933-110385016 (-)	21
gga-miR-206_st	4.010586	0.8899168	FALSE	4.075291	0.3550234	FALSE	miRNA	Gallus gallus	UGGAAUGUAAGGAAGUGUGUGG	miRNA-2_0	8-Oct-10	Affymetrix Proprietary Database	gga-mir-206	3:110390439-110390514 (-)	22
gga-miR-223_st	4.079276	0.06789391	FALSE	5.512008	8.72E-16	TRUE	miRNA	Gallus gallus	UGUCAGUUUGUCAAAUACCCC	miRNA-2_0	8-Oct-10	Affymetrix Proprietary Database	gga-mir-223	4:232949-233048 (+)	21
gga-miR-18b_st	4.520991	3.14E-07	TRUE	4.933417	7.08E-11	TRUE	miRNA	Gallus gallus	UAAGGUGCAUCUAGUGCAGUUA	miRNA-2_0	8-Oct-10	Affymetrix Proprietary Database	gga-mir-18b	4:3970228-3970311 (-)	22
gga-miR-106_st	8.816044	8.72E-16	TRUE	8.51313	8.72E-16	TRUE	miRNA	Gallus gallus	AAAAGUGCUUACAGUGCAGGUA	miRNA-2_0	8-Oct-10	Affymetrix Proprietary Database	gga-mir-106	4:3970359-3970439 (-)	22
gga-miR-302a_st	3.914604	0.8575579	FALSE	3.903471	0.7443841	FALSE	miRNA	Gallus gallus	AAGUGCUUCCAUGUUUUAGUGA	miRNA-2_0	8-Oct-10	Affymetrix Proprietary Database	gga-mir-302a	4:58651879-58651945 (+)	22
gga-miR-218_st	3.914604	0.9817665	FALSE	3.992347	0.7822564	FALSE	miRNA	Gallus gallus	UUGUGCUUGAUCUAACCAUGU	miRNA-2_0	8-Oct-10	Affymetrix Proprietary Database	gga-miR-218		21
gga-miR-103_st	9.57375	8.72E-16	TRUE	9.201195	8.72E-16	TRUE	miRNA	Gallus gallus	AGCAGCAUUGUACAGGGCUAUGA	miRNA-2_0	8-Oct-10	Affymetrix Proprietary Database	gga-miR-103		23
gga-miR-203_st	3.914604	0.8288702	FALSE	4.075291	0.7990172	FALSE	miRNA	Gallus gallus	GUGAAAUGUUUAGGACCACUUG	miRNA-2_0	8-Oct-10	Affymetrix Proprietary Database	gga-mir-203	5:53206814-53206911 (+)	22
gga-miR-107_st	9.072364	8.72E-16	TRUE	8.750939	8.72E-16	TRUE	miRNA	Gallus gallus	AGCAGCAUUGUACAGGGCUAUCA	miRNA-2_0	8-Oct-10	Affymetrix Proprietary Database	gga-mir-107	6:20487964-20488044 (-)	23
gga-miR-10b_st	4.014539	0.389503	FALSE	4.15664	0.1228206	FALSE	miRNA	Gallus gallus	UACCCUGUAGAACCGAAUUUGU	miRNA-2_0	8-Oct-10	Affymetrix Proprietary Database	gga-mir-10b	7:17389048-17389157 (-)	22
gga-miR-181a_st	8.534272	8.72E-16	TRUE	8.000197	8.72E-16	TRUE	miRNA	Gallus gallus	AACAUUCAACGCUGUCGGUGAGU	miRNA-2_0	8-Oct-10	Affymetrix Proprietary Database	gga-miR-181a		23
gga-miR-181a-star_st	4.100195	0.379403	FALSE	4.075291	0.2723606	FALSE	miRNA	Gallus gallus	ACCAUCGACCGUUGAUUGUACC	miRNA-2_0	8-Oct-10	Affymetrix Proprietary Database	gga-miR-181a-star		22
gga-miR-181b_st	5.396053	2.90E-15	TRUE	5.794416	8.72E-16	TRUE	miRNA	Gallus gallus	AACAUUCAUUGCUGUCGGUGGG	miRNA-2_0	8-Oct-10	Affymetrix Proprietary Database	gga-miR-181b		22
gga-miR-199_st	4.070753	0.707028	FALSE	4.018419	0.6616725	FALSE	miRNA	Gallus gallus	CCCAGUGUUCAGACUACCUGUUC	miRNA-2_0	8-Oct-10	Affymetrix Proprietary Database	gga-miR-199		23
gga-miR-199-star_st	3.965927	0.2799621	FALSE	3.941024	0.8751243	FALSE	miRNA	Gallus gallus	UACAGUAGUCUGCACAUUGG	miRNA-2_0	8-Oct-10	Affymetrix Proprietary Database	gga-miR-199-star		20
gga-miR-137_st	3.881405	0.6544731	FALSE	3.92222	0.8791998	FALSE	miRNA	Gallus gallus	UAUUGCUUAAGAAUACGCGUAG	miRNA-2_0	8-Oct-10	Affymetrix Proprietary Database	gga-mir-137	8:13210193-13210288 (+)	22
gga-miR-15b_st	5.680492	8.72E-16	TRUE	6.391769	8.72E-16	TRUE	miRNA	Gallus gallus	UAGCAGCACAUCAUGGUUUGCA	miRNA-2_0	8-Oct-10	Affymetrix Proprietary Database	gga-mir-15b	9:23742966-23743056 (-)	22
gga-miR-190_st	3.873132	0.9776376	FALSE	4.033819	0.83738	FALSE	miRNA	Gallus gallus	UGAUAUGUUUGAUAUAUUAGGU	miRNA-2_0	8-Oct-10	Affymetrix Proprietary Database	gga-mir-190	10:5209724-5209808 (-)	22
gga-miR-204_st	3.898108	0.9330415	FALSE	3.975851	0.8550155	FALSE	miRNA	Gallus gallus	UUCCCUUUGUCAUCCUAUGCCU	miRNA-2_0	8-Oct-10	Affymetrix Proprietary Database	gga-miR-204		22
gga-miR-7_st	3.96948	0.7397498	FALSE	4.034184	0.4750549	FALSE	miRNA	Gallus gallus	UGGAAGACUAGUGAUUUUGUUG	miRNA-2_0	8-Oct-10	Affymetrix Proprietary Database	gga-miR-7		22
gga-miR-184_st	4.298583	0.04408569	TRUE	4.105228	0.1036756	FALSE	miRNA	Gallus gallus	UGGACGGAGAACUGAUAAGGGU	miRNA-2_0	8-Oct-10	Affymetrix Proprietary Database	gga-mir-184	10:22146245-22146318 (+)	22
gga-miR-140_st	4.120327	0.2477117	FALSE	4.185032	0.3201258	FALSE	miRNA	Gallus gallus	AGUGGUUUUACCCUAUGGUAG	miRNA-2_0	8-Oct-10	Affymetrix Proprietary Database	gga-mir-140	11:21030641-21030735 (+)	21
gga-miR-140-star_st	8.064426	8.72E-16	TRUE	8.250504	8.72E-16	TRUE	miRNA	Gallus gallus	CCACAGGGUAGAACCACGGAC	miRNA-2_0	8-Oct-10	Affymetrix Proprietary Database	gga-mir-140	11:21030641-21030735 (+)	21
gga-let-7g_st	5.549572	2.90E-15	TRUE	6.897962	8.72E-16	TRUE	miRNA	Gallus gallus	UGAGGUAGUAGUUUGUACAGU	miRNA-2_0	8-Oct-10	Affymetrix Proprietary Database	gga-let-7g	12:2809078-2809160 (-)	21
gga-let-7d_st	5.115316	2.26E-15	TRUE	5.544744	8.72E-16	TRUE	miRNA	Gallus gallus	AGAGGUAGUGGGUUGCAUAGU	miRNA-2_0	8-Oct-10	Affymetrix Proprietary Database	gga-let-7d	12:6301452-6301554 (-)	21
gga-let-7f_st	6.757752	9.48E-16	TRUE	7.265933	9.48E-16	TRUE	miRNA	Gallus gallus	UGAGGUAGUAGAUUGUAUAGUU	miRNA-2_0	8-Oct-10	Affymetrix Proprietary Database	gga-let-7f	12:6302497-6302583 (-)	22
gga-miR-146a_st	8.708027	8.72E-16	TRUE	7.799198	8.72E-16	TRUE	miRNA	Gallus gallus	UGAGAACUGAAUUCCAUGGGUU	miRNA-2_0	8-Oct-10	Affymetrix Proprietary Database	gga-mir-146a	13:7555593-7555691 (-)	22
gga-miR-205b_st	4.055091	0.4217958	FALSE	3.947842	0.9735878	FALSE	miRNA	Gallus gallus	CCCUUCAUUCCACCGGAAUCUG	miRNA-2_0	8-Oct-10	Affymetrix Proprietary Database	gga-mir-205b	1:1147520-1147617 (-)	22
gga-miR-130b_st	4.404654	2.71E-05	TRUE	4.582725	2.68E-06	TRUE	miRNA	Gallus gallus	CAGUGCAAUAAUGAAAGGGCGU	miRNA-2_0	8-Oct-10	Affymetrix Proprietary Database	gga-mir-130b	15:398720-398796 (-)	22
gga-miR-301_st	3.995263	0.4731722	FALSE	4.073005	0.3000831	FALSE	miRNA	Gallus gallus	CAGUGCAAUAAUAUUGUCAAAGCAU	miRNA-2_0	8-Oct-10	Affymetrix Proprietary Database	gga-mir-301	15:406313-406405 (-)	25
gga-miR-130a_st	4.183951	0.02486317	TRUE	3.90859	0.579021	FALSE	miRNA	Gallus gallus	CAGUGCAAUAUUAAAAGGGCAU	miRNA-2_0	8-Oct-10	Affymetrix Proprietary Database	gga-mir-130a	15:408399-408481 (-)	22
gga-miR-126-star_st	3.933455	0.3686333	FALSE	3.980602	0.3756858	FALSE	miRNA	Gallus gallus	CAUUAUUACUUUUGGUACGCG	miRNA-2_0	8-Oct-10	Affymetrix Proprietary Database	gga-mir-126	17:8431742-8431825 (-)	21
gga-miR-126_st	4.157905	0.2177721	FALSE	4.237063	0.0071567	TRUE	miRNA	Gallus gallus	UCGUACCGUGAGUAAUAAUGCGC	miRNA-2_0	8-Oct-10	Affymetrix Proprietary Database	gga-mir-126	17:8431742-8431825 (-)	23
gga-miR-219_st	3.850454	0.9406807	FALSE	4.057095	0.5007606	FALSE	miRNA	Gallus gallus	UGAUUGUCCAAACGCAAUUCU	miRNA-2_0	8-Oct-10	Affymetrix Proprietary Database	gga-mir-219	17:5577817-5577901 (+)	21
gga-miR-200a_st	4.286465	0.02709932	TRUE	4.612535	5.73E-07	TRUE	miRNA	Gallus gallus	UAACACUGUCUGGUAACGAUGU	miRNA-2_0	8-Oct-10	Affymetrix Proprietary Database	gga-mir-200a	21:2583317-2583403 (-)	22
gga-miR-200b_st	4.007399	0.5086097	FALSE	4.133722	0.09179828	FALSE	miRNA	Gallus gallus	UAAUACUGCCUGGUAAUGAUGAU	miRNA-2_0	8-Oct-10	Affymetrix Proprietary Database	gga-mir-200b	21:2585642-2585726 (-)	23
gga-miR-34a_st	7.948545	8.72E-16	TRUE	4.80896	4.41E-10	TRUE	miRNA	Gallus gallus	UGGCAGUGUCUUAGCUGGUUGUU	miRNA-2_0	8-Oct-10	Affymetrix Proprietary Database	gga-mir-34a	21:3251514-3251622 (-)	23
gga-miR-124b_st	4.084086	0.3871311	FALSE	4.080163	0.3248314	FALSE	miRNA	Gallus gallus	UUAAGGCACGCAGUGAAUGCCA	miRNA-2_0	8-Oct-10	Affymetrix Proprietary Database	gga-mir-124b	23:2510331-2510423 (+)	22
gga-miR-1b_st	3.943093	0.196524	FALSE	3.970964	0.2651935	FALSE	miRNA	Gallus gallus	UGGAAUGUUAAGAAGUAUGUA	miRNA-2_0	8-Oct-10	Affymetrix Proprietary Database	gga-mir-1b	23:4663912-4663975 (+)	21
gga-miR-133c_st	3.996842	0.8781722	FALSE	3.889727	0.9857987	FALSE	miRNA	Gallus gallus	UUGGUCCCCUUCAACCAGCUGC	miRNA-2_0	8-Oct-10	Affymetrix Proprietary Database	gga-mir-133c	23:4664051-4664129 (+)	22
gga-miR-30e_st	3.981487	0.7453014	FALSE	4.124564	0.01500325	TRUE	miRNA	Gallus gallus	UGUAAACAUCCUUGACUGG	miRNA-2_0	8-Oct-10	Affymetrix Proprietary Database	gga-mir-30e	23:5248414-5248509 (+)	19
gga-miR-100_st	4.125021	0.3675197	FALSE	4.106782	0.4454785	FALSE	miRNA	Gallus gallus	AACCCGUAGAUCCGAACUUGUG	miRNA-2_0	8-Oct-10	Affymetrix Proprietary Database	gga-mir-100	24:3372894-3372973 (+)	22
gga-miR-34b_st	3.987934	0.3157938	FALSE	4.014999	0.443276	FALSE	miRNA	Gallus gallus	CAGGCAGUGUAGUUAGCUGAUUG	miRNA-2_0	8-Oct-10	Affymetrix Proprietary Database	gga-mir-34b	24:5684900-5684983 (+)	23
gga-miR-34c_st	4.010586	0.6897014	FALSE	3.992347	0.8234539	FALSE	miRNA	Gallus gallus	AGGCAGUGUAGUUAGCUGAUUGC	miRNA-2_0	8-Oct-10	Affymetrix Proprietary Database	gga-mir-34c	24:5685637-5685710 (+)	23
gga-let-7j_st	9.60177	8.72E-16	TRUE	9.870211	8.72E-16	TRUE	miRNA	Gallus gallus	UGAGGUAGUAGGUUGUAUAGUU	miRNA-2_0	8-Oct-10	Affymetrix Proprietary Database	gga-let-7j	26:1442697-1442779 (-)	22
gga-let-7k_st	4.281691	0.001827361	TRUE	4.198783	0.005796867	TRUE	miRNA	Gallus gallus	UGAGGUAGUAGAUUGAAUAGUU	miRNA-2_0	8-Oct-10	Affymetrix Proprietary Database	gga-let-7k	26:1442897-1442979 (-)	22
gga-miR-29c_st	4.259564	0.01041866	TRUE	4.067147	0.1177006	FALSE	miRNA	Gallus gallus	UAGCACCAUUUGAAAUCGGU	miRNA-2_0	8-Oct-10	Affymetrix Proprietary Database	gga-mir-29c	26:2511658-2511746 (-)	20
gga-miR-205a_st	3.999538	0.9415424	FALSE	4.004127	0.7314913	FALSE	miRNA	Gallus gallus	UCCUUCAUUCCACCGGAGUCUG	miRNA-2_0	8-Oct-10	Affymetrix Proprietary Database	gga-mir-205a	26:2896047-2896142 (+)	22
gga-miR-101_st	4.046651	0.3441296	FALSE	4.028412	0.795957	FALSE	miRNA	Gallus gallus	GUACAGUACUGUGAUAACUGAA	miRNA-2_0	8-Oct-10	Affymetrix Proprietary Database	gga-mir-101	Z:28037874-28037952 (+)	22
gga-miR-23b_st	9.749067	8.72E-16	TRUE	9.602537	8.72E-16	TRUE	miRNA	Gallus gallus	AUCACAUUGCCAGGGAUUACC	miRNA-2_0	8-Oct-10	Affymetrix Proprietary Database	gga-mir-23b	Z:41157406-41157491 (+)	21
gga-miR-27b_st	7.50951	8.72E-16	TRUE	7.662167	8.72E-16	TRUE	miRNA	Gallus gallus	UUCACAGUGGCUAAGUUCUGC	miRNA-2_0	8-Oct-10	Affymetrix Proprietary Database	gga-mir-27b	Z:41157642-41157738 (+)	21
gga-miR-24_st	10.04042	8.72E-16	TRUE	9.983748	8.72E-16	TRUE	miRNA	Gallus gallus	UGGCUCAGUUCAGCAGGAACAG	miRNA-2_0	8-Oct-10	Affymetrix Proprietary Database	gga-mir-24	Z:41158175-41158242 (+)	22
gga-miR-31_st	4.552285	1.69E-06	TRUE	4.036612	0.3363006	FALSE	miRNA	Gallus gallus	AGGCAAGAUGUUGGCAUAGCUG	miRNA-2_0	8-Oct-10	Affymetrix Proprietary Database	gga-mir-31	Z:71882171-71882264 (-)	22
gga-miR-122_st	4.022428	0.135894	FALSE	3.981237	0.8774749	FALSE	miRNA	Gallus gallus	UGGAGUGUGACAAUGGUGUUUGU	miRNA-2_0	8-Oct-10	Affymetrix Proprietary Database	gga-miR-122		23
gga-miR-183_st	4.226705	0.002657026	TRUE	4.116294	0.2649459	FALSE	miRNA	Gallus gallus	UAUGGCACUGGUAGAAUUCACUG	miRNA-2_0	8-Oct-10	Affymetrix Proprietary Database	gga-miR-183		23
gga-miR-7b_st	3.95537	0.2401849	FALSE	4.047563	0.2994543	FALSE	miRNA	Gallus gallus	UGGAAGACUAGUGAUUUUUGUU	miRNA-2_0	8-Oct-10	Affymetrix Proprietary Database	gga-mir-7b	Un_random:38163821-38163930 (+)	22
gga-miR-142-5p_st	4.455642	3.16E-06	TRUE	5.239787	4.45E-14	TRUE	miRNA	Gallus gallus	CCCAUAAAGUAGAAAGCACUAC	miRNA-2_0	8-Oct-10	Affymetrix Proprietary Database	gga-mir-142	19:496983-497070 (-)	22
gga-miR-142-3p_st	3.862941	0.9974167	FALSE	4.023628	0.8191152	FALSE	miRNA	Gallus gallus	UGUAGUGUUUCCUACUUUAUGG	miRNA-2_0	8-Oct-10	Affymetrix Proprietary Database	gga-mir-142	19:496983-497070 (-)	22
gga-miR-9_st	3.909626	0.9901091	FALSE	3.706395	0.9998523	FALSE	miRNA	Gallus gallus	UCUUUGGUUAUCUAGCUGUAUGA	miRNA-2_0	8-Oct-10	Affymetrix Proprietary Database	gga-miR-9		23
dps-bantam_st	3.825022	0.9920352	FALSE	3.889727	0.6952289	FALSE	miRNA	Drosophila pseudoobscura	UGAGAUCAUUUUGAAAGCUGAUU	miRNA-2_0	8-Oct-10	Affymetrix Proprietary Database	dps-bantam	XR_group8:4603910-4603990 (-)	23
dps-let-7_st	8.199197	8.72E-16	TRUE	8.954877	8.72E-16	TRUE	miRNA	Drosophila pseudoobscura	UGAGGUAGUAGGUUGUAUAGU	miRNA-2_0	8-Oct-10	Affymetrix Proprietary Database	dps-let-7	4_group3:3635655-3635731 (+)	21
dps-miR-1_st	3.906744	0.9985787	FALSE	3.911332	0.7812296	FALSE	miRNA	Drosophila pseudoobscura	UGGAAUGUAAAGAAGUAUGGAG	miRNA-2_0	8-Oct-10	Affymetrix Proprietary Database	dps-mir-1	4_group3:7845323-7845410 (-)	22
dps-miR-2a_st	4.0074	0.6659519	FALSE	3.982496	0.3880739	FALSE	miRNA	Drosophila pseudoobscura	UAUCACAGCCAGCUUUGAUGAGC	miRNA-2_0	8-Oct-10	Affymetrix Proprietary Database	dps-miR-2a		23
dps-miR-2b_st	4.043253	0.4913021	FALSE	4.025014	0.6904149	FALSE	miRNA	Drosophila pseudoobscura	UAUCACAGCCAGCUUUGAGGAGC	miRNA-2_0	8-Oct-10	Affymetrix Proprietary Database	dps-miR-2b		23
dps-miR-2c_st	4.100195	0.6597077	FALSE	4.075291	0.2193827	FALSE	miRNA	Drosophila pseudoobscura	UAUCACAGCCAGCUUUGAUGGGC	miRNA-2_0	8-Oct-10	Affymetrix Proprietary Database	dps-mir-2c	2:9824690-9824792 (+)	23
dps-miR-3_st	4.139147	0.2841417	FALSE	4.032032	0.1230843	FALSE	miRNA	Drosophila pseudoobscura	UCACUGGGCAAAGUGUGUCUCA	miRNA-2_0	8-Oct-10	Affymetrix Proprietary Database	dps-mir-3	3:12677755-12677827 (-)	22
dps-miR-4_st	4.079467	0.3529229	FALSE	3.969057	0.8138695	FALSE	miRNA	Drosophila pseudoobscura	AUAAAGCUAGACAACCAUUGA	miRNA-2_0	8-Oct-10	Affymetrix Proprietary Database	dps-mir-4	3:12677418-12677498 (-)	21
dps-miR-iab-4-5p_st	3.914604	0.4749246	FALSE	3.903471	0.8877099	FALSE	miRNA	Drosophila pseudoobscura	ACGUAUACUGAAUGUAUCCUGA	miRNA-2_0	8-Oct-10	Affymetrix Proprietary Database	dps-mir-iab-4	2:17671767-17671834 (+)	22
dps-miR-iab-4-3p_st	4.014285	0.3831647	FALSE	3.989381	0.7401003	FALSE	miRNA	Drosophila pseudoobscura	CGGUAUACCUUCAGUAUACGUAAC	miRNA-2_0	8-Oct-10	Affymetrix Proprietary Database	dps-mir-iab-4	2:17671767-17671834 (+)	24
dps-miR-5_st	3.88549	0.9180641	FALSE	4.028567	0.7335607	FALSE	miRNA	Drosophila pseudoobscura	AAAGGAACGAUCGUUGUGAUAUG	miRNA-2_0	8-Oct-10	Affymetrix Proprietary Database	dps-mir-5	3:12677240-12677311 (-)	23
dps-miR-6_st	3.914604	0.7821118	FALSE	3.701417	0.9965439	FALSE	miRNA	Drosophila pseudoobscura	UAUCACAGUGGCUGUUCUUUUU	miRNA-2_0	8-Oct-10	Affymetrix Proprietary Database	dps-miR-6		22
dps-miR-7_st	4.169554	0.06008158	FALSE	4.33024	0.00113455	TRUE	miRNA	Drosophila pseudoobscura	UGGAAGACUAGUGAUUUUGUUGU	miRNA-2_0	8-Oct-10	Affymetrix Proprietary Database	dps-mir-7	3:8655659-8655746 (-)	23
dps-miR-8_st	4.098144	0.4301919	FALSE	3.894912	0.5133169	FALSE	miRNA	Drosophila pseudoobscura	UAAUACUGUCAGGUAAAGAUGUC	miRNA-2_0	8-Oct-10	Affymetrix Proprietary Database	dps-mir-8	_singleton_1898:47552-47638 (-)	23
dps-miR-9a_st	4.017486	0.7432231	FALSE	3.985448	0.8326497	FALSE	miRNA	Drosophila pseudoobscura	UCUUUGGUUAUCUAGCUGUAUGA	miRNA-2_0	8-Oct-10	Affymetrix Proprietary Database	dps-mir-9a	XR_group8:7634827-7634904 (+)	23
dps-miR-9b_st	4.008705	0.5642247	FALSE	3.898844	0.974809	FALSE	miRNA	Drosophila pseudoobscura	UCUUUGGUGAUUUUAGCUGUAUG	miRNA-2_0	8-Oct-10	Affymetrix Proprietary Database	dps-mir-9b	4_group3:8444194-8444284 (+)	23
dps-miR-9c_st	4.00898	0.7643055	FALSE	3.984076	0.9101297	FALSE	miRNA	Drosophila pseudoobscura	UCUUUGGUAUUCUAGCUGUAGA	miRNA-2_0	8-Oct-10	Affymetrix Proprietary Database	dps-mir-9c	4_group3:8443195-8443286 (+)	22
dps-miR-10_st	3.962894	0.6921055	FALSE	3.944655	0.7322338	FALSE	miRNA	Drosophila pseudoobscura	ACCCUGUAGAUCCGAAUUUGU	miRNA-2_0	8-Oct-10	Affymetrix Proprietary Database	dps-mir-10	2:19739501-19739577 (+)	21
dps-miR-11_st	3.914537	0.9231291	FALSE	3.903404	0.2117576	FALSE	miRNA	Drosophila pseudoobscura	CAUCACAGUCUGAGUUCUUGC	miRNA-2_0	8-Oct-10	Affymetrix Proprietary Database	dps-mir-11	2:23857563-23857633 (-)	21
dps-miR-12_st	3.955736	0.3856851	FALSE	4.136805	0.8658863	FALSE	miRNA	Drosophila pseudoobscura	UGAGUAUUACAUCAGGUACUGGU	miRNA-2_0	8-Oct-10	Affymetrix Proprietary Database	dps-mir-12	XL_group1a:978010-978083 (+)	23
dps-miR-13a_st	3.966148	0.5950075	FALSE	3.947909	0.3036584	FALSE	miRNA	Drosophila pseudoobscura	UAUCACAGCCAUUUUGAUGAGU	miRNA-2_0	8-Oct-10	Affymetrix Proprietary Database	dps-mir-13a	2:9824939-9825012 (+)	22
dps-miR-13b_st	4.139214	0.08085216	FALSE	4.031965	0.2159316	FALSE	miRNA	Drosophila pseudoobscura	UAUCACAGCCAUUUUGACGAGU	miRNA-2_0	8-Oct-10	Affymetrix Proprietary Database	dps-miR-13b		22
dps-miR-14_st	3.966227	0.8701097	FALSE	3.941323	0.8731881	FALSE	miRNA	Drosophila pseudoobscura	UCAGUCUUUUUCUCUCUCCUA	miRNA-2_0	8-Oct-10	Affymetrix Proprietary Database	dps-mir-14	3:15883126-15883188 (+)	21
dps-miR-31a_st	4.187386	0.07565867	FALSE	3.905156	0.7882321	FALSE	miRNA	Drosophila pseudoobscura	UGGCAAGAUGUCGGCAUAGCUGA	miRNA-2_0	8-Oct-10	Affymetrix Proprietary Database	dps-mir-31a	3:16483218-16483309 (-)	23
dps-miR-31b_st	4.21211	0.1533517	FALSE	4.019692	0.6239408	FALSE	miRNA	Drosophila pseudoobscura	UGGCAAGAUGUCGGAAUAGCUGA	miRNA-2_0	8-Oct-10	Affymetrix Proprietary Database	dps-mir-31b	XL_group1e:8162339-8162427 (-)	23
dps-miR-33_st	3.962595	0.7060509	FALSE	3.944356	0.9059892	FALSE	miRNA	Drosophila pseudoobscura	AGGUGCAUUGUAGUCGCAUUG	miRNA-2_0	8-Oct-10	Affymetrix Proprietary Database	dps-mir-33	XR_group6:5913829-5913919 (+)	21
dps-miR-34_st	4.228858	0.01598598	TRUE	4.032134	0.3659051	FALSE	miRNA	Drosophila pseudoobscura	UGGCAGUGUGGUUAGCUGGUUG	miRNA-2_0	8-Oct-10	Affymetrix Proprietary Database	dps-mir-34	2:5019569-5019668 (-)	22
dps-miR-79_st	4.05539	0.1243314	FALSE	4.10886	0.1183178	FALSE	miRNA	Drosophila pseudoobscura	UAAAGCUAGAUUACCAAAGCAU	miRNA-2_0	8-Oct-10	Affymetrix Proprietary Database	dps-mir-79	4_group3:8443999-8444082 (+)	22
dps-miR-87_st	4.003795	0.509322	FALSE	3.999871	0.5076255	FALSE	miRNA	Drosophila pseudoobscura	UUGAGCAAAAUUUCAGGUGUG	miRNA-2_0	8-Oct-10	Affymetrix Proprietary Database	dps-mir-87	4_group3:220121-220218 (+)	21
dps-miR-92a_st	9.75835	8.72E-16	TRUE	9.120384	8.72E-16	TRUE	miRNA	Drosophila pseudoobscura	CAUUGCACUUGUCCCGGCCUAU	miRNA-2_0	8-Oct-10	Affymetrix Proprietary Database	dps-mir-92a	2:23635276-23635369 (-)	22
dps-miR-92b_st	6.124035	8.72E-16	TRUE	6.029887	8.72E-16	TRUE	miRNA	Drosophila pseudoobscura	AAUUGCACUAGUCCCGGCCUGC	miRNA-2_0	8-Oct-10	Affymetrix Proprietary Database	dps-mir-92b	2:23630760-23630859 (-)	22
dps-miR-100_st	3.918158	0.6790947	FALSE	3.9959	0.3626587	FALSE	miRNA	Drosophila pseudoobscura	AACCCGUAAUUCCGAACUUGUG	miRNA-2_0	8-Oct-10	Affymetrix Proprietary Database	dps-mir-100	4_group3:3634753-3634852 (+)	22
dps-miR-124_st	3.996909	0.4015137	FALSE	3.992986	0.2668013	FALSE	miRNA	Drosophila pseudoobscura	UAAGGCACGCGGUGAAUGCCAAG	miRNA-2_0	8-Oct-10	Affymetrix Proprietary Database	dps-mir-124	4_group3:10867628-10867725 (-)	23
dps-miR-125_st	4.251407	0.006867778	TRUE	4.14356	0.0524295	TRUE	miRNA	Drosophila pseudoobscura	UCCCUGAGACCCUAACUUGUGA	miRNA-2_0	8-Oct-10	Affymetrix Proprietary Database	dps-mir-125	4_group3:3636011-3636120 (+)	22
dps-miR-133_st	4.017323	0.5120863	FALSE	3.896734	0.8898028	FALSE	miRNA	Drosophila pseudoobscura	UUGGUCCCCUUCAACCAGCUGU	miRNA-2_0	8-Oct-10	Affymetrix Proprietary Database	dps-mir-133	4_group3:7700008-7700103 (-)	22
dps-miR-184_st	4.310842	0.008487971	TRUE	4.028612	0.4844816	FALSE	miRNA	Drosophila pseudoobscura	UGGACGGAGAACUGAUAAGGGC	miRNA-2_0	8-Oct-10	Affymetrix Proprietary Database	dps-mir-184	3:696716-696815 (+)	22
dps-miR-210_st	4.694686	1.80E-07	TRUE	4.580642	6.59E-06	TRUE	miRNA	Drosophila pseudoobscura	UUGUGCGUGUGACAGCGGCUA	miRNA-2_0	8-Oct-10	Affymetrix Proprietary Database	dps-mir-210	XL_group3a:1970510-1970603 (-)	21
dps-miR-219_st	3.911298	0.7962999	FALSE	4.092367	0.4184918	FALSE	miRNA	Drosophila pseudoobscura	UGAUUGUCCAAACGCAAUUCUUG	miRNA-2_0	8-Oct-10	Affymetrix Proprietary Database	dps-mir-219	XR_group6:9338113-9338212 (-)	23
dps-miR-263a_st	3.994923	0.7090367	FALSE	3.970019	0.7557994	FALSE	miRNA	Drosophila pseudoobscura	GUUAAUGGCACUGGAAGAAUUCAC	miRNA-2_0	8-Oct-10	Affymetrix Proprietary Database	dps-mir-263a	4_group3:7322804-7322895 (+)	24
dps-miR-263b_st	4.055024	0.7267246	FALSE	3.947909	0.9269217	FALSE	miRNA	Drosophila pseudoobscura	CUUGGCACUGGGAGAAUUCAC	miRNA-2_0	8-Oct-10	Affymetrix Proprietary Database	dps-mir-263b	XR_group6:3598049-3598139 (-)	21
dps-miR-274_st	4.099517	0.705679	FALSE	3.989656	0.7927412	FALSE	miRNA	Drosophila pseudoobscura	UUUUGUGACCGACACUAACGGGUAAU	miRNA-2_0	8-Oct-10	Affymetrix Proprietary Database	dps-mir-274	XR_group6:10040194-10040290 (-)	26
dps-miR-275_st	3.914904	0.7809051	FALSE	3.992646	0.8382657	FALSE	miRNA	Drosophila pseudoobscura	UCAGGUACCUGAAGUAGCGCGCG	miRNA-2_0	8-Oct-10	Affymetrix Proprietary Database	dps-mir-275	4_group1:4175738-4175827 (+)	23
dps-miR-276a_st	3.943741	0.8249557	FALSE	4.227928	0.04732708	TRUE	miRNA	Drosophila pseudoobscura	UAGGAACUUCAUACCGUGCUCU	miRNA-2_0	8-Oct-10	Affymetrix Proprietary Database	dps-mir-276a	XR_group6:8756408-8756506 (+)	22
dps-miR-276b_st	3.914604	0.8127608	FALSE	3.903471	0.9419837	FALSE	miRNA	Drosophila pseudoobscura	UAGGAACUUAAUACCGUGCUCU	miRNA-2_0	8-Oct-10	Affymetrix Proprietary Database	dps-mir-276b	XR_group6:8706034-8706132 (+)	22
dps-miR-277_st	3.95537	0.6143788	FALSE	4.047563	0.5668947	FALSE	miRNA	Drosophila pseudoobscura	UAAAUGCACUAUCUGGUACGACA	miRNA-2_0	8-Oct-10	Affymetrix Proprietary Database	dps-mir-277	2:5020595-5020694 (-)	23
dps-miR-278_st	3.955437	0.7902873	FALSE	3.848188	0.8910072	FALSE	miRNA	Drosophila pseudoobscura	UCGGUGGGACUUUCGUCCGUUU	miRNA-2_0	8-Oct-10	Affymetrix Proprietary Database	dps-mir-278	3:19640914-19641011 (-)	22
dps-miR-279_st	3.780636	0.9795899	FALSE	3.941323	0.6013954	FALSE	miRNA	Drosophila pseudoobscura	UGACUAGAUCCACACUCAUUAA	miRNA-2_0	8-Oct-10	Affymetrix Proprietary Database	dps-mir-279	2:1881919-1882013 (+)	22
dps-miR-280_st	3.995263	0.9123207	FALSE	4.073005	0.231352	FALSE	miRNA	Drosophila pseudoobscura	UGUAUUUACGUUGCAUAUGAAAUGAUA	miRNA-2_0	8-Oct-10	Affymetrix Proprietary Database	dps-mir-280	3:2170094-2170187 (+)	27
dps-miR-281_st	4.096727	0.2914284	FALSE	4.044394	0.621718	FALSE	miRNA	Drosophila pseudoobscura	UGUCAUGGAAUUGCUCUCUUUGU	miRNA-2_0	8-Oct-10	Affymetrix Proprietary Database	dps-miR-281		23
dps-miR-282_st	4.070723	0.2661328	FALSE	3.932943	0.6958197	FALSE	miRNA	Drosophila pseudoobscura	AAUCUAGCCUCUACUAGGCUUUGUCUGU	miRNA-2_0	8-Oct-10	Affymetrix Proprietary Database	dps-mir-282	XR_group8:3299990-3300083 (-)	28
dps-miR-283_st	4.024581	0.1438745	FALSE	4.150904	0.02519648	TRUE	miRNA	Drosophila pseudoobscura	UAAAUAUCAGCUGGUAAUUCU	miRNA-2_0	8-Oct-10	Affymetrix Proprietary Database	dps-mir-283	XL_group1a:976037-976133 (+)	21
dps-miR-284_st	4.100194	0.07104662	FALSE	3.992347	0.4504584	FALSE	miRNA	Drosophila pseudoobscura	UGAAGUCAGCAACUUGAUUCCAGCAAUUG	miRNA-2_0	8-Oct-10	Affymetrix Proprietary Database	dps-mir-284	2:2484986-2485085 (-)	29
dps-miR-285_st	3.939685	0.8863695	FALSE	4.05021	0.2139539	FALSE	miRNA	Drosophila pseudoobscura	UAGCACCAUUCGAAAUCAGUGC	miRNA-2_0	8-Oct-10	Affymetrix Proprietary Database	dps-mir-285	XR_group6:1929789-1929888 (-)	22
dps-miR-286_st	3.959341	0.9076138	FALSE	3.948208	0.8748178	FALSE	miRNA	Drosophila pseudoobscura	UGACUAGACCGAACACUCGUGCU	miRNA-2_0	8-Oct-10	Affymetrix Proprietary Database	dps-mir-286	3:12677589-12677685 (-)	23
dps-miR-287_st	4.05539	0.3669973	FALSE	3.948275	0.6654114	FALSE	miRNA	Drosophila pseudoobscura	UGUGUUGAAAAUCGUUUGCAC	miRNA-2_0	8-Oct-10	Affymetrix Proprietary Database	dps-mir-287	4_group3:10858875-10858954 (-)	21
dps-miR-288_st	3.754054	0.9786696	FALSE	3.864579	0.9005864	FALSE	miRNA	Drosophila pseudoobscura	UUUCAUGUCGAUUUCAUUUCAUG	miRNA-2_0	8-Oct-10	Affymetrix Proprietary Database	dps-mir-288	4_group3:7696620-7696715 (+)	23
dps-miR-289_st	5.424093	8.72E-16	TRUE	5.252017	2.90E-15	TRUE	miRNA	Drosophila pseudoobscura	UAAAUAUUUAAGUGGAGCCUGCGACU	miRNA-2_0	8-Oct-10	Affymetrix Proprietary Database	dps-mir-289	XR_group8:6818904-6819003 (-)	26
dps-miR-304_st	4.130856	0.005684475	TRUE	3.85904	0.4210138	FALSE	miRNA	Drosophila pseudoobscura	UAAUCUCAAUUUGUAAAUGUGAG	miRNA-2_0	8-Oct-10	Affymetrix Proprietary Database	dps-mir-304	XL_group1a:977393-977480 (+)	23
dps-miR-305_st	3.870166	0.9287677	FALSE	3.947909	0.8968466	FALSE	miRNA	Drosophila pseudoobscura	AUUGUACUUCAUCAGGUGCUCUG	miRNA-2_0	8-Oct-10	Affymetrix Proprietary Database	dps-mir-305	4_group1:4175887-4175959 (+)	23
dps-miR-306_st	3.910933	0.8193198	FALSE	4.126863	0.03837427	TRUE	miRNA	Drosophila pseudoobscura	UCAGGUACUUAGUGACUCUCAA	miRNA-2_0	8-Oct-10	Affymetrix Proprietary Database	dps-mir-306	4_group3:8443820-8443899 (+)	22
dps-miR-307_st	4.058722	0.1423612	FALSE	4.033818	0.7760161	FALSE	miRNA	Drosophila pseudoobscura	UCACAACCUCCUUGAGUGAG	miRNA-2_0	8-Oct-10	Affymetrix Proprietary Database	dps-mir-307	3:14135702-14135789 (-)	20
dps-miR-308_st	4.010586	0.5206205	FALSE	3.807355	0.9871319	FALSE	miRNA	Drosophila pseudoobscura	AAUCACAGGAUUAUACUGUGAG	miRNA-2_0	8-Oct-10	Affymetrix Proprietary Database	dps-mir-308	3:16337007-16337068 (-)	22
dps-miR-309_st	3.805717	0.9898865	FALSE	3.966403	0.4231933	FALSE	miRNA	Drosophila pseudoobscura	GCACUGGGUGAAGUUUGUCUUA	miRNA-2_0	8-Oct-10	Affymetrix Proprietary Database	dps-mir-309	3:12677889-12677956 (-)	22
dps-miR-314_st	4.100195	0.3150317	FALSE	4.075291	0.7307431	FALSE	miRNA	Drosophila pseudoobscura	UAUUCGAGCCAAUAAGUUCGG	miRNA-2_0	8-Oct-10	Affymetrix Proprietary Database	dps-mir-314	XR_group8:4342132-4342220 (-)	21
dps-miR-315_st	4.062927	0.2136662	FALSE	3.787566	0.9189647	FALSE	miRNA	Drosophila pseudoobscura	UUUUGAUUGUUGCUCAGAAAGC	miRNA-2_0	8-Oct-10	Affymetrix Proprietary Database	dps-mir-315	XR_group6:4103854-4103937 (-)	22
dps-miR-316_st	4.173439	0.4515108	FALSE	3.981022	0.8660989	FALSE	miRNA	Drosophila pseudoobscura	UGUCUUUUUCCGCUUACUGGCG	miRNA-2_0	8-Oct-10	Affymetrix Proprietary Database	dps-mir-316	XR_group6:4548577-4548665 (+)	22
dps-miR-317_st	4.083013	0.6055853	FALSE	4.058109	0.7820714	FALSE	miRNA	Drosophila pseudoobscura	UGAACACAGCUGGUGGUAUCCAAU	miRNA-2_0	8-Oct-10	Affymetrix Proprietary Database	dps-mir-317	2:5030001-5030090 (-)	24
dps-miR-318_st	4.0074	0.562804	FALSE	3.982496	0.7762148	FALSE	miRNA	Drosophila pseudoobscura	UCACUGGGCUUUGUUUAUCUCA	miRNA-2_0	8-Oct-10	Affymetrix Proprietary Database	dps-mir-318	2:7233349-7233416 (-)	22
dre-miR-7b_st	3.962894	0.6831739	FALSE	3.944655	0.8766757	FALSE	miRNA	Danio rerio	UGGAAGACUUGUGAUUUUGUU	miRNA-2_0	8-Oct-10	Affymetrix Proprietary Database	dre-mir-7b	5:56320141-56320244 (+)	21
dre-miR-7a_st	4.074739	0.03293324	TRUE	4.296238	0.000564173	TRUE	miRNA	Danio rerio	UGGAAGACUAGUGAUUUUGUUGU	miRNA-2_0	8-Oct-10	Affymetrix Proprietary Database	dre-miR-7a		23
dre-miR-10a_st	4.098144	0.04485713	TRUE	4.207215	0.06637534	FALSE	miRNA	Danio rerio	UACCCUGUAGAUCCGAAUUUGU	miRNA-2_0	8-Oct-10	Affymetrix Proprietary Database	dre-mir-10a	12:20798875-20798973 (-)	22
dre-miR-10a-star_st	3.999022	0.2811213	FALSE	4.142099	0.07460015	FALSE	miRNA	Danio rerio	CAAAUUCGUGUCUUGGGGAAUA	miRNA-2_0	8-Oct-10	Affymetrix Proprietary Database	dre-mir-10a	12:20798875-20798973 (-)	22
dre-miR-10b_st	3.97454	0.3191959	FALSE	4.015355	0.3993998	FALSE	miRNA	Danio rerio	UACCCUGUAGAACCGAAUUUGUG	miRNA-2_0	8-Oct-10	Affymetrix Proprietary Database	dre-miR-10b		23
dre-miR-34_st	7.661639	8.72E-16	TRUE	4.63717	7.80E-08	TRUE	miRNA	Danio rerio	UGGCAGUGUCUUAGCUGGUUGU	miRNA-2_0	8-Oct-10	Affymetrix Proprietary Database	dre-mir-34	23:22084408-22084505 (+)	22
dre-miR-181b_st	5.352735	5.27E-15	TRUE	5.758845	8.72E-16	TRUE	miRNA	Danio rerio	AACAUUCAUUGCUGUCGGUGGG	miRNA-2_0	8-Oct-10	Affymetrix Proprietary Database	dre-miR-181b		22
dre-miR-182_st	4.757236	4.49E-10	TRUE	4.296082	0.004536444	TRUE	miRNA	Danio rerio	UUUGGCAAUGGUAGAACUCACA	miRNA-2_0	8-Oct-10	Affymetrix Proprietary Database	dre-mir-182	4:14886074-14886141 (+)	22
dre-miR-182-star_st	3.914604	0.812489	FALSE	4.075291	0.2888958	FALSE	miRNA	Danio rerio	UGGUUCUAGACUUGCCAACUA	miRNA-2_0	8-Oct-10	Affymetrix Proprietary Database	dre-mir-182	4:14886074-14886141 (+)	21
dre-miR-183_st	4.422123	4.94E-05	TRUE	4.077615	0.06866993	FALSE	miRNA	Danio rerio	UAUGGCACUGGUAGAAUUCACUG	miRNA-2_0	8-Oct-10	Affymetrix Proprietary Database	dre-mir-183	4:14884975-14885072 (+)	23
dre-miR-187_st	4.000514	0.8398712	FALSE	3.989381	0.5407251	FALSE	miRNA	Danio rerio	UCGUGUCUUGUGUUGCAGCC	miRNA-2_0	8-Oct-10	Affymetrix Proprietary Database	dre-mir-187 // dre-mir-187	19:33277157-33277245 (+) // 19:33424604-33424692 (+)	20
dre-miR-192_st	4.219253	0.002216587	TRUE	4.782743	1.91E-09	TRUE	miRNA	Danio rerio	AUGACCUAUGAAUUGACAGCC	miRNA-2_0	8-Oct-10	Affymetrix Proprietary Database	dre-mir-192	10:22538359-22538443 (+)	21
dre-miR-196a_st	3.94099	0.5500143	FALSE	3.945579	0.8255898	FALSE	miRNA	Danio rerio	UAGGUAGUUUCAUGUUGUUGGG	miRNA-2_0	8-Oct-10	Affymetrix Proprietary Database	dre-miR-196a		22
dre-miR-199_st	4.065817	0.5636626	FALSE	4.143559	0.417447	FALSE	miRNA	Danio rerio	CCCAGUGUUCAGACUACCUGUUC	miRNA-2_0	8-Oct-10	Affymetrix Proprietary Database	dre-miR-199		23
dre-miR-199-star_st	4.098145	0.2677052	FALSE	4.13896	0.2415446	FALSE	miRNA	Danio rerio	UACAGUAGUCUGCACAUUGGUU	miRNA-2_0	8-Oct-10	Affymetrix Proprietary Database	dre-miR-199-star		22
dre-miR-203a_st	3.962961	0.9395842	FALSE	4.040704	0.7392445	FALSE	miRNA	Danio rerio	GUGAAAUGUUUAGGACCACUUG	miRNA-2_0	8-Oct-10	Affymetrix Proprietary Database	dre-mir-203a	17:43694559-43694654 (-)	22
dre-miR-204_st	3.862941	0.6076906	FALSE	3.955134	0.7503011	FALSE	miRNA	Danio rerio	UUCCCUUUGUCAUCCUAUGCCU	miRNA-2_0	8-Oct-10	Affymetrix Proprietary Database	dre-miR-204		22
dre-miR-205_st	4.052136	0.8625655	FALSE	3.855413	0.9561431	FALSE	miRNA	Danio rerio	UCCUUCAUUCCACCGGAGUCUG	miRNA-2_0	8-Oct-10	Affymetrix Proprietary Database	dre-mir-205	23:32809227-32809315 (+)	22
dre-miR-210-star_st	4.098144	0.45423	FALSE	3.987733	0.8478628	FALSE	miRNA	Danio rerio	AGCCACUGACUAACGCACAUUG	miRNA-2_0	8-Oct-10	Affymetrix Proprietary Database	dre-mir-210	25:26951388-26951460 (+)	22
dre-miR-210_st	4.658363	5.04E-07	TRUE	4.732467	1.03E-06	TRUE	miRNA	Danio rerio	CUGUGCGUGUGACAGCGGCUAA	miRNA-2_0	8-Oct-10	Affymetrix Proprietary Database	dre-mir-210	25:26951388-26951460 (+)	22
dre-miR-181a_st	8.485363	8.72E-16	TRUE	8.014425	8.72E-16	TRUE	miRNA	Danio rerio	AACAUUCAACGCUGUCGGUGAGU	miRNA-2_0	8-Oct-10	Affymetrix Proprietary Database	dre-miR-181a		23
dre-miR-181a-star_st	4.110764	0.1938217	FALSE	4.164232	0.05853622	TRUE	miRNA	Danio rerio	ACCAUCGACCGUUGAUUGUACC	miRNA-2_0	8-Oct-10	Affymetrix Proprietary Database	dre-miR-181a-star		22
dre-miR-214_st	4.076127	0.4757671	FALSE	4.064994	0.2237421	FALSE	miRNA	Danio rerio	ACAGCAGGCACAGACAGGCAG	miRNA-2_0	8-Oct-10	Affymetrix Proprietary Database	dre-mir-214 // dre-mir-214	20:13494983-13495082 (+) // 20:13608245-13608344 (+)	21
dre-miR-216a_st	4.056672	0.2406453	FALSE	4.121377	0.2743112	FALSE	miRNA	Danio rerio	UAAUCUCAGCUGGCAACUGUGA	miRNA-2_0	8-Oct-10	Affymetrix Proprietary Database	dre-miR-216a		22
dre-miR-217_st	3.918157	0.9503468	FALSE	3.899918	0.9932137	FALSE	miRNA	Danio rerio	UACUGCAUCAGGAACUGAUUGG	miRNA-2_0	8-Oct-10	Affymetrix Proprietary Database	dre-miR-217		22
dre-miR-219_st	3.914604	0.6195219	FALSE	3.807355	0.9894161	FALSE	miRNA	Danio rerio	UGAUUGUCCAAACGCAAUUCUU	miRNA-2_0	8-Oct-10	Affymetrix Proprietary Database	dre-miR-219		22
dre-miR-220_st	4.067334	0.5646029	FALSE	4.10815	0.2860966	FALSE	miRNA	Danio rerio	CCACAACCGUAUCGGACACUU	miRNA-2_0	8-Oct-10	Affymetrix Proprietary Database	dre-mir-220	1:55209575-55209685 (+)	21
dre-miR-221_st	7.098883	8.72E-16	TRUE	7.463842	8.72E-16	TRUE	miRNA	Danio rerio	AGCUACAUUGUCUGCUGGGUUUC	miRNA-2_0	8-Oct-10	Affymetrix Proprietary Database	dre-miR-221		23
dre-miR-222_st	7.524841	8.72E-16	TRUE	7.485317	8.72E-16	TRUE	miRNA	Danio rerio	AGCUACAUCUGGCUACUGGGUCUC	miRNA-2_0	8-Oct-10	Affymetrix Proprietary Database	dre-miR-222		24
dre-miR-223_st	4.014996	0.4914651	FALSE	5.615135	8.72E-16	TRUE	miRNA	Danio rerio	UGUCAGUUUGUCAAAUACCCC	miRNA-2_0	8-Oct-10	Affymetrix Proprietary Database	dre-mir-223	5:20263881-20263979 (-)	21
cbr-miR-353_st	4.092737	0.27009	FALSE	3.90032	0.8708398	FALSE	miRNA	Caenorhabditis briggsae	CAAGUAUCAUGUGUUGGUAUC	miRNA-2_0	8-Oct-10	Affymetrix Proprietary Database	cbr-mir-353	I:2601059-2601169 (-)	21
cbr-miR-64_st	4.010586	0.4848155	FALSE	4.075291	0.5738854	FALSE	miRNA	Caenorhabditis briggsae	CAUGACACUGAAGCGUGUACGGA	miRNA-2_0	8-Oct-10	Affymetrix Proprietary Database	cbr-mir-64	III:218903-219012 (-)	23
cbr-miR-231_st	4.21476	0.3148245	FALSE	4.022343	0.670849	FALSE	miRNA	Caenorhabditis briggsae	UAAGCUCGUGAACAACAGGCAGGA	miRNA-2_0	8-Oct-10	Affymetrix Proprietary Database	cbr-mir-231	III:9825068-9825171 (+)	24
cbr-miR-356_st	3.948851	0.393393	FALSE	3.937718	0.540556	FALSE	miRNA	Caenorhabditis briggsae	AUGAGCAACGCGAACAAAUCC	miRNA-2_0	8-Oct-10	Affymetrix Proprietary Database	cbr-mir-356	III:10353539-10353650 (-)	21
cbr-miR-83_st	4.265891	0.003102171	TRUE	4.15548	0.02833864	TRUE	miRNA	Caenorhabditis briggsae	UAGCACCAUAUAAAUUCAGUGU	miRNA-2_0	8-Oct-10	Affymetrix Proprietary Database	cbr-mir-83	IV:10882742-10882852 (-)	22
cbr-miR-246_st	4.038208	0.8156292	FALSE	4.102913	0.4783136	FALSE	miRNA	Caenorhabditis briggsae	UUACAUGUAUUGGGUAGGAGCU	miRNA-2_0	8-Oct-10	Affymetrix Proprietary Database	cbr-mir-246	IV:5799914-5800022 (-)	22
cbr-miR-51_st	4.010952	0.6540117	FALSE	3.992713	0.6744915	FALSE	miRNA	Caenorhabditis briggsae	UACCCGUAGCUCCUUGCCAUGUU	miRNA-2_0	8-Oct-10	Affymetrix Proprietary Database	cbr-mir-51	IV:5734706-5734850 (+)	23
cbr-miR-357_st	3.979777	0.5219356	FALSE	4.1061	0.570286	FALSE	miRNA	Caenorhabditis briggsae	AAAAUGCCAGUCAUUGACGGA	miRNA-2_0	8-Oct-10	Affymetrix Proprietary Database	cbr-miR-357		21
cbr-miR-253_st	3.914604	0.7632227	FALSE	4.075291	0.401673	FALSE	miRNA	Caenorhabditis briggsae	CACACCUCACUAACACUAACU	miRNA-2_0	8-Oct-10	Affymetrix Proprietary Database	cbr-mir-253	V:9138936-9139045 (-)	21
cbr-miR-70_st	4.055024	0.5893576	FALSE	3.947909	0.7226326	FALSE	miRNA	Caenorhabditis briggsae	UAAUACGUGAUUGGUGUUCCCAG	miRNA-2_0	8-Oct-10	Affymetrix Proprietary Database	cbr-mir-70	V:9902601-9902712 (-)	23
cbr-miR-358_st	3.935138	0.5760885	FALSE	3.882804	0.799265	FALSE	miRNA	Caenorhabditis briggsae	CAAUUGGUAUCCUUAGUCGUGG	miRNA-2_0	8-Oct-10	Affymetrix Proprietary Database	cbr-mir-358	V:1214358-1214470 (-)	22
cbr-miR-61_st	4.185233	0.2478914	FALSE	3.992815	0.6206442	FALSE	miRNA	Caenorhabditis briggsae	UGACUAGAACCUUGACUCUGCUC	miRNA-2_0	8-Oct-10	Affymetrix Proprietary Database	cbr-mir-61	V:6755258-6755364 (-)	23
cbr-miR-360_st	3.946204	0.7831086	FALSE	4.056729	0.1502281	FALSE	miRNA	Caenorhabditis briggsae	UGACCGUAAUCCCGUUCACAA	miRNA-2_0	8-Oct-10	Affymetrix Proprietary Database	cbr-mir-360	X:11095206-11095316 (+)	21
cbr-miR-239a_st	3.996842	0.7099693	FALSE	3.889727	0.7974116	FALSE	miRNA	Caenorhabditis briggsae	UUUGUACUACAAUUAGGUACUGG	miRNA-2_0	8-Oct-10	Affymetrix Proprietary Database	cbr-mir-239a	X:15175306-15175418 (+)	23
cbr-miR-249_st	3.962595	0.9392608	FALSE	3.944356	0.9623576	FALSE	miRNA	Caenorhabditis briggsae	UCACAGGAUUUUUGAGUGUUGC	miRNA-2_0	8-Oct-10	Affymetrix Proprietary Database	cbr-mir-249	X:7892502-7892610 (-)	22
cbr-miR-240_st	4.010586	0.436085	FALSE	4.075291	0.2759988	FALSE	miRNA	Caenorhabditis briggsae	UACUGGCCUCCAAAUUUUCGCU	miRNA-2_0	8-Oct-10	Affymetrix Proprietary Database	cbr-mir-240	X:13573430-13573542 (+)	22
cbr-miR-254_st	3.941266	0.4893074	FALSE	3.909228	0.76608	FALSE	miRNA	Caenorhabditis briggsae	UGCAAAUCUUUUGCAACUGUAUA	miRNA-2_0	8-Oct-10	Affymetrix Proprietary Database	cbr-mir-254	X:5320054-5320161 (+)	23
cbr-miR-239b_st	3.873431	0.7915649	FALSE	4.034118	0.2416825	FALSE	miRNA	Caenorhabditis briggsae	UUGUACUGCACAAAAGUACUG	miRNA-2_0	8-Oct-10	Affymetrix Proprietary Database	cbr-mir-239b	X:15174122-15174233 (-)	21
cbr-miR-62_st	4.005365	0.1860391	FALSE	4.032431	0.04499074	TRUE	miRNA	Caenorhabditis briggsae	UGAUAUGUAAUCUAGCUUACAG	miRNA-2_0	8-Oct-10	Affymetrix Proprietary Database	cbr-mir-62	X:14261101-14261210 (-)	22
cbr-miR-55_st	3.871746	0.925831	FALSE	4.014823	0.725634	FALSE	miRNA	Caenorhabditis briggsae	UACCCGUAUAUUUUUCUGCCGAG	miRNA-2_0	8-Oct-10	Affymetrix Proprietary Database	cbr-mir-55	X:16836967-16837078 (-)	23
cbr-miR-84_st	3.948851	0.3463389	FALSE	3.937718	0.6489823	FALSE	miRNA	Caenorhabditis briggsae	UGAGGUAGUUUGCAAUGCUGUC	miRNA-2_0	8-Oct-10	Affymetrix Proprietary Database	cbr-mir-84	X:762822-762935 (-)	22
cbr-miR-354_st	4.250826	8.70E-05	TRUE	4.239693	0.002505629	TRUE	miRNA	Caenorhabditis briggsae	ACCUUGUUUGUUGCUGCUCCU	miRNA-2_0	8-Oct-10	Affymetrix Proprietary Database	cbr-mir-354	I:10568239-10568347 (-)	21
cbr-miR-35_st	4.137643	0.2378245	FALSE	3.855413	0.9609457	FALSE	miRNA	Caenorhabditis briggsae	UCACCGGGUGAAAACUUGCAAG	miRNA-2_0	8-Oct-10	Affymetrix Proprietary Database	cbr-mir-35	II:7536620-7536731 (+)	22
cbr-miR-36_st	4.054729	0.5664043	FALSE	4.013538	0.8069685	FALSE	miRNA	Caenorhabditis briggsae	UCACCGGGUGAAAAUUCGCAAU	miRNA-2_0	8-Oct-10	Affymetrix Proprietary Database	cbr-mir-36	II:7535762-7535868 (+)	22
cbr-miR-38_st	4.07968	0.4682798	FALSE	4.061441	0.2695079	FALSE	miRNA	Caenorhabditis briggsae	UCACCGGGAGACAACCUGGUAU	miRNA-2_0	8-Oct-10	Affymetrix Proprietary Database	cbr-mir-38	II:7535859-7535973 (+)	22
cbr-miR-39_st	3.963901	0.6902593	FALSE	3.85404	0.9194604	FALSE	miRNA	Caenorhabditis briggsae	UCACCGGGUGAAAAACGGUUAG	miRNA-2_0	8-Oct-10	Affymetrix Proprietary Database	cbr-mir-39	II:7536036-7536148 (+)	22
cbr-miR-40_st	4.100195	0.6109692	FALSE	4.153664	0.1776025	FALSE	miRNA	Caenorhabditis briggsae	UCACCGGGUGUCAAUCAGCUAG	miRNA-2_0	8-Oct-10	Affymetrix Proprietary Database	cbr-mir-40	II:7536135-7536250 (+)	22
cbr-miR-41_st	4.062145	0.01525318	TRUE	4.043906	0.05702814	TRUE	miRNA	Caenorhabditis briggsae	UCACCGGGUGAAAAACUCCCA	miRNA-2_0	8-Oct-10	Affymetrix Proprietary Database	cbr-mir-41	II:7536494-7536603 (+)	21
cbr-miR-355_st	4.039493	0.5500987	FALSE	3.929632	0.8860408	FALSE	miRNA	Caenorhabditis briggsae	UUUGUUUUAGCCUGAGCUAUG	miRNA-2_0	8-Oct-10	Affymetrix Proprietary Database	cbr-mir-355	II:6505548-6505656 (-)	21
rno-miR-421_st	4.058644	0.3645918	FALSE	3.855413	0.999338	FALSE	miRNA	Rattus norvegicus	GGCCUCAUUAAAUGUUUGUUG	miRNA-2_0	8-Oct-10	Affymetrix Proprietary Database	rno-mir-421	X:91563416-91563494 (-)	21
ath-miR413_st	4.09757	0.104742	FALSE	3.994971	0.1996379	FALSE	miRNA	Arabidopsis thaliana	AUAGUUUCUCUUGUUCUGCAC	miRNA-2_0	8-Oct-10	Affymetrix Proprietary Database	ath-MIR413	1:23058034-23058156 (+)	21
ath-miR414_st	3.914604	0.7903551	FALSE	3.903471	0.7735814	FALSE	miRNA	Arabidopsis thaliana	UCAUCUUCAUCAUCAUCGUCA	miRNA-2_0	8-Oct-10	Affymetrix Proprietary Database	ath-MIR414	1:25137456-25137563 (-)	21
ath-miR415_st	3.863216	0.7845579	FALSE	3.752805	0.9934576	FALSE	miRNA	Arabidopsis thaliana	AACAGAGCAGAAACAGAACAU	miRNA-2_0	8-Oct-10	Affymetrix Proprietary Database	ath-MIR415	1:27987016-27987125 (+)	21
ath-miR416_st	3.888022	0.07598303	FALSE	3.884099	0.1194446	FALSE	miRNA	Arabidopsis thaliana	GGUUCGUACGUACACUGUUCA	miRNA-2_0	8-Oct-10	Affymetrix Proprietary Database	ath-MIR416	2:7008520-7008599 (+)	21
ath-miR417_st	4.010586	0.2130832	FALSE	4.075291	0.08989968	FALSE	miRNA	Arabidopsis thaliana	GAAGGUAGUGAAUUUGUUCGA	miRNA-2_0	8-Oct-10	Affymetrix Proprietary Database	ath-MIR417	2:13708748-13708864 (-)	21
ath-miR418_st	4.055091	0.2403359	FALSE	3.85186	0.9475068	FALSE	miRNA	Arabidopsis thaliana	UAAUGUGAUGAUGAACUGACC	miRNA-2_0	8-Oct-10	Affymetrix Proprietary Database	ath-MIR418	3:6516218-6516290 (+)	21
ath-miR419_st	4.050153	0.3377512	FALSE	3.942904	0.6877497	FALSE	miRNA	Arabidopsis thaliana	UUAUGAAUGCUGAGGAUGUUG	miRNA-2_0	8-Oct-10	Affymetrix Proprietary Database	ath-MIR419	4:15660370-15660475 (+)	21
ath-miR420_st	3.89517	0.3587578	FALSE	3.908455	0.823933	FALSE	miRNA	Arabidopsis thaliana	UAAACUAAUCACGGAAAUGCA	miRNA-2_0	8-Oct-10	Affymetrix Proprietary Database	ath-MIR420	5:25230568-25230667 (-)	21
osa-miR413_st	4.0449	0.02142712	TRUE	3.841669	0.4733585	FALSE	miRNA	Oryza sativa	CUAGUUUCACUUGUUCUGCAC	miRNA-2_0	8-Oct-10	Affymetrix Proprietary Database	osa-MIR413	12:10133792-10133904 (+)	21
osa-miR414_st	3.968213	0.7467824	FALSE	4.021682	0.716268	FALSE	miRNA	Oryza sativa	UCAUCCUCAUCAUCAUCGUCC	miRNA-2_0	8-Oct-10	Affymetrix Proprietary Database	osa-MIR414	11:15041204-15041309 (+)	21
osa-miR415_st	4.010586	0.06046234	FALSE	4.153664	0.003985377	TRUE	miRNA	Oryza sativa	AACAGAACAGAAGCAGAGCAG	miRNA-2_0	8-Oct-10	Affymetrix Proprietary Database	osa-MIR415	12:26236871-26237014 (-)	21
osa-miR416_st	3.853708	0.6100323	FALSE	4.069639	0.3210376	FALSE	miRNA	Oryza sativa	UGUUCGUCCGUACACUGUUCA	miRNA-2_0	8-Oct-10	Affymetrix Proprietary Database	osa-MIR416	04:17284208-17284316 (+)	21
osa-miR417_st	3.912305	0.8520032	FALSE	3.802444	0.9915863	FALSE	miRNA	Oryza sativa	GAAUGUAGUGAAUUUGUUCCA	miRNA-2_0	8-Oct-10	Affymetrix Proprietary Database	osa-MIR417	08:14937139-14937204 (+)	21
osa-miR418_st	4.010797	0.3878863	FALSE	4.064265	0.3939862	FALSE	miRNA	Oryza sativa	UAAUGUGAUGAUGAAAUGACG	miRNA-2_0	8-Oct-10	Affymetrix Proprietary Database	osa-MIR418	02:35176753-35176834 (-)	21
osa-miR419_st	4.185701	0.0236787	TRUE	4.075291	0.3612755	FALSE	miRNA	Oryza sativa	UGAUGAAUGCUGACGAUGUUG	miRNA-2_0	8-Oct-10	Affymetrix Proprietary Database	osa-MIR419	12:8234925-8235027 (-)	21
osa-miR420_st	4.329121	0.003308419	TRUE	4.507192	8.32E-06	TRUE	miRNA	Oryza sativa	UAAAUUAAUCACGGAAAUGAU	miRNA-2_0	8-Oct-10	Affymetrix Proprietary Database	osa-MIR420	04:6113975-6114129 (+)	21
ath-miR426_st	3.969481	0.3998982	FALSE	3.944577	0.542264	FALSE	miRNA	Arabidopsis thaliana	UUUUGGAAAUUUGUCCUUACG	miRNA-2_0	8-Oct-10	Affymetrix Proprietary Database	ath-MIR426	1:22107346-22107456 (+)	21
osa-miR426_st	3.85704	0.9470817	FALSE	3.832136	0.9918526	FALSE	miRNA	Oryza sativa	UUUUGGAAGUUUGUCCUUACG	miRNA-2_0	8-Oct-10	Affymetrix Proprietary Database	osa-MIR426	05:174006-174153 (+)	21
hsa-miR-422a_st	5.58007	8.72E-16	TRUE	5.786594	8.72E-16	TRUE	miRNA	Homo sapiens	ACUGGACUUAGGGUCAGAAGGC	miRNA-2_0	8-Oct-10	Affymetrix Proprietary Database	hsa-mir-422a	15:64163129-64163218 (-)	22
hsa-miR-423-5p_st	5.585304	3.28E-13	TRUE	5.210001	1.63E-11	TRUE	miRNA	Homo sapiens	UGAGGGGCAGAGAGCGAGACUUU	miRNA-2_0	8-Oct-10	Affymetrix Proprietary Database	hsa-mir-423	17:28444097-28444190 (+)	23
hsa-miR-423-3p_st	5.859175	2.19E-13	TRUE	5.894817	1.88E-15	TRUE	miRNA	Homo sapiens	AGCUCGGUCUGAGGCCCCUCAGU	miRNA-2_0	8-Oct-10	Affymetrix Proprietary Database	hsa-mir-423	17:28444097-28444190 (+)	23
hsa-miR-424_st	3.926741	0.8517714	FALSE	3.98021	0.7088894	FALSE	miRNA	Homo sapiens	CAGCAGCAAUUCAUGUUUUGAA	miRNA-2_0	8-Oct-10	Affymetrix Proprietary Database	hsa-mir-424	X:133680644-133680741 (-)	22
hsa-miR-424-star_st	4.091401	0.8199764	FALSE	4.080268	0.2682182	FALSE	miRNA	Homo sapiens	CAAAACGUGAGGCGCUGCUAU	miRNA-2_0	8-Oct-10	Affymetrix Proprietary Database	hsa-mir-424	X:133680644-133680741 (-)	21
mmu-miR-425_st	8.387965	8.72E-16	TRUE	7.881814	8.72E-16	TRUE	miRNA	Mus musculus	AAUGACACGAUCACUCCCGUUGA	miRNA-2_0	8-Oct-10	Affymetrix Proprietary Database	mmu-mir-425	9:108471108-108471192 (+)	23
mmu-miR-425-star_st	4.627054	3.74E-07	TRUE	4.602519	4.07E-07	TRUE	miRNA	Mus musculus	AUCGGGAAUGUCGUGUCCGCC	miRNA-2_0	8-Oct-10	Affymetrix Proprietary Database	mmu-mir-425	9:108471108-108471192 (+)	21
hsa-miR-425_st	8.370343	8.72E-16	TRUE	7.858802	8.72E-16	TRUE	miRNA	Homo sapiens	AAUGACACGAUCACUCCCGUUGA	miRNA-2_0	8-Oct-10	Affymetrix Proprietary Database	hsa-mir-425	3:49057581-49057667 (-)	23
hsa-miR-425-star_st	4.40646	3.70E-05	TRUE	4.705807	4.77E-08	TRUE	miRNA	Homo sapiens	AUCGGGAAUGUCGUGUCCGCCC	miRNA-2_0	8-Oct-10	Affymetrix Proprietary Database	hsa-mir-425	3:49057581-49057667 (-)	22
xla-miR-427_st	4.010952	0.6803859	FALSE	3.992713	0.5470401	FALSE	miRNA	Xenopus laevis	AAAGUGCUUUCUGUUUUGGGCG	miRNA-2_0	8-Oct-10	Affymetrix Proprietary Database	xla-miR-427		22
xla-miR-428_st	4.139616	0.04031876	TRUE	3.946261	0.191055	FALSE	miRNA	Xenopus laevis	UAAGUGCUCUCUAGUUCGGUUG	miRNA-2_0	8-Oct-10	Affymetrix Proprietary Database	xla-miR-428		22
xla-miR-429_st	3.910932	0.7393832	FALSE	3.975637	0.8434815	FALSE	miRNA	Xenopus laevis	UAAUACUGUCUGGUAAUGCCG	miRNA-2_0	8-Oct-10	Affymetrix Proprietary Database	xla-miR-429		21
xla-miR-19b_st	8.871025	8.72E-16	TRUE	8.854782	8.72E-16	TRUE	miRNA	Xenopus laevis	UGUGCAAAUCCAUGCAAAACUGA	miRNA-2_0	8-Oct-10	Affymetrix Proprietary Database	xla-miR-19b		23
xla-miR-20_st	9.102792	8.72E-16	TRUE	8.094924	8.72E-16	TRUE	miRNA	Xenopus laevis	CAAAGUGCUCAUAGUGCAGGUAG	miRNA-2_0	8-Oct-10	Affymetrix Proprietary Database	xla-miR-20		23
xla-miR-18_st	5.326269	8.72E-16	TRUE	5.130568	2.90E-15	TRUE	miRNA	Xenopus laevis	UAAGGUGCAUCUAGUGCAGUUAG	miRNA-2_0	8-Oct-10	Affymetrix Proprietary Database	xla-miR-18		23
xla-miR-133a_st	4.041921	0.7530954	FALSE	3.845198	0.9887499	FALSE	miRNA	Xenopus laevis	UUGGUCCCCUUCAACCAGCUGU	miRNA-2_0	8-Oct-10	Affymetrix Proprietary Database	xla-miR-133a		22
zma-miR156d_st	4.212974	0.0188853	TRUE	4.092385	0.2351777	FALSE	miRNA	Zea mays	UGACAGAAGAGAGUGAGCAC	miRNA-2_0	8-Oct-10	Affymetrix Proprietary Database	zma-MIR156d	AZM5_20798:2340-2458 (-)	20
zma-miR156d-star_st	4.056764	0.7257019	FALSE	3.946903	0.9646198	FALSE	miRNA	Zea mays	GCUCACUUCUCUUUCUGUCAGC	miRNA-2_0	8-Oct-10	Affymetrix Proprietary Database	zma-MIR156d	AZM5_20798:2340-2458 (-)	22
zma-miR156f_st	4.066866	0.2714443	FALSE	4.025676	0.7224043	FALSE	miRNA	Zea mays	UGACAGAAGAGAGUGAGCAC	miRNA-2_0	8-Oct-10	Affymetrix Proprietary Database	zma-MIR156f	AZM5_87248:3516-3682 (-)	20
zma-miR156f-star_st	3.988545	0.8497856	FALSE	4.183124	0.05537917	TRUE	miRNA	Zea mays	GCUCACUUCUCUUUCUGUCAGC	miRNA-2_0	8-Oct-10	Affymetrix Proprietary Database	zma-MIR156f	AZM5_87248:3516-3682 (-)	22
zma-miR156g_st	4.094591	0.177326	FALSE	4.083457	0.1528656	FALSE	miRNA	Zea mays	UGACAGAAGAGAGUGAGCAC	miRNA-2_0	8-Oct-10	Affymetrix Proprietary Database	zma-MIR156g	AZM5_91925:848-968 (+)	20
zma-miR156g-star_st	4.028018	0.947224	FALSE	4.009778	0.4428703	FALSE	miRNA	Zea mays	GCUCACUUCUCUUUCUGUCAGC	miRNA-2_0	8-Oct-10	Affymetrix Proprietary Database	zma-MIR156g	AZM5_91925:848-968 (+)	22
zma-miR156b_st	3.973271	0.7440096	FALSE	4.16785	0.1535055	FALSE	miRNA	Zea mays	UGACAGAAGAGAGUGAGCAC	miRNA-2_0	8-Oct-10	Affymetrix Proprietary Database	zma-MIR156b	AZM5_110688:373-496 (+)	20
zma-miR156b-star_st	4.185701	0.03457875	TRUE	4.075291	0.3267634	FALSE	miRNA	Zea mays	GCUCACCCUCUAUCUGUCAGU	miRNA-2_0	8-Oct-10	Affymetrix Proprietary Database	zma-MIR156b	AZM5_110688:373-496 (+)	21
zma-miR156c_st	3.978871	0.8135213	FALSE	4.089396	0.4559554	FALSE	miRNA	Zea mays	UGACAGAAGAGAGUGAGCAC	miRNA-2_0	8-Oct-10	Affymetrix Proprietary Database	zma-MIR156c	AZM5_110688:72-210 (+)	20
zma-miR156e_st	4.053482	0.2038975	FALSE	4.118187	0.00402162	TRUE	miRNA	Zea mays	UGACAGAAGAGAGUGAGCAC	miRNA-2_0	8-Oct-10	Affymetrix Proprietary Database	zma-MIR156e	AZM5_31310:947-1072 (-)	20
zma-miR156e-star_st	3.907678	0.9626528	FALSE	3.999871	0.7211171	FALSE	miRNA	Zea mays	GCUCACUGCUCUCUCUGUCAUC	miRNA-2_0	8-Oct-10	Affymetrix Proprietary Database	zma-MIR156e	AZM5_31310:947-1072 (-)	22
zma-miR156a_st	3.996909	0.2463833	FALSE	3.992986	0.6788511	FALSE	miRNA	Zea mays	UGACAGAAGAGAGUGAGCAC	miRNA-2_0	8-Oct-10	Affymetrix Proprietary Database	zma-MIR156a	AZM5_87484:918-1069 (+)	20
zma-miR156a-star_st	4.055024	0.513271	FALSE	3.947909	0.9142858	FALSE	miRNA	Zea mays	GCUCACUUCUCUCUCUGUCAGU	miRNA-2_0	8-Oct-10	Affymetrix Proprietary Database	zma-MIR156a	AZM5_87484:918-1069 (+)	22
zma-miR156h_st	4.057038	0.5050176	FALSE	3.946628	0.6651294	FALSE	miRNA	Zea mays	UGACAGAAGAGAGUGAGCAC	miRNA-2_0	8-Oct-10	Affymetrix Proprietary Database	zma-MIR156h	AZM5_85653:1462-1576 (+)	20
zma-miR156h-star_st	3.968213	0.9576315	FALSE	4.021682	0.869724	FALSE	miRNA	Zea mays	GCUCACUGCUCUUUCUGUCAUC	miRNA-2_0	8-Oct-10	Affymetrix Proprietary Database	zma-MIR156h	AZM5_85653:1462-1576 (+)	22
zma-miR156i_st	3.921124	0.7806083	FALSE	4.08181	0.5886288	FALSE	miRNA	Zea mays	UGACAGAAGAGAGUGAGCAC	miRNA-2_0	8-Oct-10	Affymetrix Proprietary Database	zma-MIR156i	AZM5_87794:1847-1963 (+)	20
zma-miR156i-star_st	3.8701	0.9147123	FALSE	3.947842	0.9596751	FALSE	miRNA	Zea mays	GCUCACUGCUCUAUCUGUCAUC	miRNA-2_0	8-Oct-10	Affymetrix Proprietary Database	zma-MIR156i	AZM5_87794:1847-1963 (+)	22
zma-miR160a_st	4.098144	0.4142981	FALSE	3.987733	0.7541635	FALSE	miRNA	Zea mays	UGCCUGGCUCCCUGUAUGCCA	miRNA-2_0	8-Oct-10	Affymetrix Proprietary Database	zma-miR160a		21
zma-miR160a-star_st	3.881937	0.939784	FALSE	4.120996	0.5961159	FALSE	miRNA	Zea mays	GCGUGCAAGGGGCCAAGCAUG	miRNA-2_0	8-Oct-10	Affymetrix Proprietary Database	zma-miR160a-star		21
zma-miR160c_st	4.183951	0.2736351	FALSE	3.90859	0.7642595	FALSE	miRNA	Zea mays	UGCCUGGCUCCCUGUAUGCCA	miRNA-2_0	8-Oct-10	Affymetrix Proprietary Database	zma-MIR160c	AZM5_68555:990-1089 (+)	21
zma-miR160c-star_st	4.097675	0.4842562	FALSE	3.905258	0.9782084	FALSE	miRNA	Zea mays	GCGUGCAUGGUGCCAAGCAUA	miRNA-2_0	8-Oct-10	Affymetrix Proprietary Database	zma-MIR160c	AZM5_68555:990-1089 (+)	21
zma-miR160d_st	3.910932	0.7854223	FALSE	3.907009	0.7083663	FALSE	miRNA	Zea mays	UGCCUGGCUCCCUGUAUGCCA	miRNA-2_0	8-Oct-10	Affymetrix Proprietary Database	zma-MIR160d	AZM5_104998:1039-1180 (-)	21
zma-miR160d-star_st	3.874496	0.2103469	FALSE	4.033053	0.7437305	FALSE	miRNA	Zea mays	GCGUGCGUGGAGCCAAGCAUG	miRNA-2_0	8-Oct-10	Affymetrix Proprietary Database	zma-MIR160d	AZM5_104998:1039-1180 (-)	21
zma-miR160b_st	4.100194	0.1269301	FALSE	3.992347	0.688956	FALSE	miRNA	Zea mays	UGCCUGGCUCCCUGUAUGCCA	miRNA-2_0	8-Oct-10	Affymetrix Proprietary Database	zma-MIR160b	AZM5_10641:2429-2549 (+)	21
zma-miR160b-star_st	3.952404	0.8640181	FALSE	3.934165	0.6201704	FALSE	miRNA	Zea mays	GCGUGCAAGGAGCCAAGCAUG	miRNA-2_0	8-Oct-10	Affymetrix Proprietary Database	zma-MIR160b	AZM5_10641:2429-2549 (+)	21
zma-miR164a_st	3.921124	0.8859577	FALSE	4.08181	0.1742429	FALSE	miRNA	Zea mays	UGGAGAAGCAGGGCACGUGCA	miRNA-2_0	8-Oct-10	Affymetrix Proprietary Database	zma-MIR164a	AZM5_89501:1559-1710 (-)	21
zma-miR164a-star_st	4.185701	0.1450852	FALSE	4.226517	0.06517149	FALSE	miRNA	Zea mays	CACGUGUUCUCCUUCUCCAUC	miRNA-2_0	8-Oct-10	Affymetrix Proprietary Database	zma-MIR164a	AZM5_89501:1559-1710 (-)	21
zma-miR164d_st	3.988038	0.4865741	FALSE	4.08023	0.2867185	FALSE	miRNA	Zea mays	UGGAGAAGCAGGGCACGUGCA	miRNA-2_0	8-Oct-10	Affymetrix Proprietary Database	zma-MIR164d	AZM5_11089:1412-1627 (+)	21
zma-miR164d-star_st	4.21808	0.05911338	TRUE	4.176888	0.4096834	FALSE	miRNA	Zea mays	CACGUGGUCUCCUUCUCCAU	miRNA-2_0	8-Oct-10	Affymetrix Proprietary Database	zma-MIR164d	AZM5_11089:1412-1627 (+)	20
zma-miR164b_st	3.997483	0.2865413	FALSE	3.889636	0.7697936	FALSE	miRNA	Zea mays	UGGAGAAGCAGGGCACGUGCA	miRNA-2_0	8-Oct-10	Affymetrix Proprietary Database	zma-MIR164b	AZM5_18148:450-577 (+)	21
zma-miR164b-star_st	4.063768	0.845611	FALSE	4.190091	0.04669946	TRUE	miRNA	Zea mays	AUGUGCCCAUCUUCUCCACC	miRNA-2_0	8-Oct-10	Affymetrix Proprietary Database	zma-MIR164b	AZM5_18148:450-577 (+)	20
zma-miR164c_st	4.101476	0.0838035	FALSE	3.991066	0.2158354	FALSE	miRNA	Zea mays	UGGAGAAGCAGGGCACGUGCA	miRNA-2_0	8-Oct-10	Affymetrix Proprietary Database	zma-MIR164c	AZM5_90105:2050-2319 (+)	21
zma-miR164c-star_st	4.001781	0.9685856	FALSE	4.066486	0.7271661	FALSE	miRNA	Zea mays	CAUGUGCCCUUCUUCUCCAUC	miRNA-2_0	8-Oct-10	Affymetrix Proprietary Database	zma-MIR164c	AZM5_90105:2050-2319 (+)	21
zma-miR169a_st	3.914604	0.9991114	FALSE	4.075291	0.5431351	FALSE	miRNA	Zea mays	CAGCCAAGGAUGACUUGCCGA	miRNA-2_0	8-Oct-10	Affymetrix Proprietary Database	zma-MIR169a	AZM5_29488:2051-2180 (-)	21
zma-miR169a-star_st	4.051458	0.6648843	FALSE	3.941598	0.6947997	FALSE	miRNA	Zea mays	GGCAAGUUGUUCUUGGCUACA	miRNA-2_0	8-Oct-10	Affymetrix Proprietary Database	zma-MIR169a	AZM5_29488:2051-2180 (-)	21
zma-miR169b_st	4.055091	0.4211451	FALSE	3.85186	0.988524	FALSE	miRNA	Zea mays	CAGCCAAGGAUGACUUGCCGA	miRNA-2_0	8-Oct-10	Affymetrix Proprietary Database	zma-MIR169b	AZM5_12846:1410-1565 (+)	21
zma-miR169b-star_st	3.914604	0.4435201	FALSE	3.992347	0.6008923	FALSE	miRNA	Zea mays	GGCAAGUUGUUCUUGGCUACA	miRNA-2_0	8-Oct-10	Affymetrix Proprietary Database	zma-MIR169b	AZM5_12846:1410-1565 (+)	21
zma-miR167a_st	3.979777	0.4018821	FALSE	4.1061	0.06190696	FALSE	miRNA	Zea mays	UGAAGCUGCCAGCAUGAUCUA	miRNA-2_0	8-Oct-10	Affymetrix Proprietary Database	zma-MIR167a	AZM5_87274:2790-2979 (-)	21
zma-miR167a-star_st	3.888022	0.9508322	FALSE	3.998547	0.7256834	FALSE	miRNA	Zea mays	GAUCAUGCAUGACAGCCUCAUU	miRNA-2_0	8-Oct-10	Affymetrix Proprietary Database	zma-MIR167a	AZM5_87274:2790-2979 (-)	22
zma-miR167b_st	3.948851	0.8656945	FALSE	4.041044	0.6312017	FALSE	miRNA	Zea mays	UGAAGCUGCCAGCAUGAUCUA	miRNA-2_0	8-Oct-10	Affymetrix Proprietary Database	zma-MIR167b // zma-MIR167b	AZM5_20470:844-970 (-) // PUGHC59TB:489-615 (+)	21
zma-miR167b-star_st	3.88863	0.944324	FALSE	3.929446	0.8342165	FALSE	miRNA	Zea mays	GAUCAUGCUGUGACAGUUUCACU	miRNA-2_0	8-Oct-10	Affymetrix Proprietary Database	zma-MIR167b // zma-MIR167b	AZM5_20470:844-970 (-) // PUGHC59TB:489-615 (+)	23
zma-miR167d_st	3.92704	0.8118047	FALSE	3.980509	0.9559363	FALSE	miRNA	Zea mays	UGAAGCUGCCAGCAUGAUCUA	miRNA-2_0	8-Oct-10	Affymetrix Proprietary Database	zma-MIR167d	AZM5_88477:2302-2434 (+)	21
zma-miR167d-star_st	3.938305	0.8070247	FALSE	4.064628	0.6803864	FALSE	miRNA	Zea mays	GGUCAUGCUGCUGCAGCCUCACU	miRNA-2_0	8-Oct-10	Affymetrix Proprietary Database	zma-MIR167d	AZM5_88477:2302-2434 (+)	23
zma-miR167c_st	3.862941	0.882431	FALSE	3.955134	0.5531244	FALSE	miRNA	Zea mays	UGAAGCUGCCAGCAUGAUCUA	miRNA-2_0	8-Oct-10	Affymetrix Proprietary Database	zma-MIR167c	AZM5_4164:3726-3857 (-)	21
zma-miR167c-star_st	3.914537	0.9696844	FALSE	3.903404	0.9806905	FALSE	miRNA	Zea mays	GAUCAUGCUGUGGCAGCCUCACU	miRNA-2_0	8-Oct-10	Affymetrix Proprietary Database	zma-MIR167c	AZM5_4164:3726-3857 (-)	23
zma-miR160e_st	3.978871	0.520098	FALSE	3.871622	0.6494751	FALSE	miRNA	Zea mays	UGCCUGGCUCCCUGUAUGCCA	miRNA-2_0	8-Oct-10	Affymetrix Proprietary Database	zma-MIR160e	AZM5_102077:1396-1489 (+)	21
zma-miR166a-star_st	4.265888	0.01524363	TRUE	4.23385	0.04952581	TRUE	miRNA	Zea mays	GGAAUGUUGUCUGGCUCGGGG	miRNA-2_0	8-Oct-10	Affymetrix Proprietary Database	zma-MIR166a	AZM5_106194:1911-2123 (-)	21
zma-miR166a_st	3.949243	0.615658	FALSE	4.260135	0.005855091	TRUE	miRNA	Zea mays	UCGGACCAGGCUUCAUUCCCC	miRNA-2_0	8-Oct-10	Affymetrix Proprietary Database	zma-MIR166a	AZM5_106194:1911-2123 (-)	21
zma-miR162-star_st	4.036395	0.8856584	FALSE	3.928547	0.9199165	FALSE	miRNA	Zea mays	GGGCGCAGUGGUUUAUCGAUC	miRNA-2_0	8-Oct-10	Affymetrix Proprietary Database	zma-MIR162	AZM5_30163:1655-1784 (-)	21
zma-miR162_st	3.920049	0.8107943	FALSE	4.148219	0.2967433	FALSE	miRNA	Zea mays	UCGAUAAACCUCUGCAUCCA	miRNA-2_0	8-Oct-10	Affymetrix Proprietary Database	zma-MIR162	AZM5_30163:1655-1784 (-)	20
zma-miR166h-star_st	3.948851	0.6326488	FALSE	4.041044	0.195446	FALSE	miRNA	Zea mays	GGAAUGACGUCCGGUCCGAAC	miRNA-2_0	8-Oct-10	Affymetrix Proprietary Database	zma-MIR166h	AZM5_12831:3380-3455 (+)	21
zma-miR166h_st	4.100195	0.6162527	FALSE	4.075291	0.2007965	FALSE	miRNA	Zea mays	UCGGACCAGGCUUCAUUCCC	miRNA-2_0	8-Oct-10	Affymetrix Proprietary Database	zma-MIR166h	AZM5_12831:3380-3455 (+)	20
zma-miR166e_st	4.100195	0.7486581	FALSE	4.075291	0.1896152	FALSE	miRNA	Zea mays	UCGGACCAGGCUUCAUUCCC	miRNA-2_0	8-Oct-10	Affymetrix Proprietary Database	zma-MIR166e // zma-MIR166e	AZM5_6472:177-263 (+) // AZM5_6473:1159-1245 (+)	20
zma-miR166i-star_st	4.037676	0.352586	FALSE	3.927266	0.8611124	FALSE	miRNA	Zea mays	GGAAUGUCGUCUGGCGCGAGA	miRNA-2_0	8-Oct-10	Affymetrix Proprietary Database	zma-MIR166i	AZM5_22931:1050-1132 (-)	21
zma-miR166i_st	4.135682	0.4678573	FALSE	4.028567	0.4011516	FALSE	miRNA	Zea mays	UCGGACCAGGCUUCAUUCCC	miRNA-2_0	8-Oct-10	Affymetrix Proprietary Database	zma-MIR166i	AZM5_22931:1050-1132 (-)	20
zma-miR166f_st	4.024345	0.704738	FALSE	4.185032	0.06521833	FALSE	miRNA	Zea mays	UCGGACCAGGCUUCAUUCCC	miRNA-2_0	8-Oct-10	Affymetrix Proprietary Database	zma-MIR166f	AZM5_37985:566-643 (+)	20
zma-miR166g-star_st	4.048505	0.8108054	FALSE	3.94139	0.8051027	FALSE	miRNA	Zea mays	GGAAUGUUGUCUGGUUGGAGA	miRNA-2_0	8-Oct-10	Affymetrix Proprietary Database	zma-miR166g-star		21
zma-miR166g_st	4.136049	0.4815941	FALSE	4.11781	0.3078706	FALSE	miRNA	Zea mays	UCGGACCAGGCUUCAUUCCC	miRNA-2_0	8-Oct-10	Affymetrix Proprietary Database	zma-miR166g		20
zma-miR166b-star_st	4.055757	0.4691002	FALSE	3.947909	0.8054094	FALSE	miRNA	Zea mays	GGAAUGUUGUCUGGUUCAAGG	miRNA-2_0	8-Oct-10	Affymetrix Proprietary Database	zma-miR166b-star		21
zma-miR166b_st	4.025863	0.8137045	FALSE	4.152185	0.1380149	FALSE	miRNA	Zea mays	UCGGACCAGGCUUCAUUCCC	miRNA-2_0	8-Oct-10	Affymetrix Proprietary Database	zma-miR166b		20
zma-miR166c-star_st	3.993682	0.9506442	FALSE	3.975443	0.9252367	FALSE	miRNA	Zea mays	GGAAUGUUGUCUGGCUCGAGG	miRNA-2_0	8-Oct-10	Affymetrix Proprietary Database	zma-MIR166c	AZM5_92263:3084-3175 (-)	21
zma-miR166c_st	4.080587	0.7433084	FALSE	4.173271	0.03200498	TRUE	miRNA	Zea mays	UCGGACCAGGCUUCAUUCCC	miRNA-2_0	8-Oct-10	Affymetrix Proprietary Database	zma-MIR166c	AZM5_92263:3084-3175 (-)	20
zma-miR166d-star_st	3.914904	0.4393785	FALSE	3.992646	0.8728697	FALSE	miRNA	Zea mays	GGAAUGUUGUCUGGUUCAAGG	miRNA-2_0	8-Oct-10	Affymetrix Proprietary Database	zma-MIR166d	AZM5_16740:2532-2635 (+)	21
zma-miR166d_st	4.010586	0.761544	FALSE	4.075291	0.7737347	FALSE	miRNA	Zea mays	UCGGACCAGGCUUCAUUCCC	miRNA-2_0	8-Oct-10	Affymetrix Proprietary Database	zma-MIR166d	AZM5_16740:2532-2635 (+)	20
zma-miR171a-star_st	3.906744	0.9989899	FALSE	3.911332	0.9442029	FALSE	miRNA	Zea mays	UAUUGGCGAGGUUCAAUCAGA	miRNA-2_0	8-Oct-10	Affymetrix Proprietary Database	zma-MIR171a	AZM5_97187:79-177 (-)	21
zma-miR171a_st	3.910932	0.7754409	FALSE	3.907009	0.9845492	FALSE	miRNA	Zea mays	UGAUUGAGCCGCGCCAAUAU	miRNA-2_0	8-Oct-10	Affymetrix Proprietary Database	zma-MIR171a	AZM5_97187:79-177 (-)	20
zma-miR171b-star_st	3.858685	0.886161	FALSE	3.863274	0.9446274	FALSE	miRNA	Zea mays	GAUAUUGGCGCGGUUCAAUC	miRNA-2_0	8-Oct-10	Affymetrix Proprietary Database	zma-MIR171b	AZM5_6853:1391-1475 (-)	20
zma-miR171b_st	4.039493	0.4868117	FALSE	4.131686	0.2545854	FALSE	miRNA	Zea mays	UUGAGCCGUGCCAAUAUCAC	miRNA-2_0	8-Oct-10	Affymetrix Proprietary Database	zma-MIR171b	AZM5_6853:1391-1475 (-)	20
zma-miR172a_st	4.096496	0.1050437	FALSE	3.989381	0.5359614	FALSE	miRNA	Zea mays	AGAAUCUUGAUGAUGCUGCA	miRNA-2_0	8-Oct-10	Affymetrix Proprietary Database	zma-miR172a		20
zma-miR172d-star_st	4.10488	0.03798142	TRUE	4.145697	0.07766143	FALSE	miRNA	Zea mays	CAGCACCAUCAAGAUUCACA	miRNA-2_0	8-Oct-10	Affymetrix Proprietary Database	zma-MIR172d	AZM5_135519:489-562 (-)	20
zma-miR172d_st	3.945246	0.2271764	FALSE	3.941323	0.2894889	FALSE	miRNA	Zea mays	AGAAUCUUGAUGAUGCUGCA	miRNA-2_0	8-Oct-10	Affymetrix Proprietary Database	zma-MIR172d	AZM5_135519:489-562 (-)	20
zma-miR172b-star_st	3.973018	0.3437323	FALSE	4.09525	0.09852023	FALSE	miRNA	Zea mays	CAGCACCAUCAAGAUUCACA	miRNA-2_0	8-Oct-10	Affymetrix Proprietary Database	zma-MIR172b	AZM5_29626:1060-1185 (-)	20
zma-miR172b_st	3.842294	0.8456895	FALSE	3.846882	0.5368075	FALSE	miRNA	Zea mays	AGAAUCUUGAUGAUGCUGCA	miRNA-2_0	8-Oct-10	Affymetrix Proprietary Database	zma-MIR172b	AZM5_29626:1060-1185 (-)	20
zma-miR172c-star_st	3.811278	0.9200579	FALSE	3.903471	0.9327702	FALSE	miRNA	Zea mays	CAGCACCACCAAGAUUCACA	miRNA-2_0	8-Oct-10	Affymetrix Proprietary Database	zma-MIR172c	AZM5_12744:3033-3155 (-)	20
zma-miR172c_st	3.914604	0.7667547	FALSE	3.992347	0.4812748	FALSE	miRNA	Zea mays	AGAAUCUUGAUGAUGCUGCA	miRNA-2_0	8-Oct-10	Affymetrix Proprietary Database	zma-MIR172c	AZM5_12744:3033-3155 (-)	20
sbi-miR166d_st	4.05539	0.9430293	FALSE	4.037151	0.3840451	FALSE	miRNA	Sorghum bicolor	UCGGACCAGGCUUCAUUCCC	miRNA-2_0	8-Oct-10	Affymetrix Proprietary Database	sbi-MIR166d	4:63283312-63283398 (-)	20
sbi-miR166c_st	4.169526	0.1124208	FALSE	4.039851	0.520462	FALSE	miRNA	Sorghum bicolor	UCGGACCAGGCUUCAUUCCC	miRNA-2_0	8-Oct-10	Affymetrix Proprietary Database	sbi-MIR166c	1:69265260-69265353 (-)	20
sbi-miR166b_st	4.087725	0.5097422	FALSE	4.004817	0.3104771	FALSE	miRNA	Sorghum bicolor	UCGGACCAGGCUUCAUUCCC	miRNA-2_0	8-Oct-10	Affymetrix Proprietary Database	sbi-MIR166b	1:7426521-7426592 (+)	20
sbi-miR166a_st	4.028018	0.7795348	FALSE	4.009778	0.6482612	FALSE	miRNA	Sorghum bicolor	UCGGACCAGGCUUCAUUCCC	miRNA-2_0	8-Oct-10	Affymetrix Proprietary Database	sbi-MIR166a	1:17295171-17295278 (-)	20
sbi-miR172b_st	3.95693	0.8022493	FALSE	4.034672	0.7305029	FALSE	miRNA	Sorghum bicolor	GGAAUCUUGAUGAUGCUGCA	miRNA-2_0	8-Oct-10	Affymetrix Proprietary Database	sbi-MIR172b	3:74241513-74241682 (-)	20
sbi-miR172c_st	3.891937	0.9521958	FALSE	4.073005	0.3601331	FALSE	miRNA	Sorghum bicolor	AGAAUCUUGAUGAUGCUGCA	miRNA-2_0	8-Oct-10	Affymetrix Proprietary Database	sbi-MIR172c	4:67015298-67015416 (-)	20
sbi-miR172a_st	4.05539	0.3040519	FALSE	3.852159	0.9630712	FALSE	miRNA	Sorghum bicolor	AGAAUCUUGAUGAUGCUGCA	miRNA-2_0	8-Oct-10	Affymetrix Proprietary Database	sbi-MIR172a	9:58962031-58962132 (-)	20
sbi-miR156a_st	4.185701	0.1144148	FALSE	4.153664	0.2400771	FALSE	miRNA	Sorghum bicolor	UGACAGAAGAGAGUGAGCAC	miRNA-2_0	8-Oct-10	Affymetrix Proprietary Database	sbi-MIR156a	4:5373547-5373630 (-)	20
sbi-miR156c_st	3.898512	0.4072007	FALSE	4.158709	0.05916874	TRUE	miRNA	Sorghum bicolor	UGACAGAAGAGAGUGAGCAC	miRNA-2_0	8-Oct-10	Affymetrix Proprietary Database	sbi-MIR156c	3:3473369-3473463 (-)	20
sbi-miR156b_st	3.914604	0.4303119	FALSE	4.153664	0.392482	FALSE	miRNA	Sorghum bicolor	UGACAGAAGAGAGUGAGCAC	miRNA-2_0	8-Oct-10	Affymetrix Proprietary Database	sbi-MIR156b	3:3473048-3473131 (-)	20
sbi-miR160d_st	4.103083	0.06468038	FALSE	3.899851	0.1983234	FALSE	miRNA	Sorghum bicolor	UGCCUGGCUCCCUGUAUGCCA	miRNA-2_0	8-Oct-10	Affymetrix Proprietary Database	sbi-MIR160d	1:5215950-5216049 (-)	21
sbi-miR160a_st	3.95899	0.5197671	FALSE	3.955067	0.401082	FALSE	miRNA	Sorghum bicolor	UGCCUGGCUCCCUGUAUGCCA	miRNA-2_0	8-Oct-10	Affymetrix Proprietary Database	sbi-MIR160a	4:4236169-4236252 (-)	21
sbi-miR160c_st	3.962595	0.5599067	FALSE	3.944356	0.5855644	FALSE	miRNA	Sorghum bicolor	UGCCUGGCUCCCUGUAUGCCA	miRNA-2_0	8-Oct-10	Affymetrix Proprietary Database	sbi-MIR160c	7:2730531-2730613 (+)	21
sbi-miR160b_st	4.038187	0.1038031	FALSE	3.930938	0.4416639	FALSE	miRNA	Sorghum bicolor	UGCCUGGCUCCCUGUAUGCCA	miRNA-2_0	8-Oct-10	Affymetrix Proprietary Database	sbi-MIR160b	10:56834481-56834562 (+)	21
sbi-miR160e_st	3.95537	0.9128753	FALSE	3.848255	0.9343338	FALSE	miRNA	Sorghum bicolor	UGCCUGGCUCCCUGUAUGCCA	miRNA-2_0	8-Oct-10	Affymetrix Proprietary Database	sbi-MIR160e	2:2925262-2925356 (-)	21
sbi-miR164_st	3.888022	0.5016326	FALSE	3.884099	0.3281987	FALSE	miRNA	Sorghum bicolor	UGGAGAAGCAGGGCACGUGCA	miRNA-2_0	8-Oct-10	Affymetrix Proprietary Database	sbi-MIR164	9:39002547-39002672 (-)	21
sbi-miR167a_st	3.910932	0.9530494	FALSE	3.975637	0.6726893	FALSE	miRNA	Sorghum bicolor	UGAAGCUGCCAGCAUGAUCUA	miRNA-2_0	8-Oct-10	Affymetrix Proprietary Database	sbi-MIR167a	1:4354681-4354776 (+)	21
sbi-miR167b_st	4.049772	0.06998955	FALSE	4.114477	0.06044608	FALSE	miRNA	Sorghum bicolor	UGAAGCUGCCAGCAUGAUCUA	miRNA-2_0	8-Oct-10	Affymetrix Proprietary Database	sbi-MIR167b	1:7272352-7272549 (+)	21
sbi-miR169b_st	3.910932	0.9171636	FALSE	3.803817	0.9992421	FALSE	miRNA	Sorghum bicolor	CAGCCAAGGAUGACUUGCCGG	miRNA-2_0	8-Oct-10	Affymetrix Proprietary Database	sbi-MIR169b	10:55869177-55869278 (-)	21
sbi-miR169a_st	4.057038	0.6244144	FALSE	3.946628	0.9183123	FALSE	miRNA	Sorghum bicolor	CAGCCAAGGAUGACUUGCCGA	miRNA-2_0	8-Oct-10	Affymetrix Proprietary Database	sbi-MIR169a	3:10825168-10825258 (+)	21
gga-miR-20b_st	9.088788	8.72E-16	TRUE	8.04943	8.72E-16	TRUE	miRNA	Gallus gallus	CAAAGUGCUCAUAGUGCAGGUAG	miRNA-2_0	8-Oct-10	Affymetrix Proprietary Database	gga-mir-20b	4:3970047-3970131 (-)	23
hsa-miR-18b_st	5.148567	8.72E-16	TRUE	5.187561	9.57E-15	TRUE	miRNA	Homo sapiens	UAAGGUGCAUCUAGUGCAGUUAG	miRNA-2_0	8-Oct-10	Affymetrix Proprietary Database	hsa-mir-18b	X:133304071-133304141 (-)	23
hsa-miR-18b-star_st	3.821926	0.995501	FALSE	4.028567	0.7309416	FALSE	miRNA	Homo sapiens	UGCCCUAAAUGCCCCUUCUGGC	miRNA-2_0	8-Oct-10	Affymetrix Proprietary Database	hsa-mir-18b	X:133304071-133304141 (-)	22
hsa-miR-20b_st	9.095913	8.72E-16	TRUE	8.028633	8.72E-16	TRUE	miRNA	Homo sapiens	CAAAGUGCUCAUAGUGCAGGUAG	miRNA-2_0	8-Oct-10	Affymetrix Proprietary Database	hsa-mir-20b	X:133303839-133303907 (-)	23
hsa-miR-20b-star_st	4.226705	0.1167884	FALSE	4.116294	0.08204106	FALSE	miRNA	Homo sapiens	ACUGUAGUAUGGGCACUUCCAG	miRNA-2_0	8-Oct-10	Affymetrix Proprietary Database	hsa-mir-20b	X:133303839-133303907 (-)	22
oar-miR-431_st	4.010586	0.7424951	FALSE	4.075291	0.7413272	FALSE	miRNA	Ovis aries	UGUCUUGCAGGCCGUCAUGCAGG	miRNA-2_0	8-Oct-10	Affymetrix Proprietary Database	oar-miR-431		23
oar-miR-127_st	3.969494	0.8261367	FALSE	3.937457	0.737149	FALSE	miRNA	Ovis aries	AUCGGAUCCGUCUGAGCUUGGCU	miRNA-2_0	8-Oct-10	Affymetrix Proprietary Database	oar-miR-127		23
oar-miR-432_st	4.282488	0.01251164	TRUE	4.089045	0.4189044	FALSE	miRNA	Ovis aries	UCUUGGAGUAGGUCAUUGGGUGG	miRNA-2_0	8-Oct-10	Affymetrix Proprietary Database	oar-miR-432		23
oar-miR-136_st	4.010586	0.7507018	FALSE	3.992347	0.7309108	FALSE	miRNA	Ovis aries	ACUCCAUUUGUUUUGAUGAUGGA	miRNA-2_0	8-Oct-10	Affymetrix Proprietary Database	oar-miR-136		23
mmu-miR-431_st	4.033495	0.6520861	FALSE	3.969439	0.3238803	FALSE	miRNA	Mus musculus	UGUCUUGCAGGCCGUCAUGCA	miRNA-2_0	8-Oct-10	Affymetrix Proprietary Database	mmu-mir-431	12:110828657-110828747 (+)	21
mmu-miR-431-star_st	4.043098	0.630888	FALSE	4.031965	0.4745658	FALSE	miRNA	Mus musculus	CAGGUCGUCUUGCAGGGCUUCU	miRNA-2_0	8-Oct-10	Affymetrix Proprietary Database	mmu-mir-431	12:110828657-110828747 (+)	22
mmu-miR-433-star_st	3.995263	0.9537029	FALSE	4.073005	0.36876	FALSE	miRNA	Mus musculus	UACGGUGAGCCUGUCAUUAUUC	miRNA-2_0	8-Oct-10	Affymetrix Proprietary Database	mmu-mir-433	12:110829925-110830048 (+)	22
mmu-miR-433_st	4.048505	0.7874149	FALSE	4.037372	0.7098387	FALSE	miRNA	Mus musculus	AUCAUGAUGGGCUCCUCGGUGU	miRNA-2_0	8-Oct-10	Affymetrix Proprietary Database	mmu-mir-433	12:110829925-110830048 (+)	22
mmu-miR-434-5p_st	3.97612	0.825161	FALSE	4.016936	0.439509	FALSE	miRNA	Mus musculus	GCUCGACUCAUGGUUUGAACCA	miRNA-2_0	8-Oct-10	Affymetrix Proprietary Database	mmu-mir-434	12:110832716-110832809 (+)	22
mmu-miR-434-3p_st	3.972802	0.1798855	FALSE	4.064994	0.06197072	FALSE	miRNA	Mus musculus	UUUGAACCAUCACUCGACUCCU	miRNA-2_0	8-Oct-10	Affymetrix Proprietary Database	mmu-mir-434	12:110832716-110832809 (+)	22
dre-miR-430a_st	3.999022	0.3673484	FALSE	4.142099	0.2252582	FALSE	miRNA	Danio rerio	UAAGUGCUAUUUGUUGGGGUAG	miRNA-2_0	8-Oct-10	Affymetrix Proprietary Database	dre-miR-430a		22
dre-miR-430b_st	4.043253	0.2709363	FALSE	4.120996	0.1076628	FALSE	miRNA	Danio rerio	AAAGUGCUAUCAAGUUGGGGUAG	miRNA-2_0	8-Oct-10	Affymetrix Proprietary Database	dre-miR-430b		23
dre-miR-430c_st	4.073829	0.3038715	FALSE	3.963968	0.5339037	FALSE	miRNA	Danio rerio	UAAGUGCUUCUCUUUGGGGUAG	miRNA-2_0	8-Oct-10	Affymetrix Proprietary Database	dre-miR-430c		22
sbi-miR393_st	3.98312	0.3052513	FALSE	3.958216	0.625435	FALSE	miRNA	Sorghum bicolor	UCCAAAGGGAUCGCAUUGAUC	miRNA-2_0	8-Oct-10	Affymetrix Proprietary Database	sbi-MIR393	3:6521841-6521979 (+)	21
sbi-miR394a_st	4.082962	0.3526728	FALSE	4.192034	0.01171876	TRUE	miRNA	Sorghum bicolor	UUGGCAUUCUGUCCACCUCC	miRNA-2_0	8-Oct-10	Affymetrix Proprietary Database	sbi-MIR394a	2:66910962-66911071 (+)	20
sbi-miR395b_st	4.05539	0.7705587	FALSE	3.948275	0.8434204	FALSE	miRNA	Sorghum bicolor	GUGAAGUGUUUGGGGGAACUC	miRNA-2_0	8-Oct-10	Affymetrix Proprietary Database	sbi-MIR395b	6:58761003-58761107 (+)	21
sbi-miR395a_st	3.910561	0.7184173	FALSE	3.869371	0.3254878	FALSE	miRNA	Sorghum bicolor	GUGAAGUGUUUGGGGGAACUC	miRNA-2_0	8-Oct-10	Affymetrix Proprietary Database	sbi-MIR395a	6:58760409-58760558 (+)	21
sbi-miR395d_st	4.050153	0.6574646	FALSE	4.018115	0.5999235	FALSE	miRNA	Sorghum bicolor	GUGAAGUGUUUGGGGGAACUC	miRNA-2_0	8-Oct-10	Affymetrix Proprietary Database	sbi-MIR395d	6:58197343-58197445 (-)	21
sbi-miR395e_st	4.173908	0.1423405	FALSE	3.980553	0.7626197	FALSE	miRNA	Sorghum bicolor	GUGAAGUGUUUGGGGGAACUC	miRNA-2_0	8-Oct-10	Affymetrix Proprietary Database	sbi-MIR395e	6:58197534-58197638 (-)	21
sbi-miR396b_st	4.014285	0.6888047	FALSE	3.989381	0.4140135	FALSE	miRNA	Sorghum bicolor	UUCCACAGCUUUCUUGAACUG	miRNA-2_0	8-Oct-10	Affymetrix Proprietary Database	sbi-MIR396b	10:4424888-4425015 (+)	21
sbi-miR396a_st	3.981058	0.6261388	FALSE	4.021874	0.8125045	FALSE	miRNA	Sorghum bicolor	UUCCACAGCUUUCUUGAACUG	miRNA-2_0	8-Oct-10	Affymetrix Proprietary Database	sbi-MIR396a	4:66092514-66092638 (-)	21
sbi-miR396c_st	4.010586	0.2865801	FALSE	3.903471	0.7857879	FALSE	miRNA	Sorghum bicolor	UUCCACAGCUUUCUUGAACUU	miRNA-2_0	8-Oct-10	Affymetrix Proprietary Database	sbi-MIR396c	4:66085287-66085448 (+)	21
sbi-miR399a_st	4.010586	0.813136	FALSE	4.075291	0.3362407	FALSE	miRNA	Sorghum bicolor	UGCCAAAGGAGAAUUGCCCUG	miRNA-2_0	8-Oct-10	Affymetrix Proprietary Database	sbi-MIR399a	3:61886666-61886801 (+)	21
sbi-miR399c_st	4.01405	0.5158381	FALSE	4.157128	0.1178173	FALSE	miRNA	Sorghum bicolor	UGCCAAAGGAGAAUUGCCCUG	miRNA-2_0	8-Oct-10	Affymetrix Proprietary Database	sbi-MIR399c	9:55682225-55682354 (-)	21
sbi-miR399d_st	3.945246	0.7988554	FALSE	3.941323	0.9022455	FALSE	miRNA	Sorghum bicolor	UGCCAAAGGAGAGUUGCCCUG	miRNA-2_0	8-Oct-10	Affymetrix Proprietary Database	sbi-MIR399d	10:1544093-1544297 (+)	21
sbi-miR399e_st	3.818503	0.9996325	FALSE	3.999572	0.2796312	FALSE	miRNA	Sorghum bicolor	UGCCAAAGGAGAUUUGCCCAG	miRNA-2_0	8-Oct-10	Affymetrix Proprietary Database	sbi-MIR399e	9:55683792-55683917 (+)	21
sbi-miR399f_st	3.873431	0.9907274	FALSE	4.034118	0.9033699	FALSE	miRNA	Sorghum bicolor	UGCCAAAGGAGAUUUGCCCAG	miRNA-2_0	8-Oct-10	Affymetrix Proprietary Database	sbi-MIR399f	10:48048104-48048223 (-)	21
sbi-miR399b_st	4.266404	0.003401338	TRUE	3.984174	0.1430773	FALSE	miRNA	Sorghum bicolor	UGCCAAAGGAGAGCUGCCCUG	miRNA-2_0	8-Oct-10	Affymetrix Proprietary Database	sbi-MIR399b	4:9842715-9842835 (-)	21
sbi-miR399g_st	4.100195	0.5849604	FALSE	4.075291	0.7745166	FALSE	miRNA	Sorghum bicolor	UGCCAAAGGAAAUUUGCCCCG	miRNA-2_0	8-Oct-10	Affymetrix Proprietary Database	sbi-MIR399g	9:55688228-55688352 (+)	21
sbi-miR156d_st	3.930813	0.7965574	FALSE	4.137455	0.09701358	FALSE	miRNA	Sorghum bicolor	UGACAGAAGAGAGAGAGCACA	miRNA-2_0	8-Oct-10	Affymetrix Proprietary Database	sbi-MIR156d	2:62836722-62836846 (-)	21
sbi-miR164b_st	4.010586	0.8007341	FALSE	3.807355	0.9958436	FALSE	miRNA	Sorghum bicolor	UGGAGAAGCAGGGCACGUGCU	miRNA-2_0	8-Oct-10	Affymetrix Proprietary Database	sbi-MIR164b	4:64881672-64881782 (-)	21
sbi-miR166e_st	3.994923	0.8648059	FALSE	3.970019	0.9328064	FALSE	miRNA	Sorghum bicolor	UCGGACCAGGCUUCAAUCCCU	miRNA-2_0	8-Oct-10	Affymetrix Proprietary Database	sbi-MIR166e	2:61439831-61439981 (+)	21
sbi-miR167d_st	3.934366	0.9808869	FALSE	3.916127	0.9673188	FALSE	miRNA	Sorghum bicolor	UGAAGCUGCCAGCAUGAUCUG	miRNA-2_0	8-Oct-10	Affymetrix Proprietary Database	sbi-MIR167d	2:4993335-4993482 (-)	21
sbi-miR167f_st	4.185701	0.1033048	FALSE	4.075291	0.2242634	FALSE	miRNA	Sorghum bicolor	UGAAGCUGCCAGCAUGAUCUG	miRNA-2_0	8-Oct-10	Affymetrix Proprietary Database	sbi-MIR167f	1:26225027-26225205 (+)	21
sbi-miR167g_st	4.03812	0.5197101	FALSE	3.931005	0.9445254	FALSE	miRNA	Sorghum bicolor	UGAAGCUGCCAGCAUGAUCUG	miRNA-2_0	8-Oct-10	Affymetrix Proprietary Database	sbi-MIR167g	3:64088364-64088486 (-)	21
sbi-miR167e_st	4.100195	0.5638645	FALSE	3.903471	0.4693556	FALSE	miRNA	Sorghum bicolor	UGAAGCUGCCAGCAUGAUCUG	miRNA-2_0	8-Oct-10	Affymetrix Proprietary Database	sbi-MIR167e	8:51954679-51954857 (+)	21
sbi-miR167c_st	3.987425	0.719389	FALSE	4.00247	0.9471295	FALSE	miRNA	Sorghum bicolor	UGAAGCUGCCAGCAUGAUCUG	miRNA-2_0	8-Oct-10	Affymetrix Proprietary Database	sbi-MIR167c	10:56170660-56170790 (+)	21
sbi-miR168_st	4.0074	0.8336747	FALSE	3.90015	0.869153	FALSE	miRNA	Sorghum bicolor	UCGCUUGGUGCAGAUCGGGAC	miRNA-2_0	8-Oct-10	Affymetrix Proprietary Database	sbi-MIR168	4:2246316-2246421 (-)	21
sbi-miR169c_st	4.000514	0.8412786	FALSE	3.989381	0.6516888	FALSE	miRNA	Sorghum bicolor	UAGCCAAGGAUGACUUGCCUA	miRNA-2_0	8-Oct-10	Affymetrix Proprietary Database	sbi-MIR169c	6:39830386-39830511 (+)	21
sbi-miR169d_st	4.030889	0.4803765	FALSE	4.044174	0.330805	FALSE	miRNA	Sorghum bicolor	UAGCCAAGGAUGACUUGCCUA	miRNA-2_0	8-Oct-10	Affymetrix Proprietary Database	sbi-MIR169d	6:39791164-39791266 (+)	21
sbi-miR169f_st	4.087759	0.9850574	FALSE	3.980509	0.7285177	FALSE	miRNA	Sorghum bicolor	UAGCCAAGGAUGACUUGCCUG	miRNA-2_0	8-Oct-10	Affymetrix Proprietary Database	sbi-MIR169f	2:64603670-64603817 (+)	21
sbi-miR169g_st	4.050153	0.7614667	FALSE	4.090968	0.1893907	FALSE	miRNA	Sorghum bicolor	UAGCCAAGGAUGACUUGCCUG	miRNA-2_0	8-Oct-10	Affymetrix Proprietary Database	sbi-MIR169g	2:64606503-64606654 (+)	21
sbi-miR169i_st	4.089065	0.4360083	FALSE	3.979203	0.9419837	FALSE	miRNA	Sorghum bicolor	UAGCCAAGAAUGACUUGCCUA	miRNA-2_0	8-Oct-10	Affymetrix Proprietary Database	sbi-MIR169i	5:17050323-17050491 (+)	21
sbi-miR171b_st	3.996842	0.8144496	FALSE	4.089035	0.04577077	TRUE	miRNA	Sorghum bicolor	UGAUUGAGCCGUGCCAAUAUC	miRNA-2_0	8-Oct-10	Affymetrix Proprietary Database	sbi-MIR171b	7:7609099-7609230 (+)	21
sbi-miR171d_st	4.105043	0.5056438	FALSE	4.073005	0.5995378	FALSE	miRNA	Sorghum bicolor	UGAUUGAGCCGUGCCAAUAUC	miRNA-2_0	8-Oct-10	Affymetrix Proprietary Database	sbi-MIR171d	1:71039535-71039687 (-)	21
sbi-miR171a_st	3.818437	0.4439047	FALSE	3.999505	0.1669526	FALSE	miRNA	Sorghum bicolor	UGAUUGAGCCGUGCCAAUAUC	miRNA-2_0	8-Oct-10	Affymetrix Proprietary Database	sbi-MIR171a	1:7845711-7845871 (-)	21
sbi-miR171c_st	4.05539	0.5841169	FALSE	4.030487	0.752012	FALSE	miRNA	Sorghum bicolor	GAGGUGAGCCGAGCCAAUAUC	miRNA-2_0	8-Oct-10	Affymetrix Proprietary Database	sbi-MIR171c	2:17125729-17125837 (-)	21
sbi-miR172e_st	4.010586	0.6550107	FALSE	3.903471	0.962467	FALSE	miRNA	Sorghum bicolor	UGAAUCUUGAUGAUGCUGCAC	miRNA-2_0	8-Oct-10	Affymetrix Proprietary Database	sbi-MIR172e	2:14181315-14181429 (-)	21
sbi-miR166f_st	4.103762	0.8345192	FALSE	4.071724	0.464809	FALSE	miRNA	Sorghum bicolor	UCGGACCAGGCUUCAUUCCUC	miRNA-2_0	8-Oct-10	Affymetrix Proprietary Database	sbi-MIR166f	4:64225347-64225485 (-)	21
sbi-miR171e_st	3.875545	0.9979595	FALSE	3.857305	0.8845075	FALSE	miRNA	Sorghum bicolor	GUGAGCCGAACCAAUAUCACU	miRNA-2_0	8-Oct-10	Affymetrix Proprietary Database	sbi-MIR171e	6:54609030-54609153 (+)	21
sbi-miR159_st	4.010586	0.7755698	FALSE	4.075291	0.6879002	FALSE	miRNA	Sorghum bicolor	UUUGGAUUGAAGGGAGCUCUG	miRNA-2_0	8-Oct-10	Affymetrix Proprietary Database	sbi-MIR159	3:8194328-8194553 (-)	21
sbi-miR319_st	4.144765	0.1348984	FALSE	4.198234	0.02501923	TRUE	miRNA	Sorghum bicolor	UUGGACUGAAGGGUGCUCCC	miRNA-2_0	8-Oct-10	Affymetrix Proprietary Database	sbi-MIR319	3:1240163-1240411 (+)	20
ame-bantam_st	3.862941	0.5797738	FALSE	3.940684	0.5922644	FALSE	miRNA	Apis mellifera	UGAGAUCAUUGUGAAAGCUGAUU	miRNA-2_0	8-Oct-10	Affymetrix Proprietary Database	ame-bantam	Group14.24:1302336-1302422 (+)	23
ame-miR-1_st	3.988038	0.546524	FALSE	3.976904	0.3974769	FALSE	miRNA	Apis mellifera	UGGAAUGUAAAGAAGUAUGGAG	miRNA-2_0	8-Oct-10	Affymetrix Proprietary Database	ame-miR-1		22
ame-miR-12_st	3.996909	0.1815966	FALSE	3.88966	0.9643294	FALSE	miRNA	Apis mellifera	UGAGUAUUACAUCAGGUACUGGU	miRNA-2_0	8-Oct-10	Affymetrix Proprietary Database	ame-mir-12	Group2.17:22430-22512 (-)	23
ame-miR-124_st	3.991582	0.8211015	FALSE	3.78835	0.9764245	FALSE	miRNA	Apis mellifera	UAAGGCACGCGGUGAAUGCCAAG	miRNA-2_0	8-Oct-10	Affymetrix Proprietary Database	ame-mir-124	Group11.31:1118453-1118529 (+)	23
ame-miR-125_st	4.098144	0.1747382	FALSE	3.894912	0.8055665	FALSE	miRNA	Apis mellifera	CCCCUGAGACCCUAACUUGUGA	miRNA-2_0	8-Oct-10	Affymetrix Proprietary Database	ame-mir-125	Group8.27:75729-75835 (+)	22
ame-miR-133_st	4.108337	0.3503525	FALSE	4.067147	0.5363572	FALSE	miRNA	Apis mellifera	UUGGUCCCCUUCAACCAGCUGU	miRNA-2_0	8-Oct-10	Affymetrix Proprietary Database	ame-mir-133	Group16.18:199372-199460 (+)	22
ame-miR-184_st	4.332187	0.01996728	TRUE	4.062781	0.4883965	FALSE	miRNA	Apis mellifera	UGGACGGAGAACUGAUAAGGGC	miRNA-2_0	8-Oct-10	Affymetrix Proprietary Database	ame-mir-184	Group13.5:467376-467467 (-)	22
ame-miR-210_st	4.680931	1.32E-07	TRUE	4.542131	6.26E-06	TRUE	miRNA	Apis mellifera	UUGUGCGUGUGACAGCGGCUA	miRNA-2_0	8-Oct-10	Affymetrix Proprietary Database	ame-mir-210	Group2.38:687279-687363 (+)	21
ame-miR-219_st	4.007033	0.3078364	FALSE	3.9959	0.5947115	FALSE	miRNA	Apis mellifera	UGAUUGUCCAAACGCAAUUCUUG	miRNA-2_0	8-Oct-10	Affymetrix Proprietary Database	ame-mir-219	Group11.1:42863-42964 (-)	23
ame-miR-263_st	3.956076	0.01300423	TRUE	4.033819	0.1562232	FALSE	miRNA	Apis mellifera	GUAAAUGGCACUGGAAGAAUUCAC	miRNA-2_0	8-Oct-10	Affymetrix Proprietary Database	ame-mir-263	Group10.29:368549-368639 (+)	24
ame-miR-276_st	3.869684	0.9322823	FALSE	4.044374	0.3126019	FALSE	miRNA	Apis mellifera	UAGGAACUUCAUACCGUGCUCU	miRNA-2_0	8-Oct-10	Affymetrix Proprietary Database	ame-mir-276	Group7.35:693906-693989 (-)	22
ame-miR-277_st	3.898512	0.8931461	FALSE	4.105154	0.3369599	FALSE	miRNA	Apis mellifera	UAAAUGCACUAUCUGGUACGACA	miRNA-2_0	8-Oct-10	Affymetrix Proprietary Database	ame-mir-277	Group5.13:322869-322952 (+)	23
ame-miR-278_st	4.101476	0.2329092	FALSE	3.991066	0.9430971	FALSE	miRNA	Apis mellifera	UCGGUGGGACUUUCGUCCGUUU	miRNA-2_0	8-Oct-10	Affymetrix Proprietary Database	ame-mir-278	Group8.46:128925-129016 (+)	22
ame-miR-281_st	4.036028	0.4766216	FALSE	4.128221	0.4880033	FALSE	miRNA	Apis mellifera	UGUCAUGGAGUUGCUCUCUUUGU	miRNA-2_0	8-Oct-10	Affymetrix Proprietary Database	ame-mir-281	Group1.65:143828-143930 (-)	23
ame-miR-282_st	3.956076	0.9630404	FALSE	4.033819	0.7483662	FALSE	miRNA	Apis mellifera	GAUUUAGCCUCUCCUAGGCUUUGUCUGU	miRNA-2_0	8-Oct-10	Affymetrix Proprietary Database	ame-mir-282	Group14.23:30948-31039 (+)	28
ame-miR-2_st	4.100195	0.8476545	FALSE	3.903471	0.9530918	FALSE	miRNA	Apis mellifera	UAUCACAGCCAGCUUUGAUGAGC	miRNA-2_0	8-Oct-10	Affymetrix Proprietary Database	ame-miR-2		23
ame-miR-305_st	3.87915	0.7889823	FALSE	3.971343	0.5733531	FALSE	miRNA	Apis mellifera	AUUGUACUUCAUCAGGUGCUCUG	miRNA-2_0	8-Oct-10	Affymetrix Proprietary Database	ame-mir-305	Group4.22:624609-624698 (+)	23
ame-miR-315_st	3.934939	0.7658694	FALSE	3.988408	0.5764896	FALSE	miRNA	Apis mellifera	UUUUGAUUGUUGCUCAGAAAGC	miRNA-2_0	8-Oct-10	Affymetrix Proprietary Database	ame-mir-315	Group2.33:181912-181993 (+)	22
ame-miR-317_st	4.056672	0.4488238	FALSE	3.946261	0.9206033	FALSE	miRNA	Apis mellifera	UGAACACAGCUGGUGGUAUCUCAGU	miRNA-2_0	8-Oct-10	Affymetrix Proprietary Database	ame-mir-317	Group5.13:300664-300753 (+)	25
ame-miR-7_st	4.219459	0.006934392	TRUE	4.326634	0.000324818	TRUE	miRNA	Apis mellifera	UGGAAGACUAGUGAUUUUGUUGU	miRNA-2_0	8-Oct-10	Affymetrix Proprietary Database	ame-mir-7	Group9.22:487150-487236 (+)	23
ame-miR-8_st	3.811278	0.4221882	FALSE	3.903471	0.5418684	FALSE	miRNA	Apis mellifera	UAAUACUGUCAGGUAAAGAUGUC	miRNA-2_0	8-Oct-10	Affymetrix Proprietary Database	ame-mir-8	Group11.33:642193-642277 (-)	23
ame-miR-9a_st	4.05539	0.537843	FALSE	3.858667	0.9887134	FALSE	miRNA	Apis mellifera	UCUUUGGUUAUCUAGCUGUAUGA	miRNA-2_0	8-Oct-10	Affymetrix Proprietary Database	ame-mir-9a	Group1.64:474359-474445 (-)	23
ame-miR-9b_st	3.752748	0.8846498	FALSE	3.863273	0.9316006	FALSE	miRNA	Apis mellifera	GCUUUGGUAAUCUAGCUUUAUGA	miRNA-2_0	8-Oct-10	Affymetrix Proprietary Database	ame-mir-9b	Group15.33:20325-20416 (-)	23
ame-miR-iab-4_st	3.962894	0.8186456	FALSE	3.855047	0.3203295	FALSE	miRNA	Apis mellifera	ACGUAUACUGAAUGUAUCCUGA	miRNA-2_0	8-Oct-10	Affymetrix Proprietary Database	ame-mir-iab-4	Group16.9:878073-878157 (-)	22
aga-bantam_st	3.818437	0.9647564	FALSE	3.999505	0.4978421	FALSE	miRNA	Anopheles gambiae	UGAGAUCACUUUGAAAGCUGAUU	miRNA-2_0	8-Oct-10	Affymetrix Proprietary Database	aga-bantam	2R:33274498-33274608 (+)	23
aga-let-7_st	4.347106	0.000901643	TRUE	4.294773	0.000706772	TRUE	miRNA	Anopheles gambiae	UGAGGUAGUUGGUUGUAUAGU	miRNA-2_0	8-Oct-10	Affymetrix Proprietary Database	aga-let-7	3R:10270708-10270797 (-)	21
aga-miR-1_st	3.914604	0.8765994	FALSE	3.992347	0.6601825	FALSE	miRNA	Anopheles gambiae	UGGAAUGUAAAGAAGUAUGGAG	miRNA-2_0	8-Oct-10	Affymetrix Proprietary Database	aga-mir-1	3R:10569154-10569251 (-)	22
aga-miR-10_st	4.098626	0.07573077	FALSE	4.176369	0.02048433	TRUE	miRNA	Anopheles gambiae	ACCCUGUAGAUCCGAAUUUGU	miRNA-2_0	8-Oct-10	Affymetrix Proprietary Database	aga-mir-10	2R:59711765-59711866 (-)	21
aga-miR-100_st	3.969114	0.9258937	FALSE	4.033818	0.8035336	FALSE	miRNA	Anopheles gambiae	AACCCGUAGAUCCGAACUUGUG	miRNA-2_0	8-Oct-10	Affymetrix Proprietary Database	aga-mir-100	3R:10274677-10274768 (-)	22
aga-miR-124_st	3.921422	0.7001067	FALSE	3.896519	0.9303457	FALSE	miRNA	Anopheles gambiae	UAAGGCACGCGGUGAAUGCCAAG	miRNA-2_0	8-Oct-10	Affymetrix Proprietary Database	aga-mir-124	3R:29001980-29002062 (+)	23
aga-miR-125_st	4.185701	0.04845951	TRUE	4.153664	0.08310691	FALSE	miRNA	Anopheles gambiae	UCCCUGAGACCCUAACUUGUGA	miRNA-2_0	8-Oct-10	Affymetrix Proprietary Database	aga-mir-125	3R:10270160-10270271 (-)	22
aga-miR-133_st	4.265935	0.3082018	FALSE	4.073518	0.4405097	FALSE	miRNA	Anopheles gambiae	UUGGUCCCCUUCAACCAGCUGU	miRNA-2_0	8-Oct-10	Affymetrix Proprietary Database	aga-mir-133	3R:15075187-15075263 (-)	22
aga-miR-13b_st	4.050496	0.12873	FALSE	3.857053	0.954273	FALSE	miRNA	Anopheles gambiae	UAUCACAGCCAUUUUGACGAGU	miRNA-2_0	8-Oct-10	Affymetrix Proprietary Database	aga-mir-13b	2L:37757564-37757657 (-)	22
aga-miR-14_st	3.962894	0.8197296	FALSE	3.944655	0.7997732	FALSE	miRNA	Anopheles gambiae	UCAGUCUUUUUCUCUCUCCUA	miRNA-2_0	8-Oct-10	Affymetrix Proprietary Database	aga-mir-14	3R:24898041-24898134 (+)	21
aga-miR-184_st	4.119955	0.08570112	FALSE	4.00591	0.662438	FALSE	miRNA	Anopheles gambiae	UGGACGGAGAACUGAUAAGGG	miRNA-2_0	8-Oct-10	Affymetrix Proprietary Database	aga-mir-184	3R:42632357-42632438 (+)	21
aga-miR-210_st	4.187049	0.1187935	FALSE	4.073005	0.5251715	FALSE	miRNA	Anopheles gambiae	UUGUGCGUGUGACAACGGCUA	miRNA-2_0	8-Oct-10	Affymetrix Proprietary Database	aga-mir-210	X:21450335-21450414 (+)	21
aga-miR-219_st	3.910933	0.9082456	FALSE	4.092001	0.2948017	FALSE	miRNA	Anopheles gambiae	UGAUUGUCCAAACGCAAUUCUUG	miRNA-2_0	8-Oct-10	Affymetrix Proprietary Database	aga-mir-219	2L:21839672-21839758 (-)	23
aga-miR-263_st	4.0074	0.3089378	FALSE	3.996266	0.609931	FALSE	miRNA	Anopheles gambiae	UGUAAUGGCACUGGAAGAAUUCAC	miRNA-2_0	8-Oct-10	Affymetrix Proprietary Database	aga-mir-263	3R:12395476-12395561 (+)	24
aga-miR-275_st	3.962595	0.6605716	FALSE	4.0273	0.895061	FALSE	miRNA	Anopheles gambiae	UCAGGUACCUGAAGUAGCGCGCG	miRNA-2_0	8-Oct-10	Affymetrix Proprietary Database	aga-mir-275	3R:38377342-38377436 (+)	23
aga-miR-276-5p_st	3.921355	0.765906	FALSE	4.043587	0.7788947	FALSE	miRNA	Anopheles gambiae	AGCGAGGUAUAGAGUUCCUA	miRNA-2_0	8-Oct-10	Affymetrix Proprietary Database	aga-mir-276	2L:18991754-18991845 (+)	20
aga-miR-276-3p_st	3.949705	0.6299437	FALSE	4.041897	0.1765955	FALSE	miRNA	Anopheles gambiae	UAGGAACUUCAUACCGUGCUCU	miRNA-2_0	8-Oct-10	Affymetrix Proprietary Database	aga-mir-276	2L:18991754-18991845 (+)	22
aga-miR-277_st	3.956076	0.6957418	FALSE	4.033819	0.4641882	FALSE	miRNA	Anopheles gambiae	UAAAUGCACUAUCUGGUACGACA	miRNA-2_0	8-Oct-10	Affymetrix Proprietary Database	aga-mir-277	2R:28234523-28234612 (-)	23
aga-miR-278_st	4.180619	0.3576275	FALSE	3.905258	0.9816304	FALSE	miRNA	Anopheles gambiae	UCGGUGGGACUUUCGUCCGUUU	miRNA-2_0	8-Oct-10	Affymetrix Proprietary Database	aga-mir-278	3L:34112621-34112703 (-)	22
aga-miR-279_st	3.870166	0.8168242	FALSE	3.947909	0.5081188	FALSE	miRNA	Anopheles gambiae	UGACUAGAUCCACACUCAUUAA	miRNA-2_0	8-Oct-10	Affymetrix Proprietary Database	aga-mir-279	2R:55573327-55573415 (-)	22
aga-miR-281_st	3.984893	0.5673835	FALSE	3.709532	0.9943297	FALSE	miRNA	Anopheles gambiae	UGUCAUGGAAUUGCUCUCUUUAU	miRNA-2_0	8-Oct-10	Affymetrix Proprietary Database	aga-mir-281	2L:17362421-17362522 (-)	23
aga-miR-282_st	4.13374	0.3865862	FALSE	3.941323	0.9675705	FALSE	miRNA	Anopheles gambiae	AAUCUAGCCUCUUCUAGGCUUUGUCUGU	miRNA-2_0	8-Oct-10	Affymetrix Proprietary Database	aga-mir-282	2L:17496155-17496247 (-)	28
aga-miR-283_st	4.091156	0.1165723	FALSE	4.118221	0.02214077	TRUE	miRNA	Anopheles gambiae	UAAAUAUCAGCUGGUAAUUCU	miRNA-2_0	8-Oct-10	Affymetrix Proprietary Database	aga-mir-283	2R:37890034-37890125 (-)	21
aga-miR-2_st	4.049878	0.7755864	FALSE	3.940017	0.9457408	FALSE	miRNA	Anopheles gambiae	UAUCACAGCCAGCUUUGAUGAGC	miRNA-2_0	8-Oct-10	Affymetrix Proprietary Database	aga-miR-2		23
aga-miR-305_st	4.083013	0.4511874	FALSE	4.058109	0.6764085	FALSE	miRNA	Anopheles gambiae	AUUGUACUUCAUCAGGUGCUCUG	miRNA-2_0	8-Oct-10	Affymetrix Proprietary Database	aga-mir-305	3R:38386246-38386335 (+)	23
aga-miR-307_st	3.965927	0.8967685	FALSE	3.941024	0.9499866	FALSE	miRNA	Anopheles gambiae	UCACAACCUCCUUGAGUGAG	miRNA-2_0	8-Oct-10	Affymetrix Proprietary Database	aga-mir-307	3L:34537912-34538009 (+)	20
aga-miR-308_st	3.875078	0.2823196	FALSE	3.928547	0.4211393	FALSE	miRNA	Anopheles gambiae	AAUCACAGGAGUAUACUGUGAG	miRNA-2_0	8-Oct-10	Affymetrix Proprietary Database	aga-mir-308	3L:40899904-40900003 (-)	22
aga-miR-315_st	3.914604	0.405049	FALSE	3.807355	0.8718568	FALSE	miRNA	Anopheles gambiae	UUUUGAUUGUUGCUCAGAAAGC	miRNA-2_0	8-Oct-10	Affymetrix Proprietary Database	aga-mir-315	2R:33703164-33703239 (+)	22
aga-miR-317_st	4.098144	0.7895017	FALSE	3.991029	0.7936887	FALSE	miRNA	Anopheles gambiae	UGAACACAUCUGGUGGUAUCUCAGU	miRNA-2_0	8-Oct-10	Affymetrix Proprietary Database	aga-mir-317	2R:28251997-28252086 (-)	25
aga-miR-7_st	4.223138	0.008852083	TRUE	4.198234	0.001726628	TRUE	miRNA	Anopheles gambiae	UGGAAGACUAGUGAUUUUGUUGU	miRNA-2_0	8-Oct-10	Affymetrix Proprietary Database	aga-mir-7	2L:8302899-8302985 (-)	23
aga-miR-79_st	4.090691	0.03308024	TRUE	3.902366	0.3252335	FALSE	miRNA	Anopheles gambiae	UAAAGCUAGAUUACCAAAGCAU	miRNA-2_0	8-Oct-10	Affymetrix Proprietary Database	aga-mir-79	3R:5888298-5888391 (-)	22
aga-miR-8_st	4.0071	0.3794185	FALSE	3.899851	0.763776	FALSE	miRNA	Anopheles gambiae	UAAUACUGUCAGGUAAAGAUGUC	miRNA-2_0	8-Oct-10	Affymetrix Proprietary Database	aga-mir-8	3L:38943045-38943130 (+)	23
aga-miR-9a_st	4.046247	0.5987479	FALSE	3.943648	0.9701951	FALSE	miRNA	Anopheles gambiae	UCUUUGGUUAUCUAGCUGUAUGA	miRNA-2_0	8-Oct-10	Affymetrix Proprietary Database	aga-mir-9a	2L:15089290-15089370 (-)	23
aga-miR-92a_st	9.710569	8.72E-16	TRUE	9.213621	8.72E-16	TRUE	miRNA	Anopheles gambiae	UAUUGCACUUGUCCCGGCCUAU	miRNA-2_0	8-Oct-10	Affymetrix Proprietary Database	aga-mir-92a	2R:39181115-39181203 (+)	22
aga-miR-92b_st	10.51073	8.72E-16	TRUE	9.958078	8.72E-16	TRUE	miRNA	Anopheles gambiae	AAUUGCACUUGUCCCGGCCUGC	miRNA-2_0	8-Oct-10	Affymetrix Proprietary Database	aga-mir-92b	2R:39200608-39200694 (+)	22
aga-miR-9b_st	3.914604	0.5845775	FALSE	3.807355	0.7587875	FALSE	miRNA	Anopheles gambiae	ACUUUGGUGAUUUUAGCUGUAUG	miRNA-2_0	8-Oct-10	Affymetrix Proprietary Database	aga-mir-9b	3R:5887786-5887878 (-)	23
aga-miR-9c_st	3.910999	0.6164601	FALSE	3.907076	0.3039489	FALSE	miRNA	Anopheles gambiae	UCUUUGGUAUUCUAGCUGUAGA	miRNA-2_0	8-Oct-10	Affymetrix Proprietary Database	aga-mir-9c	3R:5891167-5891256 (-)	22
aga-miR-iab-4_st	3.807023	0.9759641	FALSE	3.811611	0.9971294	FALSE	miRNA	Anopheles gambiae	ACGUAUACUGAAUGUAUCCUGA	miRNA-2_0	8-Oct-10	Affymetrix Proprietary Database	aga-mir-iab-4	2R:60297556-60297639 (+)	22
hsa-miR-448_st	3.811278	0.9396546	FALSE	3.992347	0.9679315	FALSE	miRNA	Homo sapiens	UUGCAUAUGUAGGAUGUCCCAU	miRNA-2_0	8-Oct-10	Affymetrix Proprietary Database	hsa-mir-448	X:114058017-114058127 (+)	22
mmu-miR-448_st	3.949705	0.8960811	FALSE	4.041897	0.3738566	FALSE	miRNA	Mus musculus	UUGCAUAUGUAGGAUGUCCCAU	miRNA-2_0	8-Oct-10	Affymetrix Proprietary Database	mmu-mir-448	X:143592753-143592864 (+)	22
rno-miR-448_st	3.920049	0.5270054	FALSE	3.8128	0.992652	FALSE	miRNA	Rattus norvegicus	UUGCAUAUGUAGGAUGUCCCAU	miRNA-2_0	8-Oct-10	Affymetrix Proprietary Database	rno-mir-448	X:31053516-31053627 (-)	22
cfa-miR-448_st	3.862874	0.6627998	FALSE	3.955067	0.7328498	FALSE	miRNA	Canis familiaris	UUGCAUAUGUAGGAUGUCCCAU	miRNA-2_0	8-Oct-10	Affymetrix Proprietary Database	cfa-mir-448	X:90622997-90623106 (+)	22
hsa-miR-429_st	3.947297	0.6663302	FALSE	4.141875	0.02845619	TRUE	miRNA	Homo sapiens	UAAUACUGUCUGGUAAAACCGU	miRNA-2_0	8-Oct-10	Affymetrix Proprietary Database	hsa-mir-429	1:1104385-1104467 (+)	22
mmu-miR-429_st	4.063768	0.2179477	FALSE	4.190091	0.01407531	TRUE	miRNA	Mus musculus	UAAUACUGUCUGGUAAUGCCGU	miRNA-2_0	8-Oct-10	Affymetrix Proprietary Database	mmu-mir-429	4:155428014-155428096 (-)	22
rno-miR-429_st	4.079192	0.2690776	FALSE	4.221293	0.01184444	TRUE	miRNA	Rattus norvegicus	UAAUACUGUCUGGUAAUGCCGU	miRNA-2_0	8-Oct-10	Affymetrix Proprietary Database	rno-mir-429	5:172897185-172897269 (-)	22
cfa-miR-429_st	3.999929	0.2509064	FALSE	4.260126	0.01789121	TRUE	miRNA	Canis familiaris	UAAUACUGUCUGGUAAUGCCGU	miRNA-2_0	8-Oct-10	Affymetrix Proprietary Database	cfa-mir-429	5:59371702-59371786 (+)	22
cfa-miR-365_st	4.005759	0.4016687	FALSE	3.812316	0.7386188	FALSE	miRNA	Canis familiaris	UAAUGCCCCUAAAAAUCCUUAU	miRNA-2_0	8-Oct-10	Affymetrix Proprietary Database	cfa-miR-365		22
hsa-miR-449a_st	4.100195	0.1332357	FALSE	4.075291	0.3304881	FALSE	miRNA	Homo sapiens	UGGCAGUGUAUUGUUAGCUGGU	miRNA-2_0	8-Oct-10	Affymetrix Proprietary Database	hsa-mir-449a	5:54466360-54466450 (-)	22
mmu-miR-449a_st	4.056397	0.1069463	FALSE	3.946536	0.4957347	FALSE	miRNA	Mus musculus	UGGCAGUGUAUUGUUAGCUGGU	miRNA-2_0	8-Oct-10	Affymetrix Proprietary Database	mmu-mir-449a	13:113827742-113827832 (+)	22
rno-miR-449a_st	3.980177	0.493968	FALSE	3.870316	0.955283	FALSE	miRNA	Rattus norvegicus	UGGCAGUGUAUUGUUAGCUGGU	miRNA-2_0	8-Oct-10	Affymetrix Proprietary Database	rno-mir-449a	2:44418273-44418363 (+)	22
cfa-miR-449_st	3.962595	0.5056119	FALSE	3.944356	0.9386655	FALSE	miRNA	Canis familiaris	UGGCAGUGUAUUGUUAGCUGGU	miRNA-2_0	8-Oct-10	Affymetrix Proprietary Database	cfa-mir-449	2:45390354-45390444 (-)	22
hsa-miR-450a_st	3.997184	0.3873525	FALSE	3.889935	0.3443694	FALSE	miRNA	Homo sapiens	UUUUGCGAUGUGUUCCUAAUAU	miRNA-2_0	8-Oct-10	Affymetrix Proprietary Database	hsa-miR-450a		22
mmu-miR-450a-5p_st	3.904413	0.8756316	FALSE	3.982156	0.49538	FALSE	miRNA	Mus musculus	UUUUGCGAUGUGUUCCUAAUAU	miRNA-2_0	8-Oct-10	Affymetrix Proprietary Database	mmu-miR-450a-5p		22
[truncated: 18,276 more rows]
